# Supplementary material for: dcHiC detects differential compartments across multiple Hi-C datasets
Source: Nat Commun. 2022 Nov 11;13:6827. doi: 10.1038/s41467-022-34626-6 (PMC9652325; doi:10.1038/s41467-022-34626-6)
Supplement: Supplementary file 5 — Supplementary Dataset 1 [file 41467_2022_34626_MOESM5_ESM.xlsx]

## Sheet: SMTable1
Lineage	Category	ID	Name	Source	p-value	q-value Bonferroni	Hit Count in Query List	Hit Count in Genome	Hit in Query List
ESC	GO: Biological Process	GO:0007156	homophilic cell adhesion via plasma membrane adhesion molecules		2.507e-19	2.183e-15	54	177	IGSF9,PCDHB16,PCDHGB4,ESAM,ROBO4,PCDHB18P,PCDHGA12,PCDHGA8,CLSTN3,PCDHA9,CDHR2,PCDHB5,PVR,DSG2,DSG3,CDHR1,ROBO3,PCDHGB7,PCDHGB6,PCDHGB5,PCDHGB2,PCDHGB1,PCDHGA11,PCDHGA10,PCDHGA9,PCDHGA7,PCDHGA6,PCDHGA5,PCDHGA4,PCDHGA3,PCDHGA2,PCDHGA1,PCDHB15,PCDHB14,PCDHB13,PCDHB12,PCDHB11,PCDHB10,PCDHB9,PCDHB8,PCDHB7,PCDHB6,PCDHB4,PCDHB3,PCDHA8,PCDHA7,PCDHA6,PCDHA5,PCDHA4,PCDHA3,PCDHA2,PCDHA1,NECTIN4,DSG4
	GO: Biological Process	GO:0098742	cell-cell adhesion via plasma-membrane adhesion molecules		1.922e-14	1.673e-10	64	296	IGSF9,PCDHB16,PCDHGB4,ESAM,CLDN10,CLDN6,CLDN9,ADIPOQ,ROBO4,PCDHB18P,PCDHGA12,PCDHGA8,MYADM,CLSTN3,PCDHA9,CDHR2,PCDHB5,PVR,DSG2,DSG3,CDHR1,SELE,SELL,SELP,ROBO3,PCDHGB7,PCDHGB6,PCDHGB5,PCDHGB2,PCDHGB1,PCDHGA11,PCDHGA10,PCDHGA9,PCDHGA7,PCDHGA6,PCDHGA5,PCDHGA4,PCDHGA3,PCDHGA2,PCDHGA1,PCDHB15,PCDHB14,PCDHB13,PCDHB12,PCDHB11,PCDHB10,PCDHB9,PCDHB8,PCDHB7,PCDHB6,PCDHB4,PCDHB3,PCDHA8,PCDHA7,PCDHA6,PCDHA5,…
	GO: Biological Process	GO:0098609	cell-cell adhesion		4.179e-11	3.639e-07	131	961	IGSF9,ALOX5,PKP4,RGCC,CAMSAP3,ITGA8,EPB41L5,PCDHB16,TNFSF11,PCDHGB4,ADAM19,NEXMIF,ADAM9,IL1RL2,VNN1,NT5E,ESAM,CBFB,CLDN10,CLDN6,CLDN9,CD9,CD86,CD33,PDCD1,CD83,JAM2,SELENOK,ADIPOQ,PKP2,ROBO4,PNN,MIRLET7G,PCDHB18P,PCDHGA12,PPM1F,PRKCD,PRKCQ,PCDHGA8,CYP1B1,MYADM,CLSTN3,PCDHA9,CDHR2,PCDHB5,F11R,PVR,DSG2,DSG3,CBLL1,CDHR1,ADGRV1,S100A8,S100A9,S100A11,FCGR2B,FGL1,CCL25,SELE,SELL,SELP,FN1,SFTPD,CYFIP2,MY…
	GO: Biological Process	GO:0022610	biological adhesion		2.681e-09	2.335e-05	184	1578	IGSF9,ALOX5,MOG,PKP4,RGCC,CAMSAP3,ITGA8,EPB41L5,PCDHB16,RHOB,TNFSF11,MYO1F,PCDHGB4,MYBPC1,ACER2,ADAM19,ADAM18,AXL,NEXMIF,ADAM9,IL1RL2,BST1,VNN1,COL6A6,NT5E,ESAM,CBFB,CLDN10,CLDN6,CLDN9,CD9,CD86,CD33,CDK6,CDKN2A,PDCD1,ITGB1BP1,CD83,IZUMO1R,JAM2,SELENOK,ADIPOQ,SERPINI1,LPXN,PKP2,PLXNB1,COL4A3,ROBO4,PNN,MIRLET7G,PCDHB18P,FEZ1,PCDHGA12,PPM1F,PRKCD,CCN2,PRKCQ,PCDHGA8,SEMA3E,CYP1B1,MYADM,CLSTN3,PCDHA9,…
	GO: Biological Process	GO:0007155	cell adhesion		3.219e-09	2.803e-05	183	1571	IGSF9,ALOX5,MOG,PKP4,RGCC,CAMSAP3,ITGA8,EPB41L5,PCDHB16,RHOB,TNFSF11,MYO1F,PCDHGB4,MYBPC1,ACER2,ADAM19,ADAM18,AXL,NEXMIF,ADAM9,IL1RL2,BST1,VNN1,COL6A6,NT5E,ESAM,CBFB,CLDN10,CLDN6,CLDN9,CD9,CD86,CD33,CDK6,CDKN2A,PDCD1,ITGB1BP1,CD83,IZUMO1R,JAM2,SELENOK,ADIPOQ,SERPINI1,LPXN,PKP2,PLXNB1,COL4A3,ROBO4,PNN,MIRLET7G,PCDHB18P,FEZ1,PCDHGA12,PPM1F,PRKCD,CCN2,PRKCQ,PCDHGA8,SEMA3E,CYP1B1,MYADM,CLSTN3,PCDHA9,…
	Category	ID	Name	Source	p-value	q-value Bonferroni	Hit Count in Query List	Hit Count in Genome	Hit in Query List
NPC	GO: Biological Process	GO:0045944	positive regulation of transcription by RNA polymerase II		1.57e-06	0.007399	41	1339	MYT1L,WWOX,HELT,TNIP3,MED14,IRF2,SSBP2,ZNF395,STING1,F2RL1,TSC22D1,ATXN1,NFIA,JAG1,TOX3,NKX2-2,RBM15,EXOSC9,OGT,ZBTB7C,TCF21,RGCC,GLIS3,SHH,ZNF521,POU2AF1,AP3B1,ZBED3,PIAS2,RFX3,OTX1,EGR1,ASCL1,LPIN2,SMARCA2,PAX9,IL2,PRL,SMAD2,SMAD7,MAF
CN	Category	ID	Name	Source	p-value	q-value Bonferroni	Hit Count in Query List	Hit Count in Genome	Hit in Query List
	GO: Biological Process	GO:0007156	homophilic cell adhesion via plasma membrane adhesion molecules		4.319e-37	2.161e-33	46	177	CDHR1,MYOT,PCDHGA12,PCDHGB4,PCDHGA8,CHL1,PCDHA9,KIRREL3,PTPRM,PCDH11X,SDK1,FAT4,PCDHGC5,DSCAM,PCDHGC4,PCDHGB7,PCDHGB6,PCDHGB5,PCDHGB2,PCDHGB1,PCDHGA11,PCDHGA10,PCDHGA9,PCDHGA7,PCDHGA6,PCDHGA5,PCDHGA4,PCDHGA3,PCDHGA2,PCDHGA1,PCDHAC2,PCDHAC1,PCDHA12,PCDHA11,PCDHA10,PCDHA8,PCDHA7,PCDHA6,PCDHA5,PCDHA4,PCDHA3,PCDHA2,PCDHA1,PTPRT,ROBO2,PCDHGC3
	GO: Biological Process	GO:0098742	cell-cell adhesion via plasma-membrane adhesion molecules		8.067e-35	4.037e-31	54	296	CDHR1,MYOT,NTNG1,NLGN1,PCDHGA12,PCDHGB4,PCDHGA8,CHL1,PCDHA9,DAB1,MDGA2,KIRREL3,SLITRK2,PTPRM,PCDH11X,SDK1,FAT4,PCDHGC5,DSCAM,PCDHGC4,PCDHGB7,PCDHGB6,PCDHGB5,PCDHGB2,PCDHGB1,PCDHGA11,PCDHGA10,PCDHGA9,PCDHGA7,PCDHGA6,PCDHGA5,PCDHGA4,PCDHGA3,PCDHGA2,PCDHGA1,PCDHAC2,PCDHAC1,PCDHA12,PCDHA11,PCDHA10,PCDHA8,PCDHA7,PCDHA6,GRID2,PCDHA5,PCDHA4,PCDHA3,PCDHA2,PCDHA1,PTPRT,IL1RAPL1,EFNA5,ROBO2,PCDHGC3
	GO: Biological Process	GO:0098609	cell-cell adhesion		1.581e-22	7.914e-19	74	961	CDHR1,NRXN3,ICOS,NEGR1,FER,MYOT,MAP3K8,NTNG1,NLGN1,STXBP6,PCDHGA12,PCDHGB4,PRKCA,ASTN1,CARD11,CTNNA2,CTNND2,PCDHGA8,CHL1,PCDHA9,DAB1,MDGA2,KIRREL3,TMEM47,SLITRK2,PTPRC,PTPRM,GLI3,PCDH11X,DLG2,ASTN2,SDK1,FAT4,PCDHGC5,DSCAM,PCDHGC4,PCDHGB7,PCDHGB6,PCDHGB5,PCDHGB2,PCDHGB1,PCDHGA11,PCDHGA10,PCDHGA9,PCDHGA7,PCDHGA6,PCDHGA5,PCDHGA4,PCDHGA3,PCDHGA2,PCDHGA1,PCDHAC2,PCDHAC1,PCDHA12,PCDHA11,PCDHA10,PCDHA8,…
	GO: Biological Process	GO:0007155	cell adhesion		2.392e-21	1.197e-17	95	1571	NET1,CDHR1,CNTNAP3,TMEFF2,NRXN3,ICOS,NEGR1,FER,USH2A,FYB2,MYOT,MAP3K8,NTNG1,NLGN1,PPP3CA,STXBP6,PCDHGA12,ATRNL1,PCDHGB4,PRKCA,ASTN1,CARD11,CTNNA2,CTNND2,PCDHGA8,PRKX,CHL1,PCDHA9,DAB1,MDGA2,PTN,KIRREL3,TMEM47,SLITRK2,PTPRC,PTPRM,NTM,GLI3,PCDH11X,PLCB1,NID1,DLG2,ASTN2,DMD,SDK1,DOCK1,FAT4,PCDHGC5,DSCAM,PCDHGC4,PCDHGB7,PCDHGB6,PCDHGB5,PCDHGB2,PCDHGB1,PCDHGA11,PCDHGA10,PCDHGA9,PCDHGA7,PCDHGA6,PCDHGA5,…
	GO: Biological Process	GO:0022610	biological adhesion		3.268e-21	1.635e-17	95	1578	NET1,CDHR1,CNTNAP3,TMEFF2,NRXN3,ICOS,NEGR1,FER,USH2A,FYB2,MYOT,MAP3K8,NTNG1,NLGN1,PPP3CA,STXBP6,PCDHGA12,ATRNL1,PCDHGB4,PRKCA,ASTN1,CARD11,CTNNA2,CTNND2,PCDHGA8,PRKX,CHL1,PCDHA9,DAB1,MDGA2,PTN,KIRREL3,TMEM47,SLITRK2,PTPRC,PTPRM,NTM,GLI3,PCDH11X,PLCB1,NID1,DLG2,ASTN2,DMD,SDK1,DOCK1,FAT4,PCDHGC5,DSCAM,PCDHGC4,PCDHGB7,PCDHGB6,PCDHGB5,PCDHGB2,PCDHGB1,PCDHGA11,PCDHGA10,PCDHGA9,PCDHGA7,PCDHGA6,PCDHGA5,…
	GO: Biological Process	GO:0030182	neuron differentiation		4.895e-15	2.45e-11	85	1639	PCP4,ERBB4,MAP2,CDHR1,ZDHHC15,NRXN3,SEMA6D,NEGR1,FGF13,USH2A,CNR1,VLDLR,BIN1,NYAP2,MYOT,DOCK10,NTNG1,POU3F4,POU4F3,NLGN1,IRX1,PPP2R3A,PPP3CA,RGS6,UNC5C,AUTS2,PRKCA,PRKD1,CTNNA2,CTNND2,MYO16,CHL1,MYT1L,GABRB3,TANC2,SOX5,HDAC9,HECW1,DAB1,FSTL4,PLPPR5,MDGA2,COL25A1,DCX,GFRA1,GFRA2,XYLT1,PTN,KIRREL3,SLITRK2,PLPPR4,PTPRM,NTM,GLI3,DIAPH1,VWC2L,SYT1,DLG2,DMD,SDK1,GPM6A,FAT4,DPYSL3,ZEB1,RARB,DSCAM,KALRN,…
	GO: Biological Process	GO:0050808	synapse organization		4.95e-15	2.477e-11	44	522	GPHN,ERBB4,ASIC2,ZDHHC15,NRXN3,NEGR1,FGF13,MYOT,DOCK10,NTNG1,NLGN1,PRKCA,CTNNA2,CTNND2,PDZRN3,GABRB3,TANC2,DGKB,MDGA2,PTN,KIRREL3,SLITRK2,NFIA,IL1RAPL2,ARHGEF9,SDK1,GPM6A,PCDHGC5,DSCAM,PCDHGC4,KALRN,NTRK3,GRID2,GRM5,PTPRT,OPHN1,IL1RAPL1,EFNA5,ST8SIA2,PAK3,ROBO2,TNR,PCDHGC3,EPHB1
	GO: Biological Process	GO:0048699	generation of neurons		6.073e-15	3.039e-11	90	1802	PCP4,ERBB4,MAP2,CDHR1,ZDHHC15,NRXN3,SEMA6D,NEGR1,TAFA1,FGF13,USH2A,CNR1,VLDLR,BIN1,NYAP2,MYOT,DOCK10,NTNG1,POU3F4,POU4F3,NLGN1,IRX1,PPP2R3A,PPP3CA,RGS6,UNC5C,AUTS2,PRKCA,ASTN1,PRKD1,CTNNA2,CTNND2,NRG3,MYO16,CHL1,MYT1L,GABRB3,TANC2,SOX5,HDAC9,HECW1,DAB1,FSTL4,PLPPR5,MDGA2,COL25A1,DCX,GFRA1,GFRA2,XYLT1,PTN,KIRREL3,SLITRK2,PLPPR4,PTPRM,NTM,GLI3,DIAPH1,VWC2L,SYT1,DLG2,ASTN2,DMD,SDK1,GPM6A,FAT4,DPYSL3…
	GO: Biological Process	GO:0022008	neurogenesis		6.296e-14	3.151e-10	92	1940	PCP4,ERBB4,MAP2,CDHR1,ZDHHC15,NRXN3,SEMA6D,NEGR1,TAFA1,FGF13,USH2A,CNR1,SOX6,VLDLR,BIN1,NYAP2,MYOT,DOCK10,NTNG1,POU3F4,POU4F3,NLGN1,IRX1,PPP2R3A,PPP3CA,RGS6,UNC5C,AUTS2,PRKCA,ASTN1,PRKD1,CTNNA2,CTNND2,NRG3,MYO16,CHL1,MYT1L,GABRB3,TANC2,SOX5,HDAC9,HECW1,DAB1,FSTL4,PLPPR5,MDGA2,COL25A1,DCX,GFRA1,GFRA2,XYLT1,PTN,KIRREL3,SLITRK2,PLPPR4,PTPRM,NTM,GLI3,DIAPH1,NAV3,VWC2L,SYT1,DLG2,ASTN2,DMD,SDK1,GPM6A,F…
	GO: Biological Process	GO:0048666	neuron development		9.12e-13	4.565e-09	71	1358	PCP4,MAP2,CDHR1,ZDHHC15,NRXN3,SEMA6D,NEGR1,FGF13,CNR1,VLDLR,NYAP2,MYOT,DOCK10,NTNG1,POU4F3,NLGN1,PPP3CA,UNC5C,AUTS2,PRKCA,PRKD1,CTNNA2,CTNND2,MYO16,CHL1,MYT1L,GABRB3,TANC2,HECW1,DAB1,FSTL4,PLPPR5,COL25A1,DCX,GFRA1,GFRA2,XYLT1,PTN,KIRREL3,SLITRK2,PLPPR4,PTPRM,NTM,GLI3,DIAPH1,SYT1,DLG2,DMD,SDK1,GPM6A,FAT4,DPYSL3,DSCAM,KALRN,NTRK3,CRPPA,GRID2,NR3C1,OPCML,OPHN1,IL1RAPL1,EFNA5,THRB,TMEM132E,ST8SIA2,PA…
	GO: Biological Process	GO:0048812	neuron projection morphogenesis		1.57e-12	7.857e-09	50	770	MAP2,ZDHHC15,NRXN3,SEMA6D,FGF13,VLDLR,NYAP2,MYOT,DOCK10,NTNG1,POU4F3,NLGN1,PPP3CA,UNC5C,AUTS2,PRKCA,CTNNA2,CTNND2,MYO16,CHL1,TANC2,HECW1,DAB1,FSTL4,COL25A1,DCX,GFRA1,GFRA2,PTN,KIRREL3,SLITRK2,PLPPR4,PTPRM,GLI3,SYT1,GPM6A,DSCAM,KALRN,NTRK3,CRPPA,OPHN1,IL1RAPL1,EFNA5,ST8SIA2,PAK3,ROBO2,PRKN,PARD3,TNR,EPHB1
	GO: Biological Process	GO:0000902	cell morphogenesis		1.855e-12	9.282e-09	65	1197	NET1,MAP2,CDHR1,POF1B,BRWD3,TMEFF2,ZDHHC15,NRXN3,SEMA6D,FER,FGF13,USH2A,SOX6,VLDLR,NYAP2,MYOT,DOCK10,NTNG1,POU4F3,NLGN1,AR,PPP3CA,ATRNL1,UNC5C,AUTS2,PRKCA,CTNNA2,CTNND2,MYO16,CHL1,TANC2,HECW1,DAB1,FSTL4,COL25A1,DCX,GFRA1,GFRA2,STC1,PTN,KIRREL3,SLITRK2,PLPPR4,PTPRM,GLI3,DIAPH1,SYT1,DOCK1,GPM6A,DSCAM,KALRN,NTRK3,CRPPA,ATP10A,OPHN1,IL1RAPL1,EFNA5,ARAP3,ST8SIA2,PAK3,ROBO2,PRKN,PARD3,TNR,EPHB1
	GO: Biological Process	GO:0032990	cell part morphogenesis		2.793e-12	1.398e-08	51	809	MAP2,ZDHHC15,NRXN3,SEMA6D,FGF13,VLDLR,NYAP2,MYOT,DOCK10,NTNG1,POU4F3,NLGN1,PPP3CA,MTM1,UNC5C,AUTS2,PRKCA,CTNNA2,CTNND2,MYO16,CHL1,TANC2,HECW1,DAB1,FSTL4,COL25A1,DCX,GFRA1,GFRA2,PTN,KIRREL3,SLITRK2,PLPPR4,PTPRM,GLI3,SYT1,GPM6A,DSCAM,KALRN,NTRK3,CRPPA,OPHN1,IL1RAPL1,EFNA5,ST8SIA2,PAK3,ROBO2,PRKN,PARD3,TNR,EPHB1
	GO: Biological Process	GO:0120039	plasma membrane bounded cell projection morphogenesis		3.198e-12	1.601e-08	50	785	MAP2,ZDHHC15,NRXN3,SEMA6D,FGF13,VLDLR,NYAP2,MYOT,DOCK10,NTNG1,POU4F3,NLGN1,PPP3CA,UNC5C,AUTS2,PRKCA,CTNNA2,CTNND2,MYO16,CHL1,TANC2,HECW1,DAB1,FSTL4,COL25A1,DCX,GFRA1,GFRA2,PTN,KIRREL3,SLITRK2,PLPPR4,PTPRM,GLI3,SYT1,GPM6A,DSCAM,KALRN,NTRK3,CRPPA,OPHN1,IL1RAPL1,EFNA5,ST8SIA2,PAK3,ROBO2,PRKN,PARD3,TNR,EPHB1
	GO: Biological Process	GO:0048858	cell projection morphogenesis		4.036e-12	2.02e-08	50	790	MAP2,ZDHHC15,NRXN3,SEMA6D,FGF13,VLDLR,NYAP2,MYOT,DOCK10,NTNG1,POU4F3,NLGN1,PPP3CA,UNC5C,AUTS2,PRKCA,CTNNA2,CTNND2,MYO16,CHL1,TANC2,HECW1,DAB1,FSTL4,COL25A1,DCX,GFRA1,GFRA2,PTN,KIRREL3,SLITRK2,PLPPR4,PTPRM,GLI3,SYT1,GPM6A,DSCAM,KALRN,NTRK3,CRPPA,OPHN1,IL1RAPL1,EFNA5,ST8SIA2,PAK3,ROBO2,PRKN,PARD3,TNR,EPHB1
	GO: Biological Process	GO:0031175	neuron projection development		5.534e-12	2.77e-08	64	1197	PCP4,MAP2,ZDHHC15,NRXN3,SEMA6D,NEGR1,FGF13,CNR1,VLDLR,NYAP2,MYOT,DOCK10,NTNG1,POU4F3,NLGN1,PPP3CA,UNC5C,AUTS2,PRKCA,PRKD1,CTNNA2,CTNND2,MYO16,CHL1,TANC2,HECW1,DAB1,FSTL4,PLPPR5,COL25A1,DCX,GFRA1,GFRA2,XYLT1,PTN,KIRREL3,SLITRK2,PLPPR4,PTPRM,NTM,GLI3,DIAPH1,SYT1,DMD,SDK1,GPM6A,FAT4,DPYSL3,DSCAM,KALRN,NTRK3,CRPPA,GRID2,NR3C1,OPHN1,IL1RAPL1,EFNA5,ST8SIA2,PAK3,ROBO2,PRKN,PARD3,TNR,EPHB1
	GO: Biological Process	GO:0000904	cell morphogenesis involved in differentiation		8.46e-12	4.234e-08	53	889	NET1,MAP2,CDHR1,POF1B,TMEFF2,ZDHHC15,NRXN3,SEMA6D,FER,FGF13,USH2A,VLDLR,MYOT,DOCK10,NTNG1,POU4F3,NLGN1,AR,PPP3CA,ATRNL1,UNC5C,AUTS2,PRKCA,CTNNA2,CTNND2,CHL1,TANC2,HECW1,DAB1,FSTL4,COL25A1,DCX,GFRA1,GFRA2,STC1,PTN,SLITRK2,PLPPR4,PTPRM,GLI3,DOCK1,DSCAM,KALRN,NTRK3,CRPPA,OPHN1,IL1RAPL1,EFNA5,PAK3,ROBO2,PARD3,TNR,EPHB1
	GO: Biological Process	GO:0032989	cellular component morphogenesis		7.522e-11	3.765e-07	52	914	MAP2,ZDHHC15,NRXN3,SEMA6D,FGF13,VLDLR,NYAP2,MYOT,DOCK10,NTNG1,POU4F3,NLGN1,PPP3CA,MTM1,UNC5C,AUTS2,PRKCA,CTNNA2,CTNND2,MYO16,CHL1,TANC2,HECW1,DAB1,FSTL4,COL25A1,DCX,GFRA1,GFRA2,PTN,KIRREL3,SLITRK2,PLPPR4,PTPRM,GLI3,SYT1,GPM6A,DSCAM,KALRN,NTRK3,CRPPA,OPHN1,IL1RAPL1,EFNA5,SPACA1,ST8SIA2,PAK3,ROBO2,PRKN,PARD3,TNR,EPHB1
	GO: Biological Process	GO:0034330	cell junction organization		1.664e-10	8.328e-07	48	820	GPHN,ERBB4,ASIC2,POF1B,ZDHHC15,NRXN3,NEGR1,FGF13,ANG,MYOT,DOCK10,NTNG1,NLGN1,PRKCA,CTNNA2,CTNND2,PDZRN3,GABRB3,TANC2,DGKB,MDGA2,PTN,KIRREL3,SLITRK2,NFIA,IL1RAPL2,ARHGEF9,SDK1,MPP7,GPM6A,PCDHGC5,DSCAM,PCDHGC4,KALRN,NTRK3,GRID2,GRM5,PTPRT,OPHN1,IL1RAPL1,EFNA5,ST8SIA2,PAK3,ROBO2,PARD3,TNR,PCDHGC3,EPHB1
	GO: Biological Process	GO:0007416	synapse assembly		1.741e-10	8.712e-07	23	214	ERBB4,ASIC2,NRXN3,NEGR1,FGF13,NLGN1,PRKCA,GABRB3,MDGA2,KIRREL3,SLITRK2,IL1RAPL2,ARHGEF9,SDK1,GPM6A,DSCAM,NTRK3,GRID2,IL1RAPL1,EFNA5,ST8SIA2,ROBO2,EPHB1
	GO: Biological Process	GO:0048667	cell morphogenesis involved in neuron differentiation		2.136e-10	1.069e-06	44	715	MAP2,CDHR1,ZDHHC15,NRXN3,SEMA6D,FGF13,VLDLR,MYOT,DOCK10,NTNG1,POU4F3,NLGN1,PPP3CA,UNC5C,AUTS2,PRKCA,CTNNA2,CTNND2,CHL1,TANC2,HECW1,DAB1,FSTL4,COL25A1,DCX,GFRA1,GFRA2,PTN,SLITRK2,PLPPR4,PTPRM,GLI3,DSCAM,KALRN,NTRK3,CRPPA,OPHN1,IL1RAPL1,EFNA5,PAK3,ROBO2,PARD3,TNR,EPHB1
	GO: Biological Process	GO:0007610	behavior		1.556e-09	7.787e-06	44	762	NRXN3,NEGR1,FGF13,CNR1,VLDLR,SGIP1,HTR2A,AFF2,NLGN1,AR,AUTS2,PRKCA,ASTN1,CTNND2,MAPK10,ANKFN1,CHL1,GABRB3,AVPR1A,DAB1,NPAS3,PTN,PJA2,KIRREL3,GLI3,PLCB1,NQO2,SDK1,NR1D2,PRLHR,DSCAM,FOXP2,KALRN,CAMK4,GRIA1,GRID1,NR3C1,GRM5,TAFA2,THRB,DGKI,LSAMP,PRKN,TNR
	GO: Biological Process	GO:0050803	regulation of synapse structure or activity		6.44e-09	3.223e-05	24	279	ASIC2,ZDHHC15,NEGR1,NLGN1,PRKCA,CTNNA2,TANC2,DGKB,MDGA2,PTN,SLITRK2,IL1RAPL2,SLC17A6,GPM6A,KALRN,NTRK3,GRID2,PTPRT,IL1RAPL1,EFNA5,ST8SIA2,PAK3,ROBO2,EPHB1
	GO: Biological Process	GO:0061564	axon development		6.874e-09	3.44e-05	37	603	MAP2,NRXN3,SEMA6D,FGF13,CNR1,VLDLR,MYOT,NTNG1,POU4F3,UNC5C,AUTS2,PRKCA,CTNNA2,CHL1,DAB1,FSTL4,COL25A1,DCX,GFRA1,GFRA2,XYLT1,PTN,SLITRK2,PLPPR4,PTPRM,GLI3,DSCAM,KALRN,NTRK3,CRPPA,OPHN1,EFNA5,PAK3,ROBO2,PARD3,TNR,EPHB1
	GO: Biological Process	GO:0050807	regulation of synapse organization		1.213e-08	6.071e-05	23	266	ASIC2,ZDHHC15,NEGR1,NLGN1,PRKCA,CTNNA2,TANC2,DGKB,MDGA2,PTN,SLITRK2,IL1RAPL2,GPM6A,KALRN,NTRK3,GRID2,PTPRT,IL1RAPL1,EFNA5,ST8SIA2,PAK3,ROBO2,EPHB1
	GO: Biological Process	GO:0007409	axonogenesis		2.63e-08	0.0001316	34	552	MAP2,NRXN3,SEMA6D,FGF13,VLDLR,MYOT,NTNG1,POU4F3,UNC5C,AUTS2,PRKCA,CTNNA2,CHL1,DAB1,FSTL4,COL25A1,DCX,GFRA1,GFRA2,SLITRK2,PLPPR4,PTPRM,GLI3,DSCAM,KALRN,NTRK3,CRPPA,OPHN1,EFNA5,PAK3,ROBO2,PARD3,TNR,EPHB1
	GO: Biological Process	GO:0120036	plasma membrane bounded cell projection organization		6.974e-08	0.000349	74	1863	PCP4,MAP2,ZDHHC15,CFAP54,NRXN3,SEMA6D,NEGR1,FER,FGF13,CNR1,VLDLR,NYAP2,MYOT,RTTN,DOCK10,NTNG1,POU4F3,NLGN1,PPP3CA,UNC5C,AUTS2,PRKCA,PRKD1,CTNNA2,CTNND2,MYO16,CHL1,TANC2,ARHGAP24,HECW1,TBC1D5,LRRC49,DAB1,FSTL4,PLPPR5,COL25A1,NEDD1,DCX,GFRA1,GFRA2,XYLT1,PTN,KIRREL3,SLITRK2,PLPPR4,PTPRM,NTM,GLI3,ADAMTS16,DIAPH1,SYT1,DMD,SPAG16,SDK1,GPM6A,FAT4,DPYSL3,DSCAM,KALRN,NTRK3,CRPPA,GRID2,NR3C1,RFX3,OPHN1,IL1…
	GO: Biological Process	GO:0099536	synaptic signaling		7.003e-08	0.0003505	46	928	ERBB4,ASIC2,CHRM2,CHRM3,NRXN3,CNR1,HTR2A,NTNG1,NLGN1,GABBR2,PPP3CA,SNCAIP,CADPS,PRKCA,CTNND2,NRG3,GABRA3,GABRB3,GABRE,AVPR1A,ANKS1B,DGKB,GABRQ,PTN,SV2B,PLCL2,PLCB1,KCNN2,SYT1,DLG2,FCHSD1,SLC17A6,KALRN,CAMK4,NTRK3,GRIA1,GRID1,GRID2,NR3C1,GRM5,OPHN1,IL1RAPL1,DGKI,PRKN,TNR,EPHB1
	GO: Biological Process	GO:0099537	trans-synaptic signaling		9.883e-08	0.0004946	45	908	ERBB4,ASIC2,CHRM2,CHRM3,NRXN3,CNR1,HTR2A,NTNG1,NLGN1,GABBR2,PPP3CA,SNCAIP,CADPS,PRKCA,CTNND2,NRG3,GABRA3,GABRB3,GABRE,AVPR1A,DGKB,GABRQ,PTN,SV2B,PLCL2,PLCB1,KCNN2,SYT1,DLG2,FCHSD1,SLC17A6,KALRN,CAMK4,NTRK3,GRIA1,GRID1,GRID2,NR3C1,GRM5,OPHN1,IL1RAPL1,DGKI,PRKN,TNR,EPHB1
	GO: Biological Process	GO:0010975	regulation of neuron projection development		1.102e-07	0.0005515	33	558	PCP4,MAP2,ZDHHC15,SEMA6D,NEGR1,FGF13,CNR1,VLDLR,NTNG1,NLGN1,PPP3CA,PRKD1,CTNNA2,TANC2,HECW1,DAB1,FSTL4,PLPPR5,DCX,XYLT1,PTN,NTM,DMD,DPYSL3,DSCAM,KALRN,NTRK3,GRID2,IL1RAPL1,EFNA5,PAK3,ROBO2,TNR
	GO: Biological Process	GO:0007417	central nervous system development		1.304e-07	0.0006529	53	1172	ERBB4,MAP2,ASIC2,SEMA6D,FGF13,SOX6,VLDLR,BIN1,ANG,AFF2,POU3F4,SLC8A1,RAB18,PPP3CA,UNC5C,MACROD2,PRKCA,CTNNA2,NRG3,MYO16,GABRB3,SOX5,MYO1D,AVPR1A,DAB1,MDGA2,DCX,PTN,KIRREL3,IL1RAPL2,GLI3,DIAPH1,RPS6KA6,PLCB1,SYT1,MAFB,DMD,VPS51,FAT4,ZEB1,RARB,FOXP2,KALRN,NTRK3,GRID2,OPHN1,EFNA5,ROBO2,PRKN,RORA,IMMP2L,TNR,EPHB1
	GO: Biological Process	GO:0030030	cell projection organization		1.663e-07	0.0008324	74	1904	PCP4,MAP2,ZDHHC15,CFAP54,NRXN3,SEMA6D,NEGR1,FER,FGF13,CNR1,VLDLR,NYAP2,MYOT,RTTN,DOCK10,NTNG1,POU4F3,NLGN1,PPP3CA,UNC5C,AUTS2,PRKCA,PRKD1,CTNNA2,CTNND2,MYO16,CHL1,TANC2,ARHGAP24,HECW1,TBC1D5,LRRC49,DAB1,FSTL4,PLPPR5,COL25A1,NEDD1,DCX,GFRA1,GFRA2,XYLT1,PTN,KIRREL3,SLITRK2,PLPPR4,PTPRM,NTM,GLI3,ADAMTS16,DIAPH1,SYT1,DMD,SPAG16,SDK1,GPM6A,FAT4,DPYSL3,DSCAM,KALRN,NTRK3,CRPPA,GRID2,NR3C1,RFX3,OPHN1,IL1…
	GO: Biological Process	GO:0098916	anterograde trans-synaptic signaling		1.965e-07	0.0009834	44	899	ERBB4,ASIC2,CHRM2,CHRM3,NRXN3,CNR1,HTR2A,NTNG1,NLGN1,GABBR2,PPP3CA,SNCAIP,CADPS,PRKCA,CTNND2,NRG3,GABRA3,GABRB3,GABRE,AVPR1A,DGKB,GABRQ,PTN,SV2B,PLCL2,PLCB1,KCNN2,SYT1,DLG2,FCHSD1,SLC17A6,KALRN,CAMK4,NTRK3,GRIA1,GRID1,GRID2,NR3C1,GRM5,OPHN1,DGKI,PRKN,TNR,EPHB1
	GO: Biological Process	GO:0007268	chemical synaptic transmission		1.965e-07	0.0009834	44	899	ERBB4,ASIC2,CHRM2,CHRM3,NRXN3,CNR1,HTR2A,NTNG1,NLGN1,GABBR2,PPP3CA,SNCAIP,CADPS,PRKCA,CTNND2,NRG3,GABRA3,GABRB3,GABRE,AVPR1A,DGKB,GABRQ,PTN,SV2B,PLCL2,PLCB1,KCNN2,SYT1,DLG2,FCHSD1,SLC17A6,KALRN,CAMK4,NTRK3,GRIA1,GRID1,GRID2,NR3C1,GRM5,OPHN1,DGKI,PRKN,TNR,EPHB1
	GO: Biological Process	GO:0051963	regulation of synapse assembly		3.646e-07	0.001825	14	124	ASIC2,NEGR1,NLGN1,PRKCA,MDGA2,SLITRK2,IL1RAPL2,NTRK3,GRID2,IL1RAPL1,EFNA5,ST8SIA2,ROBO2,EPHB1
	GO: Biological Process	GO:0048813	dendrite morphogenesis		4.52e-07	0.002262	17	186	MAP2,ZDHHC15,VLDLR,DOCK10,NLGN1,PPP3CA,CTNNA2,CTNND2,TANC2,HECW1,DCX,PTN,DSCAM,KALRN,IL1RAPL1,PAK3,EPHB1
	GO: Biological Process	GO:0120035	regulation of plasma membrane bounded cell projection organization		6.361e-07	0.003184	39	782	PCP4,MAP2,ZDHHC15,SEMA6D,NEGR1,FER,FGF13,CNR1,VLDLR,NTNG1,NLGN1,PPP3CA,AUTS2,PRKD1,CTNNA2,TANC2,ARHGAP24,HECW1,TBC1D5,DAB1,FSTL4,PLPPR5,DCX,XYLT1,PTN,NTM,ADAMTS16,DMD,GPM6A,DPYSL3,DSCAM,KALRN,NTRK3,GRID2,IL1RAPL1,EFNA5,PAK3,ROBO2,TNR
	GO: Biological Process	GO:0035249	synaptic transmission, glutamatergic		8.495e-07	0.004252	13	114	CNR1,HTR2A,NLGN1,SYT1,SLC17A6,KALRN,GRID1,GRID2,GRM5,OPHN1,DGKI,PRKN,TNR
	GO: Biological Process	GO:0031344	regulation of cell projection organization		1.116e-06	0.005584	39	800	PCP4,MAP2,ZDHHC15,SEMA6D,NEGR1,FER,FGF13,CNR1,VLDLR,NTNG1,NLGN1,PPP3CA,AUTS2,PRKD1,CTNNA2,TANC2,ARHGAP24,HECW1,TBC1D5,DAB1,FSTL4,PLPPR5,DCX,XYLT1,PTN,NTM,ADAMTS16,DMD,GPM6A,DPYSL3,DSCAM,KALRN,NTRK3,GRID2,IL1RAPL1,EFNA5,PAK3,ROBO2,TNR
	GO: Biological Process	GO:0034329	cell junction assembly		1.471e-06	0.007363	28	482	ERBB4,ASIC2,POF1B,NRXN3,NEGR1,FGF13,NLGN1,PRKCA,CTNND2,GABRB3,MDGA2,KIRREL3,SLITRK2,IL1RAPL2,ARHGEF9,SDK1,MPP7,GPM6A,DSCAM,NTRK3,GRID2,OPHN1,IL1RAPL1,EFNA5,ST8SIA2,ROBO2,PARD3,EPHB1
	GO: Biological Process	GO:0007611	learning or memory		2.461e-06	0.01232	22	332	NRXN3,FGF13,CNR1,VLDLR,HTR2A,AFF2,PRKCA,CTNND2,GABRB3,PTN,PJA2,PLCB1,NQO2,FOXP2,KALRN,CAMK4,GRIA1,GRM5,TAFA2,DGKI,PRKN,TNR
	GO: Biological Process	GO:0042391	regulation of membrane potential		2.798e-06	0.01401	29	527	ASIC2,TAFA4,RYR2,FGF13,CNGA2,CNR1,AKAP6,BIN1,NLGN1,SLC8A1,PPP3CA,UCN3,GABRA3,KCNH5,GABRB3,GABRE,AVPR1A,GABRQ,PTN,KCNN2,DMD,NTRK3,GRIA1,GRID1,GRID2,GRM5,DGKI,PRKN,TNR
	GO: Biological Process	GO:0016358	dendrite development		2.949e-06	0.01476	21	310	MAP2,ZDHHC15,VLDLR,DOCK10,NLGN1,PPP3CA,CTNNA2,CTNND2,TANC2,HECW1,DAB1,FSTL4,DCX,PTN,SDK1,DSCAM,KALRN,NR3C1,IL1RAPL1,PAK3,EPHB1
	GO: Biological Process	GO:0007411	axon guidance		3.982e-06	0.01993	21	316	NRXN3,SEMA6D,VLDLR,MYOT,POU4F3,UNC5C,PRKCA,CHL1,DAB1,GFRA1,GFRA2,PTPRM,GLI3,DSCAM,KALRN,CRPPA,OPHN1,EFNA5,ROBO2,TNR,EPHB1
	GO: Biological Process	GO:0050804	modulation of chemical synaptic transmission		4.037e-06	0.02021	29	537	ERBB4,CHRM2,NRXN3,CNR1,HTR2A,NTNG1,NLGN1,PPP3CA,SNCAIP,PRKCA,CTNND2,NRG3,DGKB,PTN,PLCL2,PLCB1,KCNN2,SYT1,KALRN,GRIA1,GRID1,GRID2,NR3C1,GRM5,OPHN1,DGKI,PRKN,TNR,EPHB1
	GO: Biological Process	GO:0097485	neuron projection guidance		4.183e-06	0.02093	21	317	NRXN3,SEMA6D,VLDLR,MYOT,POU4F3,UNC5C,PRKCA,CHL1,DAB1,GFRA1,GFRA2,PTPRM,GLI3,DSCAM,KALRN,CRPPA,OPHN1,EFNA5,ROBO2,TNR,EPHB1
	GO: Biological Process	GO:0099177	regulation of trans-synaptic signaling		4.185e-06	0.02095	29	538	ERBB4,CHRM2,NRXN3,CNR1,HTR2A,NTNG1,NLGN1,PPP3CA,SNCAIP,PRKCA,CTNND2,NRG3,DGKB,PTN,PLCL2,PLCB1,KCNN2,SYT1,KALRN,GRIA1,GRID1,GRID2,NR3C1,GRM5,OPHN1,DGKI,PRKN,TNR,EPHB1
	GO: Biological Process	GO:0050890	cognition		5.313e-06	0.02659	23	375	NRXN3,FGF13,CNR1,VLDLR,HTR2A,AFF2,PRKCA,CTNND2,CHL1,GABRB3,PTN,PJA2,PLCB1,NQO2,FOXP2,KALRN,CAMK4,GRIA1,GRM5,TAFA2,DGKI,PRKN,TNR
	GO: Biological Process	GO:0051960	regulation of nervous system development		5.968e-06	0.02987	29	548	MAP2,ASIC2,CTSC,SEMA6D,FGF13,BIN1,NLGN1,PPP3CA,PRKCA,DAB1,FSTL4,DCX,PTN,SLITRK2,GLI3,RARB,DSCAM,KALRN,NTRK3,GRID2,GRM5,IL1RAPL1,EFNA5,ST8SIA2,PAK3,ROBO2,PARD3,TNR,EPHB1
	GO: Biological Process	GO:0051965	positive regulation of synapse assembly		6.127e-06	0.03067	10	79	ASIC2,NLGN1,PRKCA,SLITRK2,NTRK3,GRID2,IL1RAPL1,EFNA5,ST8SIA2,EPHB1
	GO: Biological Process	GO:0051966	regulation of synaptic transmission, glutamatergic		9.598e-06	0.04804	10	83	CNR1,HTR2A,NLGN1,SYT1,KALRN,GRM5,OPHN1,DGKI,PRKN,TNR
