# Supplementary material for: dcHiC detects differential compartments across multiple Hi-C datasets
Source: Nat Commun. 2022 Nov 11;13:6827. doi: 10.1038/s41467-022-34626-6 (PMC9652325; doi:10.1038/s41467-022-34626-6)
Supplement: Supplementary file 6 — Supplementary Dataset 2 [file 41467_2022_34626_MOESM6_ESM.xlsx]

## Sheet: SMTable 2 - A compartment 
chr	start	end	ESC-PC	NPC_PC	CN-PC	chr	start	end	gene	ESC-TPM	NPC-TPM	CN-TPM	cor
chr12	8900000	9000000	1.42624	1.13535	0.083066	chr12	8973892	9028847	ENSMUSG00000066643.12	26.9417	25.5134	20.5728	0.999968
chr1	86000000	86100000	1.79629	0.451493	0.16675	chr1	86064387	86139151	ENSMUSG00000026229.17	124.523	75.6299	64.6642	0.999963
chr14	118500000	118600000	1.40041	1.43085	-0.228498	chr14	118585039	118585138	ENSMUSG00000064644.1	2.0393	2.06437	1.22626	0.999947
chr1	71000000	71100000	0.749065	-0.03328	0.801186	chr1	71039652	71040030	ENSMUSG00000089965.1	3.56218	2.70901	0.903274	-0.256829
chr1	71000000	71100000	0.749065	-0.03328	0.801186	chr1	71027498	71103146	ENSMUSG00000026196.7	23.6614	21.0072	3.87173	-0.439921
chr9	109000000	109100000	1.3431	0.925067	0.204254	chr9	109074568	109082587	ENSMUSG00000091537.2	141.25	108.106	47.998	0.999914
chr1	71500000	71600000	1.12107	0.266927	0.778896	chr1	71557150	71579631	ENSMUSG00000026192.13	97.9335	27.0792	9.97033	0.680512
chr5	110100000	110200000	1.01678	0.224127	0.67551	chr5	110099969	110105953	ENSMUSG00000064247.14	3.91532	1.26748	2.81427	0.999858
chr1	128300000	128400000	1.59522	1.02256	0.04249	chr1	128363707	128417368	ENSMUSG00000026356.15	109.222	92.294	61.2801	0.999844
chr1	85900000	86000000	1.49985	0.11837	0.046228	chr1	85928483	85940624	ENSMUSG00000026224.11	0	0.532832	2.90867	-0.674687
chr1	85900000	86000000	1.49985	0.11837	0.046228	chr1	85933247	85937332	ENSMUSG00000099767.1	0	0.198978	1.07721	-0.675837
chrX	98800000	98900000	0.256875	0.401883	2.11743	chrX	98554277	98891025	ENSMUSG00000031214.13	0.989501	5.01338	42.5177	0.999841
chr17	23600000	23700000	1.2685	0.605313	-0.027888	chr17	23668614	23673882	ENSMUSG00000041319.14	43.9002	33.1373	23.6116	0.999762
chr6	126800000	126900000	1.28185	1.09217	-0.018514	chr6	126821721	126849136	ENSMUSG00000000399.10	123.945	116.101	77.2576	0.999756
chr8	3600000	3700000	1.28196	0.23024	0.116618	chr8	3655770	3660110	ENSMUSG00000012705.16	5.24251	0.723209	0.0776607	0.999651
chr13	43400000	43500000	1.85006	1.8743	0.335632	chr13	43398390	43407097	ENSMUSG00000063200.4	64.8079	64.5268	49.9346	0.999542
chr17	32900000	33000000	1.40686	0.820983	-0.013788	chr17	32965814	32979233	ENSMUSG00000053600.8	20.268	16.754	11.1348	0.999504
chr3	27100000	27200000	1.62536	0.507727	0.158408	chr3	27154026	27157019	ENSMUSG00000097584.1	9.17327	3.10652	0.807107	0.999228
chr18	57100000	57200000	0.272765	1.82499	0.845168	chr18	57133090	57297467	ENSMUSG00000024593.15	0.12953	22.7586	7.64278	0.999152
chr1	119000000	119100000	1.85733	1.56571	0.621926	chr1	119058469	119059848	ENSMUSG00000097408.1	0.0883325	1.17425	0	0.355483
chr2	52000000	52100000	1.40464	0.624273	0.183964	chr2	52038009	52056686	ENSMUSG00000053475.5	1.79607	0.648559	0.113554	0.998863
chr1	120000000	120100000	1.8848	1.22282	0.039868	chr1	120067377	120074074	ENSMUSG00000050777.7	5.88115	4.06516	1.47719	0.998155
chr13	43300000	43400000	1.81293	1.90648	0.359632	chr13	43398390	43407097	ENSMUSG00000063200.4	64.8079	64.5268	49.9346	0.997517
chr16	23100000	23200000	1.45656	1.42275	0.140364	chr16	23113943	23127737	ENSMUSG00000022881.15	97.0473	89.3776	22.5218	0.99747
chr3	97600000	97700000	1.79854	1.43912	0.151102	chr3	97673031	97674694	ENSMUSG00000090441.2	2.27864	1.62415	0	0.997285
chr1	119500000	119600000	1.91803	1.52223	0.501628	chr1	119526160	119528983	ENSMUSG00000098923.1	12.6614	15.3516	15.1173	-0.658721
chr1	119500000	119600000	1.91803	1.52223	0.501628	chr1	119529480	119536165	ENSMUSG00000101731.1	0.348003	1.70013	0.951416	-0.210665
chr18	31700000	31800000	1.65484	1.12233	0.059654	chr18	31789159	31796701	ENSMUSG00000024258.4	124.978	107.619	82.494	0.996438
chr12	8900000	9000000	1.42624	1.13535	0.083066	chr12	8947929	8972028	ENSMUSG00000020583.4	1.50177	1.12748	0.239037	0.996356
chr1	119500000	119600000	1.91803	1.52223	0.501628	chr1	119545037	119649000	ENSMUSG00000026383.14	6.85273	23.2678	8.59441	0.152057
chr1	119600000	119700000	1.83676	1.48872	0.496714	chr1	119630744	119631669	ENSMUSG00000102687.1	1.22116	2.27282	1.40711	0.104023
chr1	119600000	119700000	1.83676	1.48872	0.496714	chr1	119545037	119649000	ENSMUSG00000026383.14	6.85273	23.2678	8.59441	0.173031
chr4	86800000	86900000	1.05259	0.71712	0.05005	chr4	86854660	86857412	ENSMUSG00000028495.14	527.015	448.297	211.319	0.995675
chr6	82700000	82800000	1.49353	0.79725	0.197098	chr6	82764282	82767288	ENSMUSG00000090293.1	4.86297	2.15229	0.559326	0.994382
chr4	53200000	53300000	1.12403	-0.0254467	0.121928	chr4	53261356	53270232	ENSMUSG00000086712.2	1.53944	0.00617025	0.0258814	0.994294
chr8	3600000	3700000	1.28196	0.23024	0.116618	chr8	3630955	3643644	ENSMUSG00000004626.14	25.746	7.72881	8.12694	0.994186
chr4	11000000	11100000	1.66102	1.09687	0.309584	chr4	11051045	11076205	ENSMUSG00000050323.14	28.4338	22.2399	16.3842	0.993818
chr17	70800000	70900000	1.45465	1.1828	0.05835	chr17	70860503	70860600	ENSMUSG00000080468.2	1.87751	1.3049	0	0.993111
chrX	8200000	8300000	1.99396	0.578147	0.642674	chrX	8271133	8280179	ENSMUSG00000031170.14	2.10156	0.26495	0.0820791	0.992528
chr17	70800000	70900000	1.45465	1.1828	0.05835	chr17	70853767	70876312	ENSMUSG00000100865.2	3.77896	2.77511	0.556239	0.992247
chrX	103700000	103800000	0.63051	1.30977	2.10113	chrX	103697414	103821983	ENSMUSG00000033965.10	1.73129	8.3457	20.8821	0.99121
chr3	97500000	97600000	1.67405	0.978127	0.041918	chr3	97560742	97610203	ENSMUSG00000028089.5	34.1242	17.0537	2.67285	0.991018
chr8	36500000	36600000	1.31044	0.20356	0.085438	chr8	36567751	36953143	ENSMUSG00000031523.16	43.1027	0.485168	2.84833	0.990649
chr12	59000000	59100000	1.55411	0.577437	-0.098476	chr12	59013393	59028470	ENSMUSG00000060121.15	56.91	23.4179	9.96969	0.990627
chr10	4000000	4100000	1.38827	0.47048	0.225708	chr10	3973118	4167081	ENSMUSG00000040675.17	85.9595	37.0993	12.1732	0.990572
chr3	36500000	36600000	1.38346	1.40739	0.152266	chr3	36564865	36572150	ENSMUSG00000027715.9	141.21	166.996	10.6776	0.990522
chr1	128500000	128600000	0.703995	1.17558	0.314568	chr1	128588199	128592293	ENSMUSG00000045382.6	1.01133	79.3629	32.2408	0.640549
chr4	119100000	119200000	1.60542	1.31143	0.525068	chr4	119133749	119138801	ENSMUSG00000085505.1	6.37231	4.25009	1.02924	0.990335
chrX	103700000	103800000	0.63051	1.30977	2.10113	chrX	103762917	103763545	ENSMUSG00000083019.2	0.0633831	0.490872	1.3323	0.98991
chrX	105100000	105200000	0.548763	0.39813	1.8659	chrX	105164632	105165361	ENSMUSG00000083889.4	0.0850643	0.457968	6.82465	0.989842
chr19	37300000	37400000	1.61054	0.803157	0.28871	chr19	37268743	37337852	ENSMUSG00000056999.15	65.405	41.9309	16.832	0.989278
chr18	20600000	20700000	1.4792	0.12925	0.454394	chr18	20558074	20604521	ENSMUSG00000044393.15	9.48287	0.0415413	0.905369	0.988771
chr7	27800000	27900000	1.24581	0.814327	0.123308	chr7	27857527	27880825	ENSMUSG00000020420.8	7.13787	4.54239	2.10188	0.988701
chr5	92200000	92300000	1.56998	0.740703	0.165422	chr5	92284010	92310479	ENSMUSG00000029415.4	66.8669	31.6729	19.3873	0.98598
chr6	56700000	56800000	1.26646	0.463203	-0.047756	chr6	56701063	56704710	ENSMUSG00000091625.8	224.445	129.075	16.6256	0.984705
chr1	171300000	171400000	1.59826	0.98954	0.255232	chr1	171370099	171388598	ENSMUSG00000006411.12	2.82675	0.305323	1.26989	0.568321
chr8	72100000	72200000	1.66382	0.723443	0.125542	chr8	72161200	72183904	ENSMUSG00000003037.16	48.4203	44.4847	39.7993	0.984199
chrX	105100000	105200000	0.548763	0.39813	1.8659	chrX	105120378	105123927	ENSMUSG00000031227.8	1.72812	16.3302	157.973	0.98418
chrX	95000000	95100000	0.551268	1.13396	2.06567	chrX	95048935	95196856	ENSMUSG00000025656.17	1.03607	9.35633	39.2468	0.983342
chr10	24800000	24900000	1.60188	1.33273	0.318328	chr10	24772406	24842823	ENSMUSG00000019989.8	33.2136	1.78502	2.00927	0.657538
chr19	23100000	23200000	1.50519	0.572523	0.310026	chr19	23134900	23135717	ENSMUSG00000044387.5	7.52212	0.635536	0.444298	0.982605
chr10	58300000	58400000	1.24534	0.175463	0.109324	chr10	58349498	58349604	ENSMUSG00000070214.1	4.57842	2.93672	7.40194	-0.20212
chr10	58300000	58400000	1.24534	0.175463	0.109324	chr10	58255497	58305599	ENSMUSG00000038039.13	16.594	16.9073	35.2337	-0.556494
chr10	58300000	58400000	1.24534	0.175463	0.109324	chr10	58323466	58424691	ENSMUSG00000019920.18	43.9949	59.3716	38.5077	-0.213582
chr17	71500000	71600000	1.43074	1.30859	0.389724	chr17	71496100	71526857	ENSMUSG00000024056.10	33.7915	24.2104	1.76202	0.982351
chr17	71400000	71500000	1.40035	1.27361	0.300488	chr17	71496100	71526857	ENSMUSG00000024056.10	33.7915	24.2104	1.76202	0.981968
chr19	23100000	23200000	1.50519	0.572523	0.310026	chr19	23141226	23168134	ENSMUSG00000033863.2	122.148	5.25226	3.5794	0.980422
chr1	128300000	128400000	1.59522	1.02256	0.04249	chr1	128331590	128359664	ENSMUSG00000026355.11	233.699	195.024	12.4798	0.978272
chr18	57200000	57300000	0.56264	1.88456	0.734966	chr18	57133090	57297467	ENSMUSG00000024593.15	0.12953	22.7586	7.64278	0.977649
chr11	32500000	32600000	1.18393	0.991903	0.288224	chr11	32533305	32624587	ENSMUSG00000020272.8	13.3198	3.94265	7.30639	0.358581
chr2	52000000	52100000	1.40464	0.624273	0.183964	chr2	52072832	52122383	ENSMUSG00000036202.16	289.677	92.1334	56.2378	0.97571
chr11	32600000	32700000	1.21474	0.77628	0.035646	chr11	32533305	32624587	ENSMUSG00000020272.8	13.3198	3.94265	7.30639	0.512777
chr5	92300000	92400000	1.54575	0.762017	0.100218	chr5	92284010	92310479	ENSMUSG00000029415.4	66.8669	31.6729	19.3873	0.975235
chr19	23100000	23200000	1.50519	0.572523	0.310026	chr19	23149431	23149551	ENSMUSG00000080626.1	19.223	1.25326	1.60477	0.974208
chr12	3500000	3600000	1.40111	0.316957	-0.086512	chr12	3426857	3506852	ENSMUSG00000037486.18	15.0111	12.3096	17.8914	-0.280018
chr12	3500000	3600000	1.40111	0.316957	-0.086512	chr12	3521922	3523268	ENSMUSG00000112105.1	1.33978	0.652373	1.36563	0.224389
chrX	103700000	103800000	0.63051	1.30977	2.10113	chrX	103778693	103779000	ENSMUSG00000083605.1	0	0.505309	2.02941	0.971782
chrX	108700000	108800000	0.299648	0.590403	1.73864	chrX	108737016	108834372	ENSMUSG00000063663.11	13.3194	12.2092	32.7668	0.971273
chr12	8700000	8800000	1.51366	1.1059	0.223412	chr12	8771323	8793715	ENSMUSG00000020592.14	26.9785	110.499	21.3467	0.262633
chr17	32800000	32900000	1.44477	1.15163	0.28461	chr17	32863662	32877942	ENSMUSG00000117654.1	2.65988	1.6298	0.470339	0.970359
chrX	71200000	71300000	0.892145	0.236737	1.82596	chrX	71210767	71315691	ENSMUSG00000031337.16	1.87022	1.43234	4.27692	0.961232
chr11	72500000	72600000	1.21969	0.304333	0.41814	chr11	72572530	72573330	ENSMUSG00000081675.1	1.47493	0.385466	0.153091	0.961138
chr14	27300000	27400000	1.53906	1.13683	-0.200948	chr14	27380732	27380850	ENSMUSG00000093034.1	1.04365	0.53731	0	0.959983
chr12	17300000	17400000	1.56672	0.68803	-0.142126	chr12	17344401	17348373	ENSMUSG00000114024.1	3.59708	6.09001	0.43952	0.543843
chr12	59000000	59100000	1.55411	0.577437	-0.098476	chr12	59040335	59040525	ENSMUSG00000065232.1	4198.2	2822.35	156.131	0.95911
chrX	103700000	103800000	0.63051	1.30977	2.10113	chrX	103771646	103773655	ENSMUSG00000104064.1	0.0717054	0.349027	1.45412	0.958568
chr2	69500000	69600000	1.53636	0.99304	0.231254	chr2	69424340	69586065	ENSMUSG00000027070.14	47.0288	40.6641	3.7709	0.95808
chr9	78100000	78200000	1.45902	0.74907	0.013128	chr9	78182774	78209349	ENSMUSG00000032348.6	505.539	138.28	22.1785	0.954794
chr12	17300000	17400000	1.56672	0.68803	-0.142126	chr12	17348458	17430095	ENSMUSG00000061458.9	64.1226	36.3248	28.7654	0.954511
chr12	24600000	24700000	1.57539	0.5132	0.08671	chr12	24651274	24662789	ENSMUSG00000020653.12	17.0601	12.1156	102.247	-0.686501
chr2	59500000	59600000	1.34584	0.528513	0.139276	chr2	59564268	59564684	ENSMUSG00000081157.1	2.25399	0.188387	0.147034	0.954031
chr8	46500000	46600000	1.50156	1.35434	0.25331	chr8	46552028	46580007	ENSMUSG00000031629.14	16.4684	10.9149	2.92984	0.951675
chr6	82700000	82800000	1.49353	0.79725	0.197098	chr6	82725025	82774454	ENSMUSG00000000628.10	247.409	66.6148	27.4615	0.951359
chr12	31500000	31600000	1.40426	0.792363	-0.084214	chr12	31590967	31634658	ENSMUSG00000020650.15	4.94228	2.25716	3.61577	0.40263
chr1	128400000	128500000	1.2738	1.23394	0.281654	chr1	128363707	128417368	ENSMUSG00000026356.15	109.222	92.294	61.2801	0.949215
chr18	37800000	37900000	1.76235	0.07714	1.82027	chr18	37661793	37841873	ENSMUSG00000103144.1	3.17973	1.12113	4.27934	0.948986
chr12	59000000	59100000	1.55411	0.577437	-0.098476	chr12	59081019	59081900	ENSMUSG00000066487.3	2.85797	3.3452	0.926922	0.682264
chr3	27100000	27200000	1.62536	0.507727	0.158408	chr3	27182965	27284608	ENSMUSG00000027698.14	10.6315	5.33312	5.86924	0.948607
chr17	32800000	32900000	1.44477	1.15163	0.28461	chr17	32852991	32866300	ENSMUSG00000117373.1	1.57432	1.74142	0.132999	0.942744
chr6	128400000	128500000	1.2746	0.645353	-0.06253	chr6	128429735	128438677	ENSMUSG00000030357.10	692.157	629.646	285.377	0.940573
chrX	105100000	105200000	0.548763	0.39813	1.8659	chrX	105140849	105141943	ENSMUSG00000082245.1	0.0567095	0.525534	1.84789	0.939875
chr15	97300000	97400000	1.68303	0.738307	1.21484	chr15	97247107	97385680	ENSMUSG00000044250.8	29.3132	3.11584	7.92157	0.937459
chr6	82700000	82800000	1.49353	0.79725	0.197098	chr6	82618992	82705365	ENSMUSG00000030042.15	78.0878	35.31	28.7006	0.936866
chr1	72100000	72200000	1.37546	0.298313	0.67036	chr1	72159442	72212307	ENSMUSG00000039395.8	143.043	6.68338	4.62643	0.93593
chr9	106100000	106200000	1.3911	0.80139	-0.005916	chr9	106194947	106199746	ENSMUSG00000020253.15	20.188	19.2339	7.95494	0.934571
chr3	97600000	97700000	1.79854	1.43912	0.151102	chr3	97560742	97610203	ENSMUSG00000028089.5	34.1242	17.0537	2.67285	0.934496
chr12	24600000	24700000	1.57539	0.5132	0.08671	chr12	24572283	24617391	ENSMUSG00000020656.16	6.53027	0.723959	1.27119	0.933291
chrX	75100000	75200000	2.0153	0.517157	1.26291	chrX	75101409	75101526	ENSMUSG00000089014.1	19.1927	3.3287	5.80239	0.930281
chr1	119000000	119100000	1.85733	1.56571	0.621926	chr1	118834132	119053619	ENSMUSG00000048402.14	12.7537	14.6327	3.61826	0.92571
chr5	92200000	92300000	1.56998	0.740703	0.165422	chr5	92226679	92256278	ENSMUSG00000029410.11	3.45368	0.23948	0.162736	0.921396
chr1	171300000	171400000	1.59826	0.98954	0.255232	chr1	171305087	171305494	ENSMUSG00000079137.3	1.09175	1.04777	0.475923	0.918857
chr3	36500000	36600000	1.38346	1.40739	0.152266	chr3	36552606	36565727	ENSMUSG00000027714.11	25.6832	21.6278	15.2465	0.916198
chrX	104300000	104400000	1.64296	0.371473	1.43347	chrX	104280657	104413856	ENSMUSG00000031333.7	38.0381	37.142	37.5515	0.913524
chr17	23600000	23700000	1.2685	0.605313	-0.027888	chr17	23682584	23684026	ENSMUSG00000066720.7	2.04174	0.479893	0.311619	0.912296
chr16	18700000	18800000	1.72504	1.28673	0.421676	chr16	18780447	18811987	ENSMUSG00000000028.15	46.4653	51.2853	2.41059	0.910475
chr1	128500000	128600000	0.703995	1.17558	0.314568	chr1	128520073	128521460	ENSMUSG00000100078.1	3.34721	3.68161	1.60136	0.909633
chr4	119100000	119200000	1.60542	1.31143	0.525068	chr4	119130292	119131001	ENSMUSG00000086683.1	16.2908	8.89884	4.953	0.908541
chr13	46500000	46600000	1.19789	1.77844	0.082794	chr13	46501848	46650281	ENSMUSG00000021373.16	1.05698	9.93808	2.97807	0.613209
chr4	147900000	148000000	1.57229	0.616227	1.00337	chr4	147909753	147936767	ENSMUSG00000019055.15	9.90733	3.78378	3.63456	0.906825
chr18	37900000	38000000	2.0255	0.74237	2.10576	chr18	37919818	37920135	ENSMUSG00000117686.1	6.3236	1.75801	10.3961	0.905527
chr5	142200000	142300000	0.05432	0.76426	1.32754	chr5	141241490	142215586	ENSMUSG00000039683.16	0.151366	1.89053	11.4729	0.901797
chr19	57800000	57900000	0.073415	0.90223	1.32334	chr19	57611034	58133343	ENSMUSG00000054843.9	4.61373	36.7597	125.164	0.900739
chr18	37800000	37900000	1.76235	0.07714	1.82027	chr18	37725706	37841873	ENSMUSG00000103897.1	3.71097	1.68669	5.45111	0.900103
chr3	97100000	97200000	1.53553	1.1902	0.10995	chr3	97158777	97177299	ENSMUSG00000028093.15	21.5924	10.164	3.85671	0.89849
chr1	36000000	36100000	1.42304	0.82903	0.103632	chr1	36002985	36011044	ENSMUSG00000103708.1	1.12429	0.153664	0	0.898412
chr18	20900000	21000000	1.82048	0.148907	0.865966	chr18	20944625	20983862	ENSMUSG00000033107.6	29.0084	0.715759	0.277261	0.898224
chr4	119100000	119200000	1.60542	1.31143	0.525068	chr4	119129779	119129844	ENSMUSG00000088552.1	27.4132	13.3143	6.5029	0.897882
chr13	63000000	63100000	1.49152	0.251627	1.64379	chr13	63009959	63011240	ENSMUSG00000113708.1	0.0155491	0.133956	1.10009	0.500168
chr1	119300000	119400000	1.92094	0.89805	0.01676	chr1	119305346	119326833	ENSMUSG00000099860.1	2.13827	0.038066	0	0.893761
chr13	64200000	64300000	1.60889	0.20793	1.46216	chr13	64210523	64210690	ENSMUSG00000113804.1	2.05811	3.62125	7.39091	0.138615
chr13	64200000	64300000	1.60889	0.20793	1.46216	chr13	64262114	64264374	ENSMUSG00000113603.1	0.485223	1.87057	2.43621	-0.327263
chr13	64200000	64300000	1.60889	0.20793	1.46216	chr13	64291077	64298039	ENSMUSG00000113816.1	6.21272	1.53965	1.35594	0.552743
chr13	64200000	64300000	1.60889	0.20793	1.46216	chr13	64296437	64296524	ENSMUSG00000089092.1	0.226523	1.61929	4.87718	0.131721
chr13	64200000	64300000	1.60889	0.20793	1.46216	chr13	64248700	64271852	ENSMUSG00000097101.3	0.672401	2.43806	3.93072	-0.143271
chr13	64200000	64300000	1.60889	0.20793	1.46216	chr13	64275280	64312710	ENSMUSG00000021482.10	4.26838	7.53465	8.36128	-0.414027
chr17	23600000	23700000	1.2685	0.605313	-0.027888	chr17	23675445	23677468	ENSMUSG00000023905.15	14.4553	3.49713	2.96474	0.891934
chr13	95500000	95600000	1.40924	1.64192	-0.02002	chr13	95535590	95545200	ENSMUSG00000113359.1	4.10684	0.151632	0	0.413707
chr13	95500000	95600000	1.40924	1.64192	-0.02002	chr13	95511732	95525227	ENSMUSG00000021678.9	57.6132	0.695234	1.20796	0.376597
chr14	21600000	21700000	1.34276	1.31317	-0.282782	chr14	21481434	21672478	ENSMUSG00000021767.19	48.5565	8.60799	38.374	-0.256989
chr18	37800000	37900000	1.76235	0.07714	1.82027	chr18	37854605	37854660	ENSMUSG00000098706.1	2.13578	0.261024	3.92347	0.88671
chr14	25700000	25800000	1.79256	1.68448	-0.3059	chr14	25694154	25700468	ENSMUSG00000021868.7	16.077	11.9574	13.9797	0.0562271
chr14	25700000	25800000	1.79256	1.68448	-0.3059	chr14	25711642	25769039	ENSMUSG00000055538.7	5.37883	3.58614	5.10414	-0.328879
chr18	34700000	34800000	1.90687	2.05292	0.411522	chr18	34732993	34751533	ENSMUSG00000044201.10	13.3953	26.8558	1.58	0.886677
chr14	27000000	27100000	1.71306	1.51261	0.07924	chr14	26994416	27002329	ENSMUSG00000040726.10	2.12553	0	0.388976	0.447175
chr14	27100000	27200000	1.65282	1.24268	-0.111506	chr14	27038941	27107286	ENSMUSG00000040717.6	17.5117	29.8943	7.82121	0.683775
chr14	27100000	27200000	1.65282	1.24268	-0.111506	chr14	27114899	27403911	ENSMUSG00000021895.10	16.4954	1.10174	4.91657	0.485848
chr14	27200000	27300000	1.51686	1.13731	-0.109184	chr14	27114899	27403911	ENSMUSG00000021895.10	16.4954	1.10174	4.91657	0.486727
chr12	59000000	59100000	1.55411	0.577437	-0.098476	chr12	59095799	59191583	ENSMUSG00000021000.17	14.9972	9.998	10.3821	0.883272
chr14	27300000	27400000	1.53906	1.13683	-0.200948	chr14	27114899	27403911	ENSMUSG00000021895.10	16.4954	1.10174	4.91657	0.484656
chr1	86000000	86100000	1.79629	0.451493	0.16675	chr1	86087301	86087422	ENSMUSG00000077274.1	134.704	94.0219	25.8835	0.875692
chr14	27400000	27500000	1.56234	1.28706	-0.123828	chr14	27428834	27483555	ENSMUSG00000040651.9	39.9906	14.2099	49.8411	-0.598664
chr4	147900000	148000000	1.57229	0.616227	1.00337	chr4	147985788	147987205	ENSMUSG00000029019.8	1.18878	0.0748647	1.03368	0.875633
chr14	27400000	27500000	1.56234	1.28706	-0.123828	chr14	27114899	27403911	ENSMUSG00000021895.10	16.4954	1.10174	4.91657	0.422419
chr14	30500000	30600000	1.87903	1.75685	0.10991	chr14	30572149	30572208	ENSMUSG00000093156.1	2.32563	4.81117	3.06566	0.166792
chr10	122700000	122800000	0.09808	0.89949	1.50061	chr10	122678762	122945795	ENSMUSG00000034613.12	1.34348	2.90819	15.5298	0.875123
chr14	30500000	30600000	1.87903	1.75685	0.10991	chr14	30548359	30574720	ENSMUSG00000021957.7	151.694	184.664	108.662	0.873138
chr17	23600000	23700000	1.2685	0.605313	-0.027888	chr17	23600856	23611019	ENSMUSG00000023902.18	78.6146	0.243723	0.962561	0.8687
chr2	84700000	84800000	1.52313	1.15231	0.43361	chr2	84722104	84727350	ENSMUSG00000027079.15	56.2387	25.1665	17.53	0.86853
chr4	83300000	83400000	1.26493	0.662613	0.105892	chr4	83220300	83324255	ENSMUSG00000038172.14	36.244	1.73665	2.63673	0.865939
chr14	31100000	31200000	1.78558	1.37876	-0.082422	chr14	31131053	31139124	ENSMUSG00000071547.4	95.9343	175.803	146.76	-0.356714
chr5	142100000	142200000	0.019805	0.866027	1.3698	chr5	141241490	142215586	ENSMUSG00000039683.16	0.151366	1.89053	11.4729	0.864872
chr17	33500000	33600000	1.32648	0.644773	-0.0253	chr17	33555707	33607764	ENSMUSG00000024300.17	9.43569	0.130492	0.233377	0.863686
chr18	37800000	37900000	1.76235	0.07714	1.82027	chr18	37843601	37935476	ENSMUSG00000024456.16	51.8998	12.8232	33.149	0.863015
chr17	23600000	23700000	1.2685	0.605313	-0.027888	chr17	23628311	23645277	ENSMUSG00000023903.8	2.64389	0.0506473	0.114665	0.861851
chr14	50800000	50900000	1.62039	0.301613	1.63668	chr14	50807449	50807767	ENSMUSG00000092837.1	9.30325	5.89956	1.10526	-0.108046
chr14	50800000	50900000	1.62039	0.301613	1.63668	chr14	50807841	50821301	ENSMUSG00000036023.6	51.5933	45.4582	42.6476	0.199377
chr14	50800000	50900000	1.62039	0.301613	1.63668	chr14	50789248	50807732	ENSMUSG00000071470.4	45.8059	0.33961	0.732661	0.4973
chr19	27900000	28000000	0.113885	1.32342	1.20121	chr19	27761721	28011166	ENSMUSG00000040929.17	2.24037	30.8752	52.3021	0.86151
chr14	50800000	50900000	1.62039	0.301613	1.63668	chr14	50824059	50870560	ENSMUSG00000006281.8	7.02287	3.17214	2.75617	0.411809
chr7	25700000	25800000	1.34377	0.601593	0.024654	chr7	25687002	25705077	ENSMUSG00000002603.15	2.04416	0.106894	0.280717	0.8615
chr17	70800000	70900000	1.45465	1.1828	0.05835	chr17	70844205	70853546	ENSMUSG00000047407.17	56.2788	20.9108	3.79439	0.859209
chr13	41400000	41500000	0.319447	1.6045	1.34161	chr13	41309581	41487362	ENSMUSG00000021365.15	0.721192	28.4472	9.27133	0.854347
chr9	104100000	104200000	1.34268	0.696533	0.029608	chr9	104063377	104127725	ENSMUSG00000090150.10	7.40388	2.94556	3.01687	0.854247
chr14	64600000	64700000	1.99137	1.92859	0.148154	chr14	64647265	64809617	ENSMUSG00000060012.9	20.5027	7.50967	21.0495	-0.504913
chr14	64700000	64800000	1.84289	1.83946	0.07831	chr14	64753918	64754052	ENSMUSG00000064442.1	27.5496	5.50816	4.50421	0.534427
chr14	64700000	64800000	1.84289	1.83946	0.07831	chr14	64647265	64809617	ENSMUSG00000060012.9	20.5027	7.50967	21.0495	-0.529149
chr1	171300000	171400000	1.59826	0.98954	0.255232	chr1	171345670	171359254	ENSMUSG00000006412.10	43.0622	23.7503	23.0844	0.853469
chr13	63000000	63100000	1.49152	0.251627	1.64379	chr13	62964893	63326096	ENSMUSG00000021458.17	7.38924	4.62608	11.7396	0.851559
chr14	64900000	65000000	1.65662	1.89971	0.288516	chr14	64950045	65039832	ENSMUSG00000021975.8	15.098	10.4593	15.1746	-0.627368
chr13	64200000	64300000	1.60889	0.20793	1.46216	chr13	64189268	64275290	ENSMUSG00000033102.15	8.93684	8.70295	9.12218	0.851339
chr14	65000000	65100000	1.61203	1.81634	0.059944	chr14	64950045	65039832	ENSMUSG00000021975.8	15.098	10.4593	15.1746	-0.600664
chr18	37900000	38000000	2.0255	0.74237	2.10576	chr18	37843601	37935476	ENSMUSG00000024456.16	51.8998	12.8232	33.149	0.851053
chr16	10400000	10500000	1.68538	0.727653	0.049492	chr16	10411948	10424428	ENSMUSG00000022503.10	17.4563	16.8797	9.93696	0.850954
chr4	11000000	11100000	1.66102	1.09687	0.309584	chr4	10988662	11007927	ENSMUSG00000049969.3	127.935	22.0447	13.8813	0.850194
chr14	65200000	65300000	1.61544	1.97047	0.2291	chr14	65207119	65207731	ENSMUSG00000114878.1	0.3039	5.46592	8.46896	-0.645423
chr10	9000000	9100000	0.048175	0.810233	1.39539	chr10	9069419	9071475	ENSMUSG00000111077.1	0.00969081	0.295756	5.93444	0.84914
chr8	47600000	47700000	1.59468	1.27442	0.393114	chr8	47675391	47685239	ENSMUSG00000074357.3	3.06119	3.46034	2.1313	0.848699
chr14	65300000	65400000	1.79662	2.02238	0.285762	chr14	65351442	65359410	ENSMUSG00000114357.1	0.933144	3.2158	2.86699	-0.258486
chr17	70800000	70900000	1.45465	1.1828	0.05835	chr17	70834664	70836044	ENSMUSG00000093622.1	7.79408	3.12262	1.07504	0.846889
chr16	18700000	18800000	1.72504	1.28673	0.421676	chr16	18776847	18778262	ENSMUSG00000041378.2	1.91771	0.419317	0.13713	0.845946
chr15	39700000	39800000	1.43356	0.298203	0.917342	chr15	39768487	39857470	ENSMUSG00000022304.13	10.1033	0.031242	0.1761	0.845476
chr14	65500000	65600000	1.59954	1.91366	0.242332	chr14	65530449	65593075	ENSMUSG00000022031.6	152.653	112.605	143.579	-0.464952
chr1	118600000	118700000	1.80885	0.97337	-0.021096	chr1	118651482	118651795	ENSMUSG00000101624.1	5.23221	0.046552	0	0.844064
chr19	41100000	41200000	0.150748	1.19385	0.932612	chr19	41082753	41206835	ENSMUSG00000025013.15	0.0215479	2.03551	3.03543	0.839315
chr14	66600000	66700000	0.152182	1.59318	-0.003076	chr14	66635251	66771168	ENSMUSG00000045875.13	0.267203	1.45019	2.39266	-0.0230633
chr14	66700000	66800000	0.624777	1.62981	0.05458	chr14	66784480	66793758	ENSMUSG00000057913.3	0	0.150019	1.2111	-0.699922
chr14	66700000	66800000	0.624777	1.62981	0.05458	chr14	66797856	66798378	ENSMUSG00000114829.1	0.304918	2.58144	8.66602	-0.58322
chr14	66700000	66800000	0.624777	1.62981	0.05458	chr14	66635251	66771168	ENSMUSG00000045875.13	0.267203	1.45019	2.39266	-0.295816
chr1	118600000	118700000	1.80885	0.97337	-0.021096	chr1	118627945	118685168	ENSMUSG00000026380.10	85.2262	0.522841	1.46231	0.834607
chr18	34700000	34800000	1.90687	2.05292	0.411522	chr18	34751809	34758685	ENSMUSG00000097755.2	0.873385	2.17992	0.111081	0.828791
chr6	126900000	127000000	1.34156	1.16116	-0.002136	chr6	126923050	126939587	ENSMUSG00000030346.16	19.7791	33.8743	2.79425	0.828725
chr3	27100000	27200000	1.62536	0.507727	0.158408	chr3	27097222	27153878	ENSMUSG00000027699.19	129.683	100.99	5.49018	0.828278
chr4	11300000	11400000	1.68399	0.941	0.159666	chr4	11331933	11386783	ENSMUSG00000040728.15	12.649	0.0255021	0.88577	0.825818
chr14	75900000	76000000	1.87507	1.91031	0.172656	chr14	75896937	76010865	ENSMUSG00000067995.4	98.0948	73.4477	53.3743	0.825157
chr14	76100000	76200000	2.01438	1.90626	-0.06817	chr14	76110891	76137379	ENSMUSG00000022009.1	65.1676	27.1449	19.9885	0.65759
chr6	70900000	71000000	1.49453	0.81118	-0.03923	chr6	70956531	70961066	ENSMUSG00000055874.6	5.32758	0.0456435	0.151582	0.823102
chr8	78200000	78300000	1.26404	0.734837	0.019312	chr8	78213297	78394326	ENSMUSG00000037101.16	1.61627	0.00825605	0	0.822289
chr1	171300000	171400000	1.59826	0.98954	0.255232	chr1	171388954	171410298	ENSMUSG00000048865.16	7.81625	0.0752824	0.322365	0.82215
chr8	33900000	34000000	1.69892	1.10741	0.249798	chr8	33782643	33929863	ENSMUSG00000031586.17	37.8087	4.0432	3.13004	0.821865
chr16	34400000	34500000	0.0888825	1.03548	1.55379	chr16	33969073	34573532	ENSMUSG00000061751.16	1.33307	8.0755	76.1609	0.820056
chr14	118500000	118600000	1.40041	1.43085	-0.228498	chr14	118592369	118592472	ENSMUSG00000098433.1	5.30757	1.03646	0	0.63872
chr14	118500000	118600000	1.40041	1.43085	-0.228498	chr14	118482692	118706219	ENSMUSG00000032849.14	45.4519	9.37574	2.37053	0.612851
chr14	118600000	118700000	1.54497	1.38224	-0.124596	chr14	118482692	118706219	ENSMUSG00000032849.14	45.4519	9.37574	2.37053	0.691962
chr17	23600000	23700000	1.2685	0.605313	-0.027888	chr17	23679249	23682446	ENSMUSG00000023906.3	43.7436	0.719812	5.50745	0.818534
chr14	118700000	118800000	1.6294	1.49332	0.04181	chr14	118482692	118706219	ENSMUSG00000032849.14	45.4519	9.37574	2.37053	0.683902
chr15	7100000	7200000	1.66244	1.27242	0.472194	chr15	7090614	7197489	ENSMUSG00000054263.12	35.1086	5.96655	15.6751	0.494726
chr15	8700000	8800000	1.30403	1.26698	0.020618	chr15	8634124	8710764	ENSMUSG00000005360.14	5.78253	31.3015	15.8093	0.0975147
chr15	10600000	10700000	1.44617	1.05937	0.14355	chr15	10568969	10714624	ENSMUSG00000022246.14	42.0068	27.3425	24.7182	0.818154
chr1	119400000	119500000	1.92407	1.23772	0.453058	chr1	119415465	119422248	ENSMUSG00000037035.5	26.0682	0.265364	1.75565	0.817566
chr15	37400000	37500000	0.449785	1.45782	1.5686	chr15	37425554	37440644	ENSMUSG00000022288.1	0.0339591	0.208534	2.5766	0.624952
chr15	37400000	37500000	0.449785	1.45782	1.5686	chr15	37366175	37792570	ENSMUSG00000051359.15	0.129188	2.98197	22.3699	0.668148
chr4	119100000	119200000	1.60542	1.31143	0.525068	chr4	119108711	119137983	ENSMUSG00000028645.11	197.786	74.7506	48.2565	0.817289
chr14	76000000	76100000	1.92211	2.00006	0.278064	chr14	75896937	76010865	ENSMUSG00000067995.4	98.0948	73.4477	53.3743	0.812328
chr15	39600000	39700000	1.25443	0.08441	0.68148	chr15	39198261	39684372	ENSMUSG00000037386.16	6.30942	11.9739	60.5935	-0.0830567
chr9	41500000	41600000	0.15106	1.24955	1.21503	chr9	41405374	41532087	ENSMUSG00000111593.1	0.0284327	3.39541	7.78168	0.809791
chr2	132200000	132300000	1.46419	0.8583	0.305872	chr2	132249162	132253314	ENSMUSG00000027342.14	257.279	277.7	41.7374	0.808959
chr19	37300000	37400000	1.61054	0.803157	0.28871	chr19	37376403	37421859	ENSMUSG00000012443.4	95.5709	93.7036	5.06665	0.806372
chr19	28500000	28600000	0.0241775	1.39647	1.27456	chr19	28258851	28680077	ENSMUSG00000052942.13	1.31747	15.4619	6.02798	0.805827
chr19	27900000	28000000	0.113885	1.32342	1.20121	chr19	27994197	27995693	ENSMUSG00000092182.1	1.24872	6.86166	12.8938	0.804314
chr16	8800000	8900000	1.9076	1.16422	0.520836	chr16	8830100	8858922	ENSMUSG00000022507.6	52.0727	37.1135	98.5586	-0.696129
chr4	83500000	83600000	1.16065	1.0058	0.18737	chr4	83505185	83505538	ENSMUSG00000066116.3	1.44018	0.371627	0	0.797621
chr15	91100000	91200000	0.0160225	1.08281	0.41546	chr15	91145871	91191799	ENSMUSG00000055782.9	0.13603	14.24	13.9772	0.795295
chr19	37300000	37400000	1.61054	0.803157	0.28871	chr19	37388407	37389352	ENSMUSG00000117988.1	6.26125	6.29778	0.232256	0.792384
chrX	104500000	104600000	1.19042	0.248067	1.69945	chrX	104482818	104507490	ENSMUSG00000073016.3	4.86413	4.56739	14.0869	0.78576
chr16	13900000	14000000	1.75694	1.04149	0.353708	chr16	13981699	13986888	ENSMUSG00000065968.8	1.66334	0.276807	1.17634	0.356826
chr16	13900000	14000000	1.75694	1.04149	0.353708	chr16	13903161	13949619	ENSMUSG00000022679.13	6.93985	1.94852	14.3422	-0.584337
chr9	41500000	41600000	0.15106	1.24955	1.21503	chr9	41581908	41582283	ENSMUSG00000100158.1	0.133785	60.2208	151.784	0.783506
chr7	44600000	44700000	1.54378	1.04961	0.377444	chr7	44605803	44670843	ENSMUSG00000030739.18	8.77351	0.339622	0.910526	0.782525
chr5	64600000	64700000	1.44522	1.06057	0.239848	chr5	64593857	64610700	ENSMUSG00000105402.4	0.892063	1.34344	0.0619186	0.782406
chr17	36000000	36100000	1.12797	1.01161	0.067714	chr17	36080115	36084223	ENSMUSG00000073406.10	4.2781	6.52255	2.4181	0.778926
chr16	14000000	14100000	1.64411	0.844503	0.219418	chr16	13986604	14101500	ENSMUSG00000044117.12	24.3567	3.90637	99.0176	-0.696784
chr16	14100000	14200000	1.78178	1.15786	0.274676	chr16	14163275	14192928	ENSMUSG00000022678.16	62.629	126.27	7.85201	0.547531
chr2	160800000	160900000	0.349467	1.23535	1.45559	chr2	160748708	160872998	ENSMUSG00000035877.17	1.26905	7.96097	36.6597	0.778157
chr17	71000000	71100000	0.98847	1.13543	0.022426	chr17	70993656	71002878	ENSMUSG00000024048.15	52.0788	28.7885	8.06602	0.778142
chr3	58500000	58600000	1.87487	1.53496	0.464344	chr3	58525821	58557501	ENSMUSG00000027810.14	71.5479	37.6325	31.9022	0.777508
chr18	34700000	34800000	1.90687	2.05292	0.411522	chr18	34736359	34738014	ENSMUSG00000078240.2	0.520816	1.62172	0.0740496	0.776017
chr1	71500000	71600000	1.12107	0.266927	0.778896	chr1	71585520	71653200	ENSMUSG00000026193.15	87.1278	18.6229	14.8983	0.775256
chr15	37600000	37700000	0.340743	1.26597	1.57727	chr15	37366175	37792570	ENSMUSG00000051359.15	0.129188	2.98197	22.3699	0.774658
chr1	62400000	62500000	0.22288	1.07301	1.64939	chr1	61638824	62642284	ENSMUSG00000052062.14	0.148165	5.73997	4.15902	0.770584
chr16	22200000	22300000	1.78905	1.65649	0.538952	chr16	22244549	22266005	ENSMUSG00000022858.16	96.1269	67.4895	67.1498	0.589535
chr16	22300000	22400000	1.48393	1.44058	0.003488	chr16	22381309	22439719	ENSMUSG00000013089.15	213.278	29.0199	6.44859	0.604359
chr16	22400000	22500000	1.70665	1.57702	0.402504	chr16	22381309	22439719	ENSMUSG00000013089.15	213.278	29.0199	6.44859	0.654539
chr16	22800000	22900000	1.53071	1.52601	0.1777	chr16	22891277	22899449	ENSMUSG00000022868.6	1.62647	0.00665331	0.0441913	0.484953
chr18	37800000	37900000	1.76235	0.07714	1.82027	chr18	37765580	37841873	ENSMUSG00000102428.1	1.78984	0.921681	3.58006	0.769982
chr16	22800000	22900000	1.53071	1.52601	0.1777	chr16	22857845	22879634	ENSMUSG00000004460.17	54.2655	42.0955	40.1525	0.608332
chr16	23100000	23200000	1.45656	1.42275	0.140364	chr16	23107444	23114136	ENSMUSG00000022884.15	278.125	153.173	307.755	-0.630842
chr16	23100000	23200000	1.45656	1.42275	0.140364	chr16	23111617	23111755	ENSMUSG00000065208.1	1502.29	257.706	55.7657	0.625193
chr6	48600000	48700000	1.37637	0.87557	-0.06654	chr6	48676129	48679114	ENSMUSG00000051124.6	5.4661	0.0389403	0	0.769852
chr5	92400000	92500000	1.53141	0.719453	0.319116	chr5	92415540	92435219	ENSMUSG00000034826.14	79.7886	51.7803	61.9406	0.767118
chr16	23100000	23200000	1.45656	1.42275	0.140364	chr16	23133906	23134320	ENSMUSG00000116540.1	2.28697	0.638329	0.824917	0.428298
chr14	27000000	27100000	1.71306	1.51261	0.07924	chr14	27038941	27107286	ENSMUSG00000040717.6	17.5117	29.8943	7.82121	0.760566
chr17	15500000	15600000	1.18281	0.583583	-0.099012	chr17	15597928	15598448	ENSMUSG00000116550.1	0.663652	3.64337	1.4515	-0.218669
chr3	30600000	30700000	1.78461	1.15151	-0.129982	chr3	30624267	30647869	ENSMUSG00000027702.7	44.6289	1.4502	1.1538	0.757866
chr18	32400000	32500000	0.777177	0.13048	1.74762	chr18	32377230	32435737	ENSMUSG00000024381.16	3.16434	40.3339	123.595	0.75532
chr6	127100000	127200000	1.41969	1.46329	0.39871	chr6	127100297	127110467	ENSMUSG00000097525.2	2.29418	0.983268	0.23352	0.754608
chr8	3600000	3700000	1.28196	0.23024	0.116618	chr8	3671188	3672362	ENSMUSG00000089665.2	14.1347	12.3933	7.14296	0.753719
chr3	30600000	30700000	1.78461	1.15151	-0.129982	chr3	30679058	30699843	ENSMUSG00000074653.10	2.84396	0.0317193	0.0462007	0.751044
chr3	30600000	30700000	1.78461	1.15151	-0.129982	chr3	30644507	30672431	ENSMUSG00000027703.16	8.38936	0.0052923	0.0573503	0.750434
chr14	75900000	76000000	1.87507	1.91031	0.172656	chr14	75972486	75972619	ENSMUSG00000065799.1	49.9602	25.143	12.355	0.749186
chr19	58700000	58800000	0.0426125	1.01885	1.38538	chr19	58795750	58943654	ENSMUSG00000025092.7	1.0016	4.77814	65.3256	0.746743
chr17	71600000	71700000	1.29688	1.1871	0.293882	chr17	71615895	71659031	ENSMUSG00000041057.10	218.376	89.2877	52.601	0.741826
chr15	37500000	37600000	0.396865	1.28688	1.51397	chr15	37366175	37792570	ENSMUSG00000051359.15	0.129188	2.98197	22.3699	0.741472
chr17	32700000	32800000	1.3576	1.01936	0.053834	chr17	32788394	32789591	ENSMUSG00000091968.1	1.35486	2.39271	0.946915	0.521093
chr17	32700000	32800000	1.3576	1.01936	0.053834	chr17	32685627	32703352	ENSMUSG00000073424.9	0.231141	2.70529	1.4913	-0.260383
chr12	17300000	17400000	1.56672	0.68803	-0.142126	chr12	17284721	17329359	ENSMUSG00000020566.19	1.04101	0.365556	0.528817	0.737828
chr3	58500000	58600000	1.87487	1.53496	0.464344	chr3	58519817	58525892	ENSMUSG00000027808.8	63.2455	84.8386	40.5034	0.737378
chr2	161000000	161100000	0.364733	1.26085	1.44951	chr2	160946978	161109075	ENSMUSG00000057133.14	15.8106	28.4164	99.7238	0.73579
chr17	23600000	23700000	1.2685	0.605313	-0.027888	chr17	23660506	23668621	ENSMUSG00000043782.9	1.87391	0.471056	0.810794	0.735433
chr17	71600000	71700000	1.29688	1.1871	0.293882	chr17	71641584	71641659	ENSMUSG00000092713.1	74.9112	34.6897	23.868	0.735291
chr19	28500000	28600000	0.0241775	1.39647	1.27456	chr19	28580533	28583294	ENSMUSG00000089952.1	0.229961	3.53268	0.977241	0.732092
chr2	160800000	160900000	0.349467	1.23535	1.45559	chr2	160845613	160846470	ENSMUSG00000081854.1	0	0.613213	5.40149	0.728867
chr9	41500000	41600000	0.15106	1.24955	1.21503	chr9	41536716	41536811	ENSMUSG00000092770.1	0	6.98454	21.9295	0.726327
chr17	32800000	32900000	1.44477	1.15163	0.28461	chr17	32879219	32891642	ENSMUSG00000095325.3	9.73125	7.17117	10.2362	-0.419082
chr18	39000000	39100000	1.2522	0.292823	1.84931	chr18	38993145	39376284	ENSMUSG00000036452.18	1.13715	1.7672	6.62733	0.723302
chr17	70800000	70900000	1.45465	1.1828	0.05835	chr17	70874349	70924996	ENSMUSG00000097154.2	1.92918	0.254788	0.053729	0.72156
chrX	75100000	75200000	2.0153	0.517157	1.26291	chrX	75109733	75131016	ENSMUSG00000031402.12	13.3691	10.8091	9.94673	0.720882
chr10	122700000	122800000	0.09808	0.89949	1.50061	chr10	122792055	122792483	ENSMUSG00000112220.1	0.382428	0.183117	1.27449	0.712189
chr14	50800000	50900000	1.62039	0.301613	1.63668	chr14	50870324	50880603	ENSMUSG00000097431.2	0.593113	0.321217	1.36257	0.709414
chr12	31200000	31300000	1.32187	0.658703	-0.14516	chr12	31265234	31329644	ENSMUSG00000002900.16	42.8162	7.17815	14.8847	0.706761
chr17	71600000	71700000	1.29688	1.1871	0.293882	chr17	71640879	71640956	ENSMUSG00000092887.1	188.081	90.5313	70.88	0.703794
chr17	36000000	36100000	1.12797	1.01161	0.067714	chr17	36037128	36042747	ENSMUSG00000056116.18	2.09201	5.8795	4.49457	-0.251392
chr2	160800000	160900000	0.349467	1.23535	1.45559	chr2	160840836	160888028	ENSMUSG00000085303.3	0.132857	0.250458	1.72243	0.70274
chr12	59000000	59100000	1.55411	0.577437	-0.098476	chr12	59043092	59061472	ENSMUSG00000020993.9	30.4544	21.5496	72.5088	-0.701986
chr14	65200000	65300000	1.61544	1.97047	0.2291	chr14	65192449	65262463	ENSMUSG00000007989.7	5.56158	126.466	220.296	-0.703565
chr1	86000000	86100000	1.79629	0.451493	0.16675	chr1	86099026	86111970	ENSMUSG00000026228.6	3.50081	3.85014	6.70424	-0.708574
chr16	13900000	14000000	1.75694	1.04149	0.353708	chr16	13919427	13921399	ENSMUSG00000089818.1	3.26559	2.15843	6.50818	-0.709236
chr17	70800000	70900000	1.45465	1.1828	0.05835	chr17	70891029	70892909	ENSMUSG00000117121.1	1.38821	0.067985	0.149403	0.607741
chr1	119500000	119600000	1.91803	1.52223	0.501628	chr1	119520090	119526359	ENSMUSG00000098447.2	0.511507	1.27011	1.26272	-0.709887
chr8	3600000	3700000	1.28196	0.23024	0.116618	chr8	3681737	3694175	ENSMUSG00000005540.10	0.526381	1.4139	5.23861	-0.710557
chr17	70800000	70900000	1.45465	1.1828	0.05835	chr17	70765839	70806059	ENSMUSG00000117231.1	3.26645	0.257881	0.488065	0.596777
chrX	104500000	104600000	1.19042	0.248067	1.69945	chrX	104536969	104671064	ENSMUSG00000033906.5	10.3866	13.7892	11.7542	-0.722248
chrX	12700000	12800000	2.02507	2.42029	0.836524	chrX	12675369	12762073	ENSMUSG00000064127.13	17.6693	29.4982	41.6514	-0.7263
chr15	97300000	97400000	1.68303	0.738307	1.21484	chr15	97302352	97302974	ENSMUSG00000116291.1	0.359332	1.03222	1.23029	-0.73349
chr6	48600000	48700000	1.37637	0.87557	-0.06654	chr6	48613973	48622357	ENSMUSG00000107640.1	1.43934	0.512107	2.90464	-0.73624
chr17	71200000	71300000	0.789497	1.06896	-0.022	chr17	71182560	71249817	ENSMUSG00000024052.17	3.61446	24.1678	22.6923	-0.208517
chr17	71200000	71300000	0.789497	1.06896	-0.022	chr17	71252172	71311978	ENSMUSG00000024053.11	0.883076	5.01896	1.79603	0.532099
chr16	13900000	14000000	1.75694	1.04149	0.353708	chr16	13986604	14101500	ENSMUSG00000044117.12	24.3567	3.90637	99.0176	-0.738017
chr17	71300000	71400000	1.11524	1.1235	0.097496	chr17	71333201	71341804	ENSMUSG00000117199.1	0.359584	1.25297	0.896855	-0.109329
chr14	65100000	65200000	1.70852	1.99234	0.078788	chr14	65192449	65262463	ENSMUSG00000007989.7	5.56158	126.466	220.296	-0.742418
chr17	71300000	71400000	1.11524	1.1235	0.097496	chr17	71344489	71475343	ENSMUSG00000024054.14	20.9044	42.8611	39.478	-0.364434
chr17	71300000	71400000	1.11524	1.1235	0.097496	chr17	71252172	71311978	ENSMUSG00000024053.11	0.883076	5.01896	1.79603	0.31355
chr17	71400000	71500000	1.40035	1.27361	0.300488	chr17	71421547	71421697	ENSMUSG00000117103.1	3.14269	8.85608	10.4902	-0.746309
chrX	12600000	12700000	2.11052	2.34222	0.573102	chrX	12670635	12670742	ENSMUSG00000086473.1	1.33452	5.41302	8.46883	-0.747202
chr16	22200000	22300000	1.78905	1.65649	0.538952	chr16	22244168	22244472	ENSMUSG00000116761.1	19.0153	11.3449	24.3758	-0.750315
chr17	71400000	71500000	1.40035	1.27361	0.300488	chr17	71344489	71475343	ENSMUSG00000024054.14	20.9044	42.8611	39.478	-0.466667
chr14	65200000	65300000	1.61544	1.97047	0.2291	chr14	65206894	65206969	ENSMUSG00000098479.1	0.817065	8.7742	16.6738	-0.751923
chr8	3600000	3700000	1.28196	0.23024	0.116618	chr8	3676299	3681255	ENSMUSG00000040236.4	7.31695	10.861	21.6044	-0.753009
chr16	14000000	14100000	1.64411	0.844503	0.219418	chr16	14010762	14011716	ENSMUSG00000082554.1	1.03316	0.298423	5.85877	-0.754353
chr17	71600000	71700000	1.29688	1.1871	0.293882	chr17	71631281	71631365	ENSMUSG00000093289.1	48.8321	14.0572	18.3946	0.487163
chr9	104100000	104200000	1.34268	0.696533	0.029608	chr9	104084157	104126933	ENSMUSG00000079355.5	0.684426	0.409531	1.71146	-0.754355
chr18	76900000	77000000	1.70412	1.74707	0.006156	chr18	76930017	76941612	ENSMUSG00000090000.2	22.5761	35.443	42.5001	-0.757046
chr17	71600000	71700000	1.29688	1.1871	0.293882	chr17	71612829	71615983	ENSMUSG00000117637.1	1.08794	0.57184	0.745431	0.28279
chr14	66300000	66400000	1.13498	1.79259	0.124656	chr14	66297031	66311424	ENSMUSG00000022043.19	42.3089	102.938	238.844	-0.759616
chr17	74400000	74500000	1.56438	1.29173	0.408618	chr17	74438285	74438639	ENSMUSG00000117187.1	2.95426	1.38431	3.36806	-0.475034
chr13	55000000	55100000	1.77878	1.6038	0.192512	chr13	55027880	55100300	ENSMUSG00000025878.16	20.6467	14.4026	25.3503	-0.761334
chr17	74400000	74500000	1.56438	1.29173	0.408618	chr17	74489493	74500277	ENSMUSG00000024072.9	35.7301	17.5859	51.2633	-0.699613
chr17	74400000	74500000	1.56438	1.29173	0.408618	chr17	74425438	74459142	ENSMUSG00000039193.9	2.86982	0.188887	0.149877	0.691612
chr5	25500000	25600000	1.47865	0.463607	0.190742	chr5	25530013	25531466	ENSMUSG00000101856.1	3.15572	4.35255	11.1259	-0.761547
chr18	7600000	7700000	1.05116	-0.06612	1.58438	chr18	7347959	7626866	ENSMUSG00000057440.8	4.89808	6.43044	10.9322	0.563728
chr18	20600000	20700000	1.4792	0.12925	0.454394	chr18	20665280	20674321	ENSMUSG00000061808.4	0	0.152511	64.6822	-0.288632
chr18	20600000	20700000	1.4792	0.12925	0.454394	chr18	20682594	20682963	ENSMUSG00000091449.3	2.58178	4.63655	7.52632	-0.657248
chr1	171300000	171400000	1.59826	0.98954	0.255232	chr1	171354126	171355415	ENSMUSG00000102929.1	4.15601	3.49095	6.22671	-0.761684
chr18	20600000	20700000	1.4792	0.12925	0.454394	chr18	20684599	20746404	ENSMUSG00000056124.5	29.7536	16.9482	38.9934	0.320214
chr18	20700000	20800000	1.81527	0.301987	0.717876	chr18	20684599	20746404	ENSMUSG00000056124.5	29.7536	16.9482	38.9934	0.354455
chr18	20800000	20900000	1.8231	0.516867	0.94066	chr18	20844447	20844592	ENSMUSG00000088549.1	3.08235	3.3285	13.1942	-0.219544
chr18	20800000	20900000	1.8231	0.516867	0.94066	chr18	20817223	20896093	ENSMUSG00000033382.15	26.144	19.1831	35.1244	0.247965
chr7	27800000	27900000	1.24581	0.814327	0.123308	chr7	27882755	27884510	ENSMUSG00000108314.1	1.29535	1.83312	1.80412	-0.762083
chr18	24000000	24100000	1.77621	1.65413	-0.074558	chr18	23989632	24005376	ENSMUSG00000063281.9	29.026	21.4474	27.6795	-0.292946
chr18	24000000	24100000	1.77621	1.65413	-0.074558	chr18	24009702	24020810	ENSMUSG00000051469.14	32.4674	56.0356	59.4874	-0.644401
chr18	24100000	24200000	1.79188	1.59651	0.166792	chr18	24104757	24121953	ENSMUSG00000047989.11	28.9917	14.2705	20.2762	0.214521
chr3	115800000	115900000	0.689322	1.2231	0.063396	chr3	115881581	115888130	ENSMUSG00000054426.11	2.23955	3.39574	7.18785	-0.762915
chr12	8900000	9000000	1.42624	1.13535	0.083066	chr12	8921664	8938742	ENSMUSG00000020585.4	163.771	220.167	230.339	-0.766409
chr17	23600000	23700000	1.2685	0.605313	-0.027888	chr17	23673596	23675227	ENSMUSG00000023904.10	34.3361	20.1307	104.342	-0.76795
chr12	24600000	24700000	1.57539	0.5132	0.08671	chr12	24665833	24681813	ENSMUSG00000062563.15	0.117128	0.260556	1.92997	-0.768629
chr18	31700000	31800000	1.65484	1.12233	0.059654	chr18	31634371	31723061	ENSMUSG00000024260.14	18.7961	14.6282	26.4542	-0.771978
chr1	86000000	86100000	1.79629	0.451493	0.16675	chr1	86045863	86055456	ENSMUSG00000026227.11	0.439832	0.898926	2.64457	-0.774899
chr12	17300000	17400000	1.56672	0.68803	-0.142126	chr12	17355392	17355474	ENSMUSG00000093037.1	9.10744	8.49664	12.4971	-0.776198
chrX	105100000	105200000	0.548763	0.39813	1.8659	chrX	105079756	105117090	ENSMUSG00000031226.13	45.6646	24.6867	7.95437	-0.776364
chr11	32400000	32500000	1.07249	0.935747	0.263602	chr11	32455370	32516687	ENSMUSG00000044949.4	28.2107	80.4687	95.5036	-0.781238
chr17	71500000	71600000	1.43074	1.30859	0.389724	chr17	71552061	71589533	ENSMUSG00000052525.14	0.463899	1.37559	1.72258	-0.784117
chr9	106100000	106200000	1.3911	0.80139	-0.005916	chr9	106152857	106158138	ENSMUSG00000020258.16	1.17489	34.6721	32.9917	-0.791328
chr8	47400000	47500000	1.38523	1.20797	0.038004	chr8	47490115	47533470	ENSMUSG00000038102.15	37.2169	25.9178	48.097	-0.792511
chr18	35700000	35800000	1.90013	2.16704	-0.091442	chr18	35733679	35740554	ENSMUSG00000024349.10	1.31738	0.0499915	0.0223689	0.420431
chr13	45800000	45900000	0.692895	1.66858	-0.046606	chr13	45549755	45965008	ENSMUSG00000046876.16	0.699654	1.765	18.7998	-0.792801
chr18	35700000	35800000	1.90013	2.16704	-0.091442	chr18	35713086	35722356	ENSMUSG00000073599.10	3.06753	0.0917755	0.679565	0.225712
chr16	14000000	14100000	1.64411	0.844503	0.219418	chr16	14067403	14068006	ENSMUSG00000083536.1	0.580054	0.202664	5.79492	-0.793282
chr9	106100000	106200000	1.3911	0.80139	-0.005916	chr9	106148687	106160201	ENSMUSG00000086296.2	0.422127	32.8471	31.5051	-0.796164
chr17	15500000	15600000	1.18281	0.583583	-0.099012	chr17	15499888	15528379	ENSMUSG00000014767.17	10.3009	8.813	17.4306	-0.79712
chrX	12600000	12700000	2.11052	2.34222	0.573102	chrX	12675369	12762073	ENSMUSG00000064127.13	17.6693	29.4982	41.6514	-0.804137
chr18	37800000	37900000	1.76235	0.07714	1.82027	chr18	37805718	37807922	ENSMUSG00000103309.1	0.145687	0.857565	2.24548	0.211432
chr18	37800000	37900000	1.76235	0.07714	1.82027	chr18	37829008	37830200	ENSMUSG00000102713.1	0.325168	1.1761	4.39452	0.346005
chr17	71300000	71400000	1.11524	1.1235	0.097496	chr17	71366052	71368836	ENSMUSG00000102863.1	0.937036	2.86011	4.18859	-0.804609
chr18	37800000	37900000	1.76235	0.07714	1.82027	chr18	37751600	37841873	ENSMUSG00000104063.1	0.701413	2.14628	7.6326	0.346637
chr18	37800000	37900000	1.76235	0.07714	1.82027	chr18	37755731	37841873	ENSMUSG00000102742.1	0.960394	1.79462	6.61812	0.403978
chr18	37800000	37900000	1.76235	0.07714	1.82027	chr18	37761801	37841870	ENSMUSG00000103081.2	1.64358	2.64358	11.7474	0.446566
chr14	65200000	65300000	1.61544	1.97047	0.2291	chr14	65266618	65323973	ENSMUSG00000034532.9	2.03733	9.82552	20.2457	-0.805388
chr18	37800000	37900000	1.76235	0.07714	1.82027	chr18	37806364	37841873	ENSMUSG00000102918.1	0.928636	9.59336	30.8448	0.264372
chr18	37800000	37900000	1.76235	0.07714	1.82027	chr18	37815079	37841873	ENSMUSG00000023036.14	0.444148	3.10343	26.9526	0.44542
chr18	37800000	37900000	1.76235	0.07714	1.82027	chr18	37819513	37841873	ENSMUSG00000102543.5	0.27381	1.20964	5.50032	0.374782
chr16	14100000	14200000	1.78178	1.15786	0.274676	chr16	13986604	14101500	ENSMUSG00000044117.12	24.3567	3.90637	99.0176	-0.807859
chr11	32500000	32600000	1.18393	0.991903	0.288224	chr11	32455370	32516687	ENSMUSG00000044949.4	28.2107	80.4687	95.5036	-0.809386
chr18	37800000	37900000	1.76235	0.07714	1.82027	chr18	37668953	37841870	ENSMUSG00000103332.1	1.59018	3.08033	17.3254	0.450189
chr18	37800000	37900000	1.76235	0.07714	1.82027	chr18	37674307	37841873	ENSMUSG00000104346.1	1.58347	3.07593	11.8281	0.405578
chr18	37800000	37900000	1.76235	0.07714	1.82027	chr18	37680233	37841870	ENSMUSG00000103037.1	0.854903	1.3648	5.40342	0.435298
chr18	37800000	37900000	1.76235	0.07714	1.82027	chr18	37685210	37841873	ENSMUSG00000103677.1	0.42914	1.33723	7.05222	0.413286
chr18	37800000	37900000	1.76235	0.07714	1.82027	chr18	37689828	37841873	ENSMUSG00000102748.1	1.08008	1.81645	6.25475	0.408626
chr18	37800000	37900000	1.76235	0.07714	1.82027	chr18	37694380	37841873	ENSMUSG00000103567.1	0.471097	2.92797	14.1481	0.374235
chr18	37800000	37900000	1.76235	0.07714	1.82027	chr18	37707039	37841873	ENSMUSG00000103793.1	0.308729	1.75088	11.4652	0.420268
chr18	37800000	37900000	1.76235	0.07714	1.82027	chr18	37714764	37841873	ENSMUSG00000103472.1	1.0047	2.43657	12.5642	0.425029
chr18	37800000	37900000	1.76235	0.07714	1.82027	chr18	37720369	37841870	ENSMUSG00000103585.1	2.42404	3.25148	8.90425	0.421664
chr17	32900000	33000000	1.40686	0.820983	-0.013788	chr17	32924688	32947402	ENSMUSG00000024055.15	2.91365	1.30744	8.80991	-0.809487
chr18	37800000	37900000	1.76235	0.07714	1.82027	chr18	37731009	37841873	ENSMUSG00000103749.1	3.01043	3.23732	10.7112	0.502912
chr18	37800000	37900000	1.76235	0.07714	1.82027	chr18	37736936	37841870	ENSMUSG00000102440.1	1.75369	1.85635	7.2621	0.511187
chr18	37800000	37900000	1.76235	0.07714	1.82027	chr18	37742094	37841873	ENSMUSG00000103088.1	0.777768	5.0969	33.4757	0.41776
chr12	59000000	59100000	1.55411	0.577437	-0.098476	chr12	58958383	59012017	ENSMUSG00000020986.13	42.8127	43.5065	148.351	-0.812378
chr18	37900000	38000000	2.0255	0.74237	2.10576	chr18	37955079	37959179	ENSMUSG00000044024.16	0.384933	1.33085	19.2071	0.506794
chr18	37900000	38000000	2.0255	0.74237	2.10576	chr18	37935844	37955016	ENSMUSG00000024454.16	42.9923	70.9271	106.928	0.124864
chr18	37900000	38000000	2.0255	0.74237	2.10576	chr18	37957431	37969774	ENSMUSG00000038524.13	2.05227	2.07162	23.0341	0.544067
chr18	37900000	38000000	2.0255	0.74237	2.10576	chr18	37972628	37998969	ENSMUSG00000024451.9	1.81716	0.117187	0.510526	0.639582
chr8	3600000	3700000	1.28196	0.23024	0.116618	chr8	3623371	3625545	ENSMUSG00000004630.18	0.110304	0.483708	1.22151	-0.812609
chr2	132200000	132300000	1.46419	0.8583	0.305872	chr2	132263148	132312050	ENSMUSG00000058793.14	50.6262	39.4214	184.902	-0.814169
chr18	42200000	42300000	1.66474	0.338123	1.51055	chr18	42200743	42201347	ENSMUSG00000117753.1	1.61189	0.573785	0.624985	0.623982
chr18	42200000	42300000	1.66474	0.338123	1.51055	chr18	42252398	42252835	ENSMUSG00000096699.1	3.22412	2.75706	5.03969	0.574526
chr18	42200000	42300000	1.66474	0.338123	1.51055	chr18	42202298	42262194	ENSMUSG00000024493.9	281.777	118.833	85.7647	0.45452
chr18	42200000	42300000	1.66474	0.338123	1.51055	chr18	42275353	42341542	ENSMUSG00000024491.16	71.4957	34.4229	38.4403	0.666095
chr18	42300000	42400000	1.96029	0.717027	2.03396	chr18	42394539	42397249	ENSMUSG00000024497.4	0.297522	0.134796	1.21195	0.654852
chr18	42300000	42400000	1.96029	0.717027	2.03396	chr18	42275353	42341542	ENSMUSG00000024491.16	71.4957	34.4229	38.4403	0.541899
chr18	42400000	42500000	1.57908	0.301993	1.90827	chr18	42441019	42441507	ENSMUSG00000056849.6	2.45527	1.05742	0	-0.115091
chr18	46800000	46900000	1.17366	-0.0292133	1.29297	chr18	46850038	46907242	ENSMUSG00000024481.5	0.188649	0.0910882	1.51108	0.618471
chr14	65300000	65400000	1.79662	2.02238	0.285762	chr14	65358389	65398930	ENSMUSG00000034522.10	1.42071	4.04527	6.93851	-0.816586
chr16	22800000	22900000	1.53071	1.52601	0.1777	chr16	22813214	22857669	ENSMUSG00000004462.7	8.92154	8.79338	9.01608	-0.817606
chr13	45600000	45700000	0.819993	1.69411	0.043256	chr13	45549755	45965008	ENSMUSG00000046876.16	0.699654	1.765	18.7998	-0.819583
chr15	91100000	91200000	0.0160225	1.08281	0.41546	chr15	91199494	91260894	ENSMUSG00000078932.8	9.88614	0.0456067	0.685303	-0.819952
chr7	145100000	145200000	1.20156	0.43508	-0.138428	chr7	145162996	145166957	ENSMUSG00000108967.1	0	0	1.68426	-0.821619
chr5	92400000	92500000	1.53141	0.719453	0.319116	chr5	92441314	92506833	ENSMUSG00000029426.8	43.8175	69.3072	225.051	-0.832661
chr9	106100000	106200000	1.3911	0.80139	-0.005916	chr9	106170928	106191139	ENSMUSG00000020257.13	111.361	96.2072	191.486	-0.835118
chr1	119400000	119500000	1.92407	1.23772	0.453058	chr1	119470305	119504794	ENSMUSG00000004451.14	15.9811	15.6402	18.8424	-0.835309
chr4	119100000	119200000	1.60542	1.31143	0.525068	chr4	119169513	119174195	ENSMUSG00000045268.13	6.7385	10.1635	11.1097	-0.839895
chr17	71500000	71600000	1.43074	1.30859	0.389724	chr17	71557027	71598755	ENSMUSG00000085492.7	3.46195	5.03047	5.94217	-0.843095
chr2	84700000	84800000	1.52313	1.15231	0.43361	chr2	84765387	84775444	ENSMUSG00000023224.12	6.42628	4.54418	12.6436	-0.844489
chr18	75300000	75400000	1.92514	1.92977	0.081094	chr18	75367529	75395935	ENSMUSG00000025880.11	21.4238	4.67589	7.69454	0.344335
chr18	75300000	75400000	1.92514	1.92977	0.081094	chr18	75365332	75367088	ENSMUSG00000092569.1	1.84999	3.97439	3.79895	-0.432234
chr1	85900000	86000000	1.49985	0.11837	0.046228	chr1	85894281	85908675	ENSMUSG00000026223.15	23.7247	110.019	224.906	-0.846498
chr9	106100000	106200000	1.3911	0.80139	-0.005916	chr9	106178840	106178927	ENSMUSG00000065440.1	5.08781	3.61256	14.3413	-0.846672
chr8	47500000	47600000	1.51946	1.18039	0.37512	chr8	47533664	47552955	ENSMUSG00000031568.16	25.7345	28.5285	29.2446	-0.847083
chr14	65300000	65400000	1.79662	2.02238	0.285762	chr14	65266618	65323973	ENSMUSG00000034532.9	2.03733	9.82552	20.2457	-0.847166
chr12	8900000	9000000	1.42624	1.13535	0.083066	chr12	8912924	8917479	ENSMUSG00000112891.1	0.565895	0.950023	1.11044	-0.85296
chr6	56700000	56800000	1.26646	0.463203	-0.047756	chr6	56714899	56761912	ENSMUSG00000029787.10	13.2521	26.6053	131.071	-0.85376
chr7	44600000	44700000	1.54378	1.04961	0.377444	chr7	44590664	44604754	ENSMUSG00000062785.14	1.52039	0.982171	5.60157	-0.856446
chr4	57700000	57800000	1.52504	1.37063	0.422264	chr4	57434247	57712016	ENSMUSG00000090053.9	0.514351	0.0919587	1.13895	-0.856567
chr6	70900000	71000000	1.49453	0.81118	-0.03923	chr6	70844515	70905245	ENSMUSG00000031668.14	12.0796	7.71285	56.4704	-0.856773
chr6	128400000	128500000	1.2746	0.645353	-0.06253	chr6	128438757	128503281	ENSMUSG00000059659.7	1.63084	1.59201	2.28822	-0.85806
chr17	32800000	32900000	1.44477	1.15163	0.28461	chr17	32810144	32821697	ENSMUSG00000097030.1	0.436271	2.41399	3.15289	-0.859951
chr18	76900000	77000000	1.70412	1.74707	0.006156	chr18	76977148	77047308	ENSMUSG00000025420.13	2.76418	14.4743	7.67658	0.114064
chr2	132200000	132300000	1.46419	0.8583	0.305872	chr2	132144533	132220250	ENSMUSG00000086756.1	0.488053	0.57184	4.20163	-0.862565
chr18	77000000	77100000	1.73532	1.80824	0.14376	chr18	76977148	77047308	ENSMUSG00000025420.13	2.76418	14.4743	7.67658	0.131076
chr18	77000000	77100000	1.73532	1.80824	0.14376	chr18	77065208	77153800	ENSMUSG00000025423.16	122.462	66.6853	109.619	-0.334161
chr18	84600000	84700000	1.28682	0.190257	1.79728	chr18	84658932	84659844	ENSMUSG00000092056.2	1.02048	0.507763	0.77969	0.693391
chr18	84600000	84700000	1.28682	0.190257	1.79728	chr18	84667465	84685702	ENSMUSG00000024644.17	54.6624	29.2847	22.8919	0.0161573
chrX	12000000	12100000	1.88299	2.39435	0.564322	chrX	12036740	12160355	ENSMUSG00000040363.15	14.8709	28.3986	67.0638	-0.864527
chr4	57600000	57700000	1.17769	1.04775	0.079258	chr4	57434247	57712016	ENSMUSG00000090053.9	0.514351	0.0919587	1.13895	-0.867318
chr2	84700000	84800000	1.52313	1.15231	0.43361	chr2	84687970	84715180	ENSMUSG00000034075.10	46.2947	42.7606	62.0117	-0.870489
chr19	24900000	25000000	0.769977	1.0418	0.205508	chr19	24919916	24961610	ENSMUSG00000024878.9	42.9619	22.4864	17.465	0.376789
chr6	70800000	70900000	1.40899	0.85176	0.083636	chr6	70844515	70905245	ENSMUSG00000031668.14	12.0796	7.71285	56.4704	-0.871272
chrX	12100000	12200000	1.87923	2.29912	0.713244	chrX	12036740	12160355	ENSMUSG00000040363.15	14.8709	28.3986	67.0638	-0.872373
chr17	32900000	33000000	1.40686	0.820983	-0.013788	chr17	32950961	32965718	ENSMUSG00000024295.9	1.00487	1.56877	1.6495	-0.873125
chr3	51200000	51300000	1.82548	1.21305	0.318658	chr3	51297179	51297244	ENSMUSG00000077420.1	2.45101	1.63321	9.98702	-0.875229
chr19	32200000	32300000	1.33588	0.285797	0.089118	chr19	32122727	32389714	ENSMUSG00000040451.18	8.7484	6.95209	8.28033	0.589331
chr3	90400000	90500000	1.9283	1.63005	0.578382	chr3	90488026	90491033	ENSMUSG00000001018.15	33.0179	23.4751	55.9876	-0.876903
chr17	79700000	79800000	1.0437	0.821637	-0.083036	chr17	79701537	79715061	ENSMUSG00000024087.4	0.530226	0.285631	1.06832	-0.878772
chr16	22200000	22300000	1.78905	1.65649	0.538952	chr16	22236921	22237315	ENSMUSG00000098043.1	2.25536	5.17086	7.45127	-0.878836
chr9	78100000	78200000	1.45902	0.74907	0.013128	chr9	78081499	78109065	ENSMUSG00000001366.14	12.7945	13.169	30.1787	-0.88027
chr3	90400000	90500000	1.9283	1.63005	0.578382	chr3	90498956	90509498	ENSMUSG00000001017.15	119.641	156.962	176.299	-0.88094
chr19	58300000	58400000	0.011385	1.17025	1.44384	chr19	58235604	58455909	ENSMUSG00000025089.15	3.3277	4.54347	94.6694	0.656425
chr3	36500000	36600000	1.38346	1.40739	0.152266	chr3	36573142	36613477	ENSMUSG00000037325.10	3.24512	10.2693	19.0403	-0.888604
chr9	78100000	78200000	1.45902	0.74907	0.013128	chr9	78175914	78178879	ENSMUSG00000097574.2	5.41434	6.00352	19.2108	-0.889088
chrX	12600000	12700000	2.11052	2.34222	0.573102	chrX	12654879	12673668	ENSMUSG00000044148.6	33.319	22.3644	42.159	-0.894083
chr16	10400000	10500000	1.68538	0.727653	0.049492	chr16	10420557	10447362	ENSMUSG00000050908.12	0.862991	3.08387	13.8864	-0.895216
chr9	104100000	104200000	1.34268	0.696533	0.029608	chr9	104104436	104104800	ENSMUSG00000111218.1	0.109227	0.175178	1.20392	-0.895732
chr16	13900000	14000000	1.75694	1.04149	0.353708	chr16	13833148	13903131	ENSMUSG00000022680.14	30.4663	32.2858	50.1208	-0.899961
chr3	90400000	90500000	1.9283	1.63005	0.578382	chr3	90391388	90433622	ENSMUSG00000027933.11	56.791	54.2284	64.6174	-0.900058
chr1	171300000	171400000	1.59826	0.98954	0.255232	chr1	171358446	171360798	ENSMUSG00000045259.4	1.10421	1.19136	4.62756	-0.901326
chr2	84700000	84800000	1.52313	1.15231	0.43361	chr2	84742169	84743655	ENSMUSG00000097187.1	18.5865	47.0707	14.1046	0.303111
chr16	10400000	10500000	1.68538	0.727653	0.049492	chr16	10480059	10528418	ENSMUSG00000022504.10	0.0339312	0.431288	2.18646	-0.901483
chr1	171300000	171400000	1.59826	0.98954	0.255232	chr1	171338008	171345646	ENSMUSG00000013997.10	11.4728	12.0446	28.7133	-0.904554
chr3	30600000	30700000	1.78461	1.15151	-0.129982	chr3	30602065	30619873	ENSMUSG00000037730.13	17.0853	15.3863	29.564	-0.904555
chr2	84700000	84800000	1.52313	1.15231	0.43361	chr2	84798828	84810335	ENSMUSG00000027078.14	1.47685	8.38414	5.42716	-0.411539
chr2	118200000	118300000	0.166045	1.11059	0.576218	chr2	118130424	118256966	ENSMUSG00000027344.14	0.615222	2.3861	4.13197	0.436706
chr2	118200000	118300000	0.166045	1.11059	0.576218	chr2	118277110	118373419	ENSMUSG00000040133.2	0.0790433	0.102143	1.42451	-0.0607391
chr2	118300000	118400000	0.430762	1.30482	0.98891	chr2	118388618	118475234	ENSMUSG00000005102.13	10.976	23.1792	34.7494	0.642406
chr2	118300000	118400000	0.430762	1.30482	0.98891	chr2	118277110	118373419	ENSMUSG00000040133.2	0.0790433	0.102143	1.42451	0.172787
chr2	132200000	132300000	1.46419	0.8583	0.305872	chr2	132239492	132247807	ENSMUSG00000027341.10	23.2837	16.1503	20.2007	0.454765
chr2	132200000	132300000	1.46419	0.8583	0.305872	chr2	132253357	132261333	ENSMUSG00000087377.1	4.15718	5.64557	1.08739	0.640115
chr13	43200000	43300000	1.86549	1.85993	0.349258	chr13	43195245	43304172	ENSMUSG00000051335.6	9.66651	1.55851	20.6606	-0.904848
chr16	23100000	23200000	1.45656	1.42275	0.140364	chr16	23127793	23128922	ENSMUSG00000116733.1	2.10116	4.01119	6.38478	-0.905318
chr14	31100000	31200000	1.78558	1.37876	-0.082422	chr14	31088132	31128956	ENSMUSG00000058351.11	13.8615	20.4679	24.7985	-0.907044
chr3	97900000	98000000	1.48394	1.69385	0.208402	chr3	97901190	97923276	ENSMUSG00000027879.9	23.7114	30.2837	45.2916	-0.907895
chr5	92200000	92300000	1.56998	0.740703	0.165422	chr5	92209893	92215408	ENSMUSG00000029409.7	0.274092	0.545798	1.59681	-0.908168
chrX	151900000	152000000	1.97026	2.42509	0.542616	chrX	151913214	151913321	ENSMUSG00000065536.2	13.5656	16.6625	28.6711	-0.909401
chr13	55000000	55100000	1.77878	1.6038	0.192512	chr13	55005985	55021385	ENSMUSG00000025877.14	0.488889	0.163742	1.16155	-0.910654
chr6	48600000	48700000	1.37637	0.87557	-0.06654	chr6	48602063	48623227	ENSMUSG00000007216.6	4.72127	3.82089	14.8149	-0.91201
chr3	27100000	27200000	1.62536	0.507727	0.158408	chr3	27108982	27109095	ENSMUSG00000087742.1	10.4438	11.6344	0	0.613446
chr14	66300000	66400000	1.13498	1.79259	0.124656	chr14	66344296	66361680	ENSMUSG00000022044.14	0.400142	12.9481	558.051	-0.912347
chr3	36600000	36700000	1.06004	1.00484	-0.182288	chr3	36573142	36613477	ENSMUSG00000037325.10	3.24512	10.2693	19.0403	-0.912886
chr14	65100000	65200000	1.70852	1.99234	0.078788	chr14	65052060	65149855	ENSMUSG00000021978.9	21.228	40.6884	89.6183	-0.914055
chr9	109000000	109100000	1.3431	0.925067	0.204254	chr9	109038565	109057777	ENSMUSG00000025647.16	8.91473	7.5616	33.7062	-0.914199
chr12	59000000	59100000	1.55411	0.577437	-0.098476	chr12	59066884	59073998	ENSMUSG00000020994.5	63.0099	64.5664	70.0526	-0.914577
chr6	56700000	56800000	1.26646	0.463203	-0.047756	chr6	56777524	56797813	ENSMUSG00000059486.11	33.481	42.8493	71.6975	-0.915551
chr6	70800000	70900000	1.40899	0.85176	0.083636	chr6	70883354	70885802	ENSMUSG00000105776.1	0.662711	0.89073	7.74488	-0.919631
chr9	104100000	104200000	1.34268	0.696533	0.029608	chr9	104169199	104169811	ENSMUSG00000099773.1	4.11961	5.12915	12.4283	-0.919929
chr3	30800000	30900000	1.77579	1.31274	0.33874	chr3	30855950	30897192	ENSMUSG00000037661.14	3.85736	0.69022	1.96918	0.418444
chr12	24600000	24700000	1.57539	0.5132	0.08671	chr12	24638669	24639010	ENSMUSG00000066553.5	97.0399	130.481	190.042	-0.920096
chr8	46200000	46300000	1.23068	1.35435	0.132362	chr8	46206797	46211284	ENSMUSG00000031633.4	264.971	334.502	490.302	-0.921795
chr5	92400000	92500000	1.53141	0.719453	0.319116	chr5	92458557	92458656	ENSMUSG00000099160.1	1.21899	2.15584	4.13891	-0.922006
chr14	65400000	65500000	1.34362	1.95869	0.194984	chr14	65400673	65425472	ENSMUSG00000045731.6	0.364676	1.58384	27.9716	-0.924997
chr14	65000000	65100000	1.61203	1.81634	0.059944	chr14	65052060	65149855	ENSMUSG00000021978.9	21.228	40.6884	89.6183	-0.926302
chr13	43300000	43400000	1.81293	1.90648	0.359632	chr13	43195245	43304172	ENSMUSG00000051335.6	9.66651	1.55851	20.6606	-0.927686
chr1	171300000	171400000	1.59826	0.98954	0.255232	chr1	171329145	171342331	ENSMUSG00000013973.12	2.02801	2.40487	5.89345	-0.928243
chr14	64900000	65000000	1.65662	1.89971	0.288516	chr14	64811600	64949871	ENSMUSG00000021972.14	6.41059	14.5419	39.318	-0.928716
chr3	36600000	36700000	1.06004	1.00484	-0.182288	chr3	36620482	36690167	ENSMUSG00000027716.13	0.265121	2.7324	2.11499	-0.314679
chr3	68900000	69000000	1.87824	1.11687	0.345874	chr3	68900171	68900449	ENSMUSG00000093384.1	0.365466	0.510743	1.31856	-0.929391
chr14	64200000	64300000	1.07455	1.64994	-0.152736	chr14	64122625	64455903	ENSMUSG00000054733.9	4.22185	4.68192	11.1438	-0.929683
chr3	51200000	51300000	1.82548	1.21305	0.318658	chr3	51231917	51234380	ENSMUSG00000103313.1	5.91971	1.64232	5.04752	0.0864303
chr3	30800000	30900000	1.77579	1.31274	0.33874	chr3	30792875	30821263	ENSMUSG00000027706.8	45.8289	42.3639	101.012	-0.930946
chr3	51200000	51300000	1.82548	1.21305	0.318658	chr3	51224447	51251644	ENSMUSG00000023087.15	18.6669	3.48294	6.75025	0.669634
chr17	36000000	36100000	1.12797	1.01161	0.067714	chr17	36005695	36020560	ENSMUSG00000053835.17	1.75077	1.1822	3.22226	-0.931005
chr3	58500000	58600000	1.87487	1.53496	0.464344	chr3	58526930	58528121	ENSMUSG00000106553.1	4.01465	2.46605	3.5536	0.00352345
chr11	32500000	32600000	1.18393	0.991903	0.288224	chr11	32522751	32532081	ENSMUSG00000044056.3	1.2753	3.41212	5.1881	-0.931689
chr1	119500000	119600000	1.91803	1.52223	0.501628	chr1	119470305	119504794	ENSMUSG00000004451.14	15.9811	15.6402	18.8424	-0.931862
chr3	58500000	58600000	1.87487	1.53496	0.464344	chr3	58576636	58593133	ENSMUSG00000075700.9	102.655	82.87	87.9773	0.484085
chr13	43400000	43500000	1.85006	1.8743	0.335632	chr13	43425742	43425850	ENSMUSG00000065315.1	2.0538	8.44775	20.3916	-0.934351
chr7	25700000	25800000	1.34377	0.601593	0.024654	chr7	25711106	25719088	ENSMUSG00000002608.8	10.024	13.9405	26.3529	-0.934475
chr8	3600000	3700000	1.28196	0.23024	0.116618	chr8	3672430	3672954	ENSMUSG00000109277.1	0.350468	1.29459	2.02438	-0.935449
chr8	46600000	46700000	1.36644	1.52315	0.642308	chr8	46617291	46639689	ENSMUSG00000031628.9	70.0537	104.034	244.319	-0.938512
chr3	68900000	69000000	1.87824	1.11687	0.345874	chr3	68902267	68902758	ENSMUSG00000093402.1	2.77523	4.2963	10.9254	-0.941561
chr8	72100000	72200000	1.66382	0.723443	0.125542	chr8	72147601	72160855	ENSMUSG00000087502.1	6.36963	7.99449	11.5989	-0.941745
chr3	68900000	69000000	1.87824	1.11687	0.345874	chr3	68892499	69004570	ENSMUSG00000027778.15	7.7388	13.8973	8.891	-0.172386
chr14	118700000	118800000	1.6294	1.49332	0.04181	chr14	118787908	118875489	ENSMUSG00000022132.15	0.198539	2.39951	5.58107	-0.942286
chr12	31500000	31600000	1.40426	0.792363	-0.084214	chr12	31500068	31500745	ENSMUSG00000101007.1	1.04258	1.55215	6.67738	-0.942938
chr8	46600000	46700000	1.36644	1.52315	0.642308	chr8	46575594	46617212	ENSMUSG00000038225.15	5.29935	6.53472	12.2237	-0.944221
chr13	45900000	46000000	1.34646	1.78575	0.039672	chr13	45965253	45966508	ENSMUSG00000038152.4	0.237562	1.33574	11.2768	-0.944519
chr3	90400000	90500000	1.9283	1.63005	0.578382	chr3	90450591	90465866	ENSMUSG00000027931.12	6.74099	0.563018	1.05442	0.616163
chr17	71300000	71400000	1.11524	1.1235	0.097496	chr17	71391838	71393284	ENSMUSG00000103558.1	5.10589	8.97441	17.0205	-0.945763
chr5	64700000	64800000	1.45135	0.955453	0.13919	chr5	64708207	64804117	ENSMUSG00000097640.7	0.861612	1.1772	6.18273	-0.945823
chr2	84700000	84800000	1.52313	1.15231	0.43361	chr2	84741115	84741178	ENSMUSG00000065484.1	3.8452	4.05368	15.8082	-0.947305
chr17	71000000	71100000	0.98847	1.13543	0.022426	chr17	71002633	71126856	ENSMUSG00000024049.15	0.577975	0.743963	1.35521	-0.947331
chr16	22200000	22300000	1.78905	1.65649	0.538952	chr16	22230391	22230919	ENSMUSG00000043870.9	0.850704	0.721824	1.26537	-0.947474
chr5	92400000	92500000	1.53141	0.719453	0.319116	chr5	92429785	92429928	ENSMUSG00000088777.1	4.11011	5.11285	6.70631	-0.947907
chrX	12700000	12800000	2.02507	2.42029	0.836524	chrX	12762278	12821492	ENSMUSG00000085891.7	0.0701738	0.535122	5.40013	-0.94895
chr14	64300000	64400000	1.24726	1.71221	-0.026616	chr14	64122625	64455903	ENSMUSG00000054733.9	4.22185	4.68192	11.1438	-0.949023
chr6	98000000	98100000	0.271423	1.23212	1.38669	chr6	97807052	98021349	ENSMUSG00000035158.15	6.44164	0.618043	1.79114	-0.949278
chr17	70800000	70900000	1.45465	1.1828	0.05835	chr17	69969073	70821413	ENSMUSG00000003279.17	0.447651	0.193214	1.97933	-0.950262
chrX	101400000	101500000	2.45402	2.53602	1.08301	chrX	101449088	101453541	ENSMUSG00000031312.5	2.77853	7.21734	19.121	-0.950486
chr4	86800000	86900000	1.05259	0.71712	0.05005	chr4	86748555	86850603	ENSMUSG00000038024.17	13.6392	20.4085	24.7688	-0.951407
chr15	10600000	10700000	1.44617	1.05937	0.14355	chr15	10600293	10611651	ENSMUSG00000115667.1	2.10544	2.06309	4.26992	-0.952314
chr3	98100000	98200000	1.30332	1.36614	0.086688	chr3	98121588	98124650	ENSMUSG00000106427.1	0.319127	3.18692	0.715665	0.425235
chr3	98100000	98200000	1.30332	1.36614	0.086688	chr3	98013527	98150361	ENSMUSG00000027878.11	14.4609	56.4815	16.676	0.497146
chr14	78500000	78600000	1.60044	1.78287	-0.210496	chr14	78558750	78732776	ENSMUSG00000034731.11	9.47676	4.25364	17.8141	-0.952665
chr3	102900000	103000000	1.49111	1.01486	0.012124	chr3	102818499	102936100	ENSMUSG00000027855.13	7.24033	3.39086	6.38269	0.0111117
chrX	13100000	13200000	2.01901	2.5732	0.004842	chrX	13071498	13173328	ENSMUSG00000031010.17	156.093	80.7531	234.674	-0.953859
chr3	115800000	115900000	0.689322	1.2231	0.063396	chr3	115887837	115934361	ENSMUSG00000033554.17	9.1271	6.06588	7.52032	-0.434093
chr18	35700000	35800000	1.90013	2.16704	-0.091442	chr18	35771558	35809494	ENSMUSG00000091896.8	13.921	18.2094	34.7403	-0.953951
chr8	46600000	46700000	1.36644	1.52315	0.642308	chr8	46604749	46605963	ENSMUSG00000110270.1	1.81823	2.32274	5.24524	-0.954058
chr4	11100000	11200000	1.62546	1.26598	0.580132	chr4	11191351	11204779	ENSMUSG00000028212.16	20.7854	30.1627	9.30846	0.688924
chr4	11100000	11200000	1.62546	1.26598	0.580132	chr4	11156431	11174379	ENSMUSG00000028211.11	84.2046	114.298	106.117	-0.566988
chr4	156200000	156300000	0.89923	-0.134377	0.204348	chr4	156203270	156210563	ENSMUSG00000078349.3	0.107889	7.20661	2.99663	-0.954319
chr13	45900000	46000000	1.34646	1.78575	0.039672	chr13	45936040	45936904	ENSMUSG00000113987.1	0.393862	0.711673	5.34358	-0.95485
chr1	171300000	171400000	1.59826	0.98954	0.255232	chr1	171320601	171326177	ENSMUSG00000103983.1	1.78583	2.33206	4.84674	-0.954869
chr4	46900000	47000000	0.255593	1.17697	1.40147	chr4	46662305	46991873	ENSMUSG00000039809.10	0.113746	0.302764	17.5298	0.658617
chr17	32800000	32900000	1.44477	1.15163	0.28461	chr17	32800567	32800730	ENSMUSG00000077338.1	0.864835	10.1603	18.8185	-0.955728
chr4	57300000	57400000	1.32879	0.958813	0.202176	chr4	57190841	57301837	ENSMUSG00000038764.14	14.7314	1.86583	8.17768	0.332387
chr13	45900000	46000000	1.34646	1.78575	0.039672	chr13	45549755	45965008	ENSMUSG00000046876.16	0.699654	1.765	18.7998	-0.956299
chr14	64900000	65000000	1.65662	1.89971	0.288516	chr14	64921821	64922085	ENSMUSG00000114686.1	0.619101	1.85446	8.13701	-0.957031
chrX	75800000	75900000	1.02081	0.170467	1.56637	chrX	75785654	75875182	ENSMUSG00000016382.15	21.5819	42.5924	18.8844	-0.957064
chr14	21700000	21800000	1.39837	1.49004	-0.132998	chr14	21750531	21798726	ENSMUSG00000021770.11	14.5259	23.4374	50.0175	-0.957087
chr17	71400000	71500000	1.40035	1.27361	0.300488	chr17	71458327	71459918	ENSMUSG00000091831.5	3.72569	6.77327	11.5201	-0.957413
chr18	35700000	35800000	1.90013	2.16704	-0.091442	chr18	35671103	35708414	ENSMUSG00000024350.6	9.28802	21.6842	73.124	-0.957528
chr1	171300000	171400000	1.59826	0.98954	0.255232	chr1	171362862	171363197	ENSMUSG00000103727.1	0	0.21752	1.12535	-0.959257
chr1	86000000	86100000	1.79629	0.451493	0.16675	chr1	86014403	86015886	ENSMUSG00000099342.1	2.70035	3.6761	4.43128	-0.959424
chr9	78100000	78200000	1.45902	0.74907	0.013128	chr9	78109192	78172107	ENSMUSG00000009828.15	2.82604	10.2323	33.7518	-0.96055
chr4	86800000	86900000	1.05259	0.71712	0.05005	chr4	86874396	86934822	ENSMUSG00000038007.14	7.44384	3.41024	5.15248	0.401669
chr4	118500000	118600000	1.65231	1.4068	0.528378	chr4	118526999	118530228	ENSMUSG00000028536.12	3.06722	0.0121608	0.833182	0.453068
chr4	118500000	118600000	1.65231	1.4068	0.528378	chr4	118540941	118544044	ENSMUSG00000050854.9	10.2787	0.0999903	0.183494	0.663676
chr2	160800000	160900000	0.349467	1.23535	1.45559	chr2	160880670	160906002	ENSMUSG00000027412.12	11.7359	0.469846	1.61287	-0.960638
chr1	118600000	118700000	1.80885	0.97337	-0.021096	chr1	118389058	118612678	ENSMUSG00000064302.13	10.5915	28.22	95.9958	-0.961955
chr14	31100000	31200000	1.78558	1.37876	-0.082422	chr14	31139013	31168641	ENSMUSG00000042286.13	0.0805568	0.6217	1.24366	-0.962444
chr6	71400000	71500000	1.58123	1.21185	0.4655	chr6	71432104	71435107	ENSMUSG00000108211.1	1.96588	2.22354	6.05708	-0.962509
chr3	96900000	97000000	1.55221	1.36249	0.171578	chr3	96868281	96905346	ENSMUSG00000028096.13	9.33326	13.9045	21.0111	-0.963289
chr4	118500000	118600000	1.65231	1.4068	0.528378	chr4	118554551	118620777	ENSMUSG00000028730.14	0.247544	0.192694	1.07402	-0.965137
chr1	36000000	36100000	1.42304	0.82903	0.103632	chr1	36068400	36106446	ENSMUSG00000045216.7	18.8684	26.6561	55.5062	-0.965605
chr4	147900000	148000000	1.57229	0.616227	1.00337	chr4	147940895	147947314	ENSMUSG00000044496.6	35.5387	28.3904	58.1899	0.122165
chr6	126900000	127000000	1.34156	1.16116	-0.002136	chr6	126939962	126975967	ENSMUSG00000030347.6	8.10757	6.19321	19.3856	-0.966729
chr4	147900000	148000000	1.57229	0.616227	1.00337	chr4	147873599	147904704	ENSMUSG00000029020.13	14.139	23.6253	71.6748	-0.260671
chr12	3500000	3600000	1.40111	0.316957	-0.086512	chr12	3572381	3781796	ENSMUSG00000071454.13	8.62196	12.0075	15.3886	-0.96693
chr4	156200000	156300000	0.89923	-0.134377	0.204348	chr4	156199455	156200796	ENSMUSG00000035692.7	3.37534	1.63205	4.64439	0.405812
chr4	156200000	156300000	0.89923	-0.134377	0.204348	chr4	156215868	156221307	ENSMUSG00000078486.3	0.305791	2.14814	13.7848	-0.31718
chr4	156200000	156300000	0.89923	-0.134377	0.204348	chr4	156221456	156234857	ENSMUSG00000078485.3	3.00988	13.4116	50.8635	-0.393575
chr13	45500000	45600000	1.36699	1.76156	-0.090888	chr13	45549755	45965008	ENSMUSG00000046876.16	0.699654	1.765	18.7998	-0.967396
chr4	156200000	156300000	0.89923	-0.134377	0.204348	chr4	156246966	156255657	ENSMUSG00000096351.2	0.985448	1.85643	4.73805	-0.407733
chr4	156200000	156300000	0.89923	-0.134377	0.204348	chr4	156235919	156247616	ENSMUSG00000095567.8	87.6191	69.9306	48.0015	0.61174
chrX	151900000	152000000	1.97026	2.42509	0.542616	chrX	151945368	151946367	ENSMUSG00000082778.1	0.576511	0.632134	2.80015	-0.967518
chr5	25500000	25600000	1.47865	0.463607	0.190742	chr5	25532158	25532431	ENSMUSG00000105744.1	3.29321	0.213392	4.6807	0.0129123
chr3	30800000	30900000	1.77579	1.31274	0.33874	chr3	30828565	30828832	ENSMUSG00000104361.1	0.918256	1.49975	8.77046	-0.967757
chr17	33500000	33600000	1.32648	0.644773	-0.0253	chr17	33524204	33553782	ENSMUSG00000024299.17	2.20261	16.4882	53.2342	-0.967963
chr2	84700000	84800000	1.52313	1.15231	0.43361	chr2	84703262	84703362	ENSMUSG00000099206.1	3.86357	4.6126	11.5341	-0.968259
chr1	119400000	119500000	1.92407	1.23772	0.453058	chr1	119499477	119499869	ENSMUSG00000101437.1	0.152168	0.799565	2.8214	-0.968813
chr13	54700000	54800000	1.86189	1.65659	0.278598	chr13	54789377	54796776	ENSMUSG00000025875.14	11.4971	6.42363	42.5056	-0.968976
chr11	32400000	32500000	1.07249	0.935747	0.263602	chr11	32347820	32428173	ENSMUSG00000040711.8	4.29454	25.7892	59.4566	-0.97174
chr5	92200000	92300000	1.56998	0.740703	0.165422	chr5	92137938	92202798	ENSMUSG00000029407.10	30.3906	13.7777	26.6285	0.316164
chr5	92200000	92300000	1.56998	0.740703	0.165422	chr5	92257659	92278170	ENSMUSG00000029413.14	3.23555	4.50487	3.06229	0.00617755
chr5	92300000	92400000	1.54575	0.762017	0.100218	chr5	92302174	92302292	ENSMUSG00000088623.1	7.58269	3.05506	4.93776	0.620324
chr4	57800000	57900000	1.25708	1.43708	0.340006	chr4	57877389	57877495	ENSMUSG00000096195.1	0	0.409832	4.44116	-0.972008
chr18	76900000	77000000	1.70412	1.74707	0.006156	chr18	76944092	76975307	ENSMUSG00000025421.15	1.63492	2.84235	7.11121	-0.972973
chr17	32700000	32800000	1.3576	1.01936	0.053834	chr17	32765496	32788287	ENSMUSG00000024298.15	21.7571	49.7919	81.8718	-0.973179
chr18	75600000	75700000	1.58817	1.87604	0.124932	chr18	75431224	75697554	ENSMUSG00000052928.9	2.08566	6.80479	58.7338	-0.973888
chr9	109000000	109100000	1.3431	0.925067	0.204254	chr9	109057933	109074124	ENSMUSG00000025646.9	10.5198	12.4005	22.4348	-0.975026
chr5	110100000	110200000	1.01678	0.224127	0.67551	chr5	110103975	110108197	ENSMUSG00000033434.15	7.2979	5.78734	19.4132	0.180336
chr5	110100000	110200000	1.01678	0.224127	0.67551	chr5	110118022	110118849	ENSMUSG00000081865.1	1.85186	1.40992	2.48698	0.47982
chr5	110100000	110200000	1.01678	0.224127	0.67551	chr5	110153487	110154122	ENSMUSG00000105541.1	0.609946	0.755488	2.20934	-0.00234184
chr5	110100000	110200000	1.01678	0.224127	0.67551	chr5	110110092	110129794	ENSMUSG00000023284.15	13.9862	10.977	54.8028	0.141062
chr5	110100000	110200000	1.01678	0.224127	0.67551	chr5	110135842	110171972	ENSMUSG00000014668.15	26.281	17.2516	68.7857	0.242395
chr5	110100000	110200000	1.01678	0.224127	0.67551	chr5	110154400	110176504	ENSMUSG00000086247.7	0.636481	1.45201	5.2839	-0.0849334
chr5	110100000	110200000	1.01678	0.224127	0.67551	chr5	110176701	110226470	ENSMUSG00000029502.14	16.214	11.7498	27.896	0.34389
chrX	101400000	101500000	2.45402	2.53602	1.08301	chrX	101479348	101479559	ENSMUSG00000083897.1	0.679848	1.34431	4.31431	-0.975288
chr3	97600000	97700000	1.79854	1.43912	0.151102	chr3	97658193	97673812	ENSMUSG00000038205.12	8.19064	7.87021	29.2638	-0.975449
chrX	101500000	101600000	2.51045	2.60815	0.53434	chrX	101518985	101520245	ENSMUSG00000081674.1	0.0650523	0.33901	1.552	-0.97682
chr3	32600000	32700000	1.53135	1.00962	-0.160808	chr3	32580332	32616585	ENSMUSG00000027669.14	2.31379	8.43395	14.7062	-0.977878
chr4	11300000	11400000	1.68399	0.941	0.159666	chr4	11261315	11322137	ENSMUSG00000045205.16	12.4069	22.7758	27.8434	-0.977976
chrX	12600000	12700000	2.11052	2.34222	0.573102	chrX	12587801	12617049	ENSMUSG00000031007.2	49.48	62.6872	183.972	-0.978035
chr6	48600000	48700000	1.37637	0.87557	-0.06654	chr6	48626764	48633689	ENSMUSG00000053297.14	1.44197	0.279174	1.51772	-0.227359
chr13	43400000	43500000	1.85006	1.8743	0.335632	chr13	43417534	43417865	ENSMUSG00000112942.1	1.73648	4.47927	15.1443	-0.978323
chr14	76400000	76500000	1.88454	1.86445	-0.094666	chr14	76414961	76507765	ENSMUSG00000022010.19	37.2617	78.2574	218.944	-0.978453
chr7	145100000	145200000	1.20156	0.43508	-0.138428	chr7	145186524	145284011	ENSMUSG00000048677.9	3.76265	4.67086	6.07118	-0.978977
chr6	56700000	56800000	1.26646	0.463203	-0.047756	chr6	56797591	56799197	ENSMUSG00000108080.1	0.223281	1.03572	0.502369	-0.455156
chr16	14100000	14200000	1.78178	1.15786	0.274676	chr16	14109173	14163351	ENSMUSG00000060657.8	19.925	30.2715	64.6338	-0.979723
chr1	119900000	120000000	1.74832	1.17053	0.041924	chr1	119907890	119913208	ENSMUSG00000036975.5	11.1909	11.7108	14.6392	-0.980255
chr6	70800000	70900000	1.40899	0.85176	0.083636	chr6	70855444	70855579	ENSMUSG00000065750.1	17.786	4.5544	8.8669	0.589428
chr13	56500000	56600000	1.60743	1.86598	0.203512	chr13	56522472	56537898	ENSMUSG00000035509.17	0.264928	0.629816	6.29461	-0.980264
chr6	128400000	128500000	1.2746	0.645353	-0.06253	chr6	128447084	128448398	ENSMUSG00000107505.1	2.6418	3.15397	4.38045	-0.980273
chr11	32600000	32700000	1.21474	0.77628	0.035646	chr11	32642724	32746816	ENSMUSG00000020271.17	62.2136	77.5155	143.52	-0.980326
chr14	27400000	27500000	1.56234	1.28706	-0.123828	chr14	27489269	27489377	ENSMUSG00000088615.1	9.19275	8.69869	18.3759	-0.980443
chr13	45500000	45600000	1.36699	1.76156	-0.090888	chr13	45507444	45553800	ENSMUSG00000000253.13	10.7912	6.09739	18.0146	-0.980448
chr6	71400000	71500000	1.58123	1.21185	0.4655	chr6	71388634	71440637	ENSMUSG00000002222.14	61.2988	39.005	67.3053	-0.38523
chr18	76200000	76300000	1.75493	1.8816	0.157076	chr18	76241580	76310963	ENSMUSG00000024563.16	29.6737	38.2678	90.7734	-0.98081
chr2	84700000	84800000	1.52313	1.15231	0.43361	chr2	84734058	84738655	ENSMUSG00000034059.14	3.72851	20.5146	108.113	-0.981814
chr17	32900000	33000000	1.40686	0.820983	-0.013788	chr17	32993129	33005457	ENSMUSG00000053390.16	6.80586	12.9393	31.9703	-0.982586
chr17	74400000	74500000	1.56438	1.29173	0.408618	chr17	74395608	74424221	ENSMUSG00000024069.14	11.4639	11.8564	18.7271	-0.983924
chr6	90500000	90600000	1.33776	0.579077	0.015284	chr6	90486427	90600203	ENSMUSG00000030088.15	3.01039	2.16001	3.58337	-0.320897
chr3	30800000	30900000	1.77579	1.31274	0.33874	chr3	30899371	30969415	ENSMUSG00000037652.15	2.69089	6.5791	27.8748	-0.984335
chr18	34700000	34800000	1.90687	2.05292	0.411522	chr18	34758906	34773760	ENSMUSG00000034300.17	18.3316	23.1307	63.8089	-0.984437
chr8	72100000	72200000	1.66382	0.723443	0.125542	chr8	72137389	72140820	ENSMUSG00000097472.1	1.24245	3.96075	4.76708	-0.984609
chr6	124600000	124700000	1.21415	0.885477	0.021956	chr6	124663027	124704418	ENSMUSG00000004270.13	24.9345	38.8282	26.6975	0.136217
chr6	125300000	125400000	1.53588	1.43925	0.463098	chr6	125306571	125313885	ENSMUSG00000030339.7	3.55931	1.91549	2.68507	0.117976
chr6	125300000	125400000	1.53588	1.43925	0.463098	chr6	125349362	125362484	ENSMUSG00000030341.17	2.85592	8.52141	5.28121	0.00134916
chr6	125300000	125400000	1.53588	1.43925	0.463098	chr6	125362660	125380793	ENSMUSG00000038167.6	0.94884	0.399837	1.13991	-0.639154
chr6	125400000	125500000	1.45918	1.24034	0.119498	chr6	125481363	125484678	ENSMUSG00000101191.6	4.31527	0.749509	0.381651	0.689796
chr6	125400000	125500000	1.45918	1.24034	0.119498	chr6	125460266	125494791	ENSMUSG00000030342.8	111.515	17.5655	7.81437	0.690149
chr6	125500000	125600000	1.53264	1.26162	0.062466	chr6	125546774	125686679	ENSMUSG00000001930.17	1.71412	0.0176295	0.0887458	0.613599
chr6	127100000	127200000	1.41969	1.46329	0.39871	chr6	127183409	127183718	ENSMUSG00000106755.1	0.328919	0.0943054	1.18671	-0.985713
chr6	126800000	126900000	1.28185	1.09217	-0.018514	chr6	126822377	126825177	ENSMUSG00000107368.1	0.757047	2.74958	2.60618	-0.560065
chr14	30600000	30700000	1.83304	1.77209	0.167466	chr14	30654360	30691317	ENSMUSG00000052395.17	8.51203	9.8856	15.2573	-0.986971
chr6	126900000	127000000	1.34156	1.16116	-0.002136	chr6	126931688	126932581	ENSMUSG00000106878.1	0.929601	3.07751	0.720182	0.461725
chr17	36000000	36100000	1.12797	1.01161	0.067714	chr17	36042961	36058645	ENSMUSG00000073407.1	0.149294	0.418402	1.15463	-0.987022
chr3	97700000	97800000	1.7319	1.44778	0.148276	chr3	97730339	97736166	ENSMUSG00000105245.1	0.298511	0.432134	8.55343	-0.988023
chr6	127000000	127100000	1.33909	1.19158	-0.056558	chr6	127085116	127109557	ENSMUSG00000038028.9	48.6837	13.3344	12.6736	0.593964
chr5	64400000	64500000	1.14894	0.951077	0.15285	chr5	64477008	64483967	ENSMUSG00000105352.4	0.0261945	0.0708225	1.05412	-0.988725
chr6	127100000	127200000	1.41969	1.46329	0.39871	chr6	127085116	127109557	ENSMUSG00000038028.9	48.6837	13.3344	12.6736	0.482445
chr14	64400000	64500000	1.59685	1.76432	0.051042	chr14	64122625	64455903	ENSMUSG00000054733.9	4.22185	4.68192	11.1438	-0.989032
chr6	127100000	127200000	1.41969	1.46329	0.39871	chr6	127125162	127152193	ENSMUSG00000000184.12	14.4534	345.533	20.9401	0.516413
chr6	127200000	127300000	1.31363	1.4068	0.019738	chr6	127251638	127254644	ENSMUSG00000107013.1	0.283153	1.47916	0	0.692562
chr6	127300000	127400000	1.21653	1.43067	0.471924	chr6	127325489	127325857	ENSMUSG00000106843.1	0	1.67835	0	0.67281
chr18	65500000	65600000	2.00296	2.02266	0.466144	chr18	65546108	65546581	ENSMUSG00000118179.1	0	0.165733	1.13189	-0.989214
chr18	76000000	76100000	1.66297	1.79492	-0.189	chr18	76014211	76015677	ENSMUSG00000118311.1	0.320087	0.43945	1.57153	-0.989357
chr8	36500000	36600000	1.31044	0.20356	0.085438	chr8	36457548	36516570	ENSMUSG00000039620.17	0.367542	2.21739	2.79761	-0.989776
chr6	71400000	71500000	1.58123	1.21185	0.4655	chr6	71493894	71510881	ENSMUSG00000052656.12	1.70598	9.52273	41.1488	-0.989836
chr6	128400000	128500000	1.2746	0.645353	-0.06253	chr6	128483567	128526720	ENSMUSG00000030359.14	1.16135	0.540062	1.05236	0.130697
chr1	119800000	119900000	1.81623	1.46699	0.452974	chr1	119897461	119898124	ENSMUSG00000100636.1	0	0.250393	2.13159	-0.990005
chr7	24300000	24400000	1.26312	-0.0425967	0.052256	chr7	24291039	24301232	ENSMUSG00000050605.17	6.80999	19.9952	50.4432	-0.687065
chr7	24300000	24400000	1.26312	-0.0425967	0.052256	chr7	24301704	24316666	ENSMUSG00000074282.10	5.89581	5.78323	17.1705	-0.43479
chr7	24300000	24400000	1.26312	-0.0425967	0.052256	chr7	24399619	24422778	ENSMUSG00000002210.11	11.8688	10.9052	21.3912	-0.366441
chr14	30500000	30600000	1.87903	1.75685	0.10991	chr14	30479535	30527063	ENSMUSG00000021962.9	19.083	20.4489	25.5155	-0.99007
chr8	46200000	46300000	1.23068	1.35435	0.132362	chr8	46228994	46230117	ENSMUSG00000074978.4	0.347171	0.0698908	1.23191	-0.990435
chr7	25700000	25800000	1.34377	0.601593	0.024654	chr7	25757273	25788705	ENSMUSG00000002602.16	1.93025	22.9918	7.03459	-0.301846
chr13	43400000	43500000	1.85006	1.8743	0.335632	chr13	43402675	43481282	ENSMUSG00000038546.9	16.1282	22.9526	68.0862	-0.990915
chr3	58600000	58700000	1.48305	1.37413	0.253562	chr3	58652053	58653159	ENSMUSG00000105021.1	0	0.539683	2.42329	-0.991087
chr7	27800000	27900000	1.24581	0.814327	0.123308	chr7	27807196	27822916	ENSMUSG00000030604.9	21.0941	14.4479	21.7503	-0.212385
chr7	27800000	27900000	1.24581	0.814327	0.123308	chr7	27838607	27856438	ENSMUSG00000078779.4	32.2591	10.4354	18.769	0.502488
chr10	24800000	24900000	1.60188	1.33273	0.318328	chr10	24869986	24913681	ENSMUSG00000019984.16	31.2229	33.7888	65.5454	-0.991169
chr18	65600000	65700000	1.9814	1.96457	0.45729	chr18	65619660	65624926	ENSMUSG00000118234.1	0.566509	1.13422	4.29488	-0.99128
chrX	151900000	152000000	1.97026	2.42509	0.542616	chrX	151912346	151912428	ENSMUSG00000065602.1	0.720506	0.528337	2.21614	-0.991631
chr9	109000000	109100000	1.3431	0.925067	0.204254	chr9	108991778	109032228	ENSMUSG00000025648.18	1.48926	8.73178	30.0659	-0.992191
chr3	97600000	97700000	1.79854	1.43912	0.151102	chr3	97689824	97888707	ENSMUSG00000038170.15	6.14354	10.6257	53.8584	-0.992344
chr8	3600000	3700000	1.28196	0.23024	0.116618	chr8	3615529	3615855	ENSMUSG00000084603.1	10.44	10.1404	23.5485	-0.558488
chr8	3600000	3700000	1.28196	0.23024	0.116618	chr8	3621548	3625848	ENSMUSG00000087687.3	45.2684	42.5951	23.0165	0.661169
chrX	101600000	101700000	2.44891	2.56702	0.973958	chrX	101640060	101684351	ENSMUSG00000034160.13	63.1439	76.5372	272.789	-0.992363
chr13	54700000	54800000	1.86189	1.65659	0.278598	chr13	54758860	54766595	ENSMUSG00000034891.13	0.275923	0.331325	14.8927	-0.993254
chr18	34800000	34900000	1.91282	2.04845	-0.062144	chr18	34840589	34847463	ENSMUSG00000038555.7	5.40314	13.1984	129.103	-0.99354
chr8	69100000	69200000	1.43211	0.89708	0.203054	chr8	69132669	69184225	ENSMUSG00000036306.13	0.60356	12.6317	36.3445	-0.993734
chr3	69100000	69200000	1.70033	1.37651	0.228398	chr3	69119742	69122724	ENSMUSG00000103094.1	5.85387	6.47503	11.5588	-0.993791
chr8	3600000	3700000	1.28196	0.23024	0.116618	chr8	3587293	3609075	ENSMUSG00000044433.16	9.53997	9.36232	53.7214	-0.571766
chr8	3600000	3700000	1.28196	0.23024	0.116618	chr8	3608421	3621316	ENSMUSG00000019470.12	62.4724	40.511	55.3404	0.688198
chr14	27400000	27500000	1.56234	1.28706	-0.123828	chr14	27481090	27508460	ENSMUSG00000046753.10	13.1235	13.832	26.9682	-0.994249
chr9	109000000	109100000	1.3431	0.925067	0.204254	chr9	109095389	109119917	ENSMUSG00000053646.13	7.58469	54.009	108.415	-0.994319
chr8	23400000	23500000	1.00407	1.24665	0.041604	chr8	23411502	23449632	ENSMUSG00000031548.7	25.1215	31.9492	29.6644	0.00279642
chr6	117800000	117900000	1.34526	0.930733	0.153534	chr6	117862100	117873291	ENSMUSG00000042097.17	10.7641	11.6888	14.4484	-0.99438
chr9	109000000	109100000	1.3431	0.925067	0.204254	chr9	109093844	109097796	ENSMUSG00000025644.10	0.433299	1.51697	4.41827	-0.994473
chr14	78500000	78600000	1.60044	1.78287	-0.210496	chr14	78597770	78600476	ENSMUSG00000115087.1	0.568398	0.342178	1.50441	-0.994828
chr18	76000000	76100000	1.66297	1.79492	-0.189	chr18	75820178	76148564	ENSMUSG00000044646.15	2.8924	1.25209	11.0139	-0.995198
chr4	83500000	83600000	1.16065	1.0058	0.18737	chr4	83525545	83864670	ENSMUSG00000052407.17	3.97459	5.42423	9.72615	-0.99538
chr8	46200000	46300000	1.23068	1.35435	0.132362	chr8	46292039	46294671	ENSMUSG00000047171.8	0.00990755	1.54822	0.736512	0.123668
chr6	128400000	128500000	1.2746	0.645353	-0.06253	chr6	128399296	128416427	ENSMUSG00000001520.12	1.42781	5.45446	11.6952	-0.99596
chr17	32800000	32900000	1.44477	1.15163	0.28461	chr17	32815449	32830261	ENSMUSG00000095253.4	12.4692	18.2278	47.0668	-0.996001
chr8	46500000	46600000	1.50156	1.35434	0.25331	chr8	46471037	46536051	ENSMUSG00000018796.13	10.0278	2.47277	9.02713	-0.289066
chrX	12600000	12700000	2.11052	2.34222	0.573102	chrX	12619474	12620232	ENSMUSG00000083199.1	0.406047	0.245519	4.49708	-0.996177
chr13	43300000	43400000	1.81293	1.90648	0.359632	chr13	43365496	43395203	ENSMUSG00000054021.6	2.64447	2.88121	9.12918	-0.996291
chrX	101600000	101700000	2.44891	2.56702	0.973958	chrX	101532734	101601789	ENSMUSG00000031314.18	61.1691	61.8515	92.252	-0.996322
chr8	46700000	46800000	0.922503	1.44974	0.53517	chr8	46763251	46764973	ENSMUSG00000109751.1	0.0774276	2.00231	2.1089	0.041448
chr8	46700000	46800000	0.922503	1.44974	0.53517	chr8	46770553	46770985	ENSMUSG00000110374.1	0	2.53834	3.83625	-0.248322
chr8	46700000	46800000	0.922503	1.44974	0.53517	chr8	46739732	46847458	ENSMUSG00000031627.9	0.0881094	3.29157	5.45855	-0.31887
chr8	46800000	46900000	0.443845	1.23996	0.110742	chr8	46833036	46833912	ENSMUSG00000110414.1	0	1.65816	3.09961	-0.248183
chr8	46800000	46900000	0.443845	1.23996	0.110742	chr8	46739732	46847458	ENSMUSG00000031627.9	0.0881094	3.29157	5.45855	-0.179204
chr3	58600000	58700000	1.48305	1.37413	0.253562	chr3	58616300	58637207	ENSMUSG00000070471.3	0.0646163	0.520209	2.65379	-0.996351
chr18	65600000	65700000	1.9814	1.96457	0.45729	chr18	65603834	65605093	ENSMUSG00000103194.1	2.71854	3.99306	14.9604	-0.996372
chr8	47500000	47600000	1.51946	1.18039	0.37512	chr8	47490115	47533470	ENSMUSG00000038102.15	37.2169	25.9178	48.097	-0.677016
chr3	97700000	97800000	1.7319	1.44778	0.148276	chr3	97689824	97888707	ENSMUSG00000038170.15	6.14354	10.6257	53.8584	-0.996482
chr8	47600000	47700000	1.59468	1.27442	0.393114	chr8	47667178	47675556	ENSMUSG00000063049.4	16.6434	14.445	18.636	-0.68788
chr18	35900000	36000000	1.83779	1.98968	-0.02144	chr18	35964830	36014715	ENSMUSG00000024347.16	0.429063	2.80023	135.785	-0.996543
chr8	64800000	64900000	1.15061	0.1078	0.227912	chr8	64807639	64809138	ENSMUSG00000109879.1	0.849948	0.884218	3.36558	-0.416893
chr8	64800000	64900000	1.15061	0.1078	0.227912	chr8	64838234	64839390	ENSMUSG00000109854.1	0.931008	0.645191	3.97727	-0.334135
chr8	64800000	64900000	1.15061	0.1078	0.227912	chr8	64739675	64850017	ENSMUSG00000031605.8	9.80733	10.7569	28.3811	-0.447128
chr8	69100000	69200000	1.43211	0.89708	0.203054	chr8	69088646	69113711	ENSMUSG00000006273.14	98.8851	48.6261	169.115	-0.639273
chr14	30600000	30700000	1.83304	1.77209	0.167466	chr14	30595354	30626210	ENSMUSG00000021948.17	8.26528	10.0158	22.2718	-0.996585
chr8	72100000	72200000	1.66382	0.723443	0.125542	chr8	72189638	72201527	ENSMUSG00000062007.13	1.38158	0.188302	1.2018	0.264824
chr8	72100000	72200000	1.66382	0.723443	0.125542	chr8	72130174	72153142	ENSMUSG00000031799.10	52.5343	112.065	58.9709	-0.224574
chr14	31100000	31200000	1.78558	1.37876	-0.082422	chr14	31019138	31121592	ENSMUSG00000042323.17	59.5667	84.2091	143.194	-0.996621
chr4	86800000	86900000	1.05259	0.71712	0.05005	chr4	86817794	86818577	ENSMUSG00000082969.1	1.06881	2.32097	5.87875	-0.996697
chr13	54900000	55000000	1.81453	1.58093	0.17238	chr13	54949411	55006018	ENSMUSG00000025876.15	0.207478	1.17293	16.9666	-0.996759
chr3	58400000	58500000	1.56848	1.40122	0.294454	chr3	58414715	58466783	ENSMUSG00000027806.9	8.6977	14.9767	38.6651	-0.996889
chr8	108400000	108500000	0.052745	1.25714	1.46992	chr8	107942644	108961630	ENSMUSG00000038872.10	1.56968	6.70798	58.202	0.678255
chr9	41500000	41600000	0.15106	1.24955	1.21503	chr9	41513525	41513780	ENSMUSG00000110801.1	0	1.36302	9.1618	0.592581
chr14	76000000	76100000	1.92211	2.00006	0.278064	chr14	76086236	76110760	ENSMUSG00000022008.4	27.4957	28.6701	57.0702	-0.997177
chr9	41500000	41600000	0.15106	1.24955	1.21503	chr9	41551506	41559259	ENSMUSG00000111854.1	0.00614109	1.19998	4.59975	0.680973
chr6	117800000	117900000	1.34526	0.930733	0.153534	chr6	117841180	117845956	ENSMUSG00000059689.15	5.73273	22.3849	46.1442	-0.997356
chr9	41500000	41600000	0.15106	1.24955	1.21503	chr9	41327077	41716994	ENSMUSG00000074415.14	0.0497239	6.70434	39.7393	0.60768
chr17	15500000	15600000	1.18281	0.583583	-0.099012	chr17	15543079	15564354	ENSMUSG00000051977.16	0.754203	3.06878	6.4464	-0.99756
chr9	59100000	59200000	0.343317	1.41951	1.54761	chr9	59145677	59146210	ENSMUSG00000066592.3	1.02939	1.14615	0.478445	-0.440478
chr9	60000000	60100000	0.226865	1.38886	1.55573	chr9	59966931	60522046	ENSMUSG00000032289.15	0.257465	0.584568	3.81237	0.661229
chr9	60200000	60300000	0.231933	1.38942	1.5149	chr9	59966931	60522046	ENSMUSG00000032289.15	0.257465	0.584568	3.81237	0.640969
chr9	60500000	60600000	0.0907325	1.33158	1.49027	chr9	59966931	60522046	ENSMUSG00000032289.15	0.257465	0.584568	3.81237	0.652338
chr9	60500000	60600000	0.0907325	1.33158	1.49027	chr9	60568859	60688158	ENSMUSG00000047766.15	3.82161	14.2814	70.6658	0.698502
chr9	78100000	78200000	1.45902	0.74907	0.013128	chr9	78175303	78175633	ENSMUSG00000065037.1	129403	190309	146019	-0.253866
chr18	35900000	36000000	1.83779	1.98968	-0.02144	chr18	35923295	35929584	ENSMUSG00000118122.1	0	0	1.16273	-0.997698
chr18	75400000	75500000	1.92833	1.91073	0.048732	chr18	75431224	75697554	ENSMUSG00000052928.9	2.08566	6.80479	58.7338	-0.997757
chr1	119900000	120000000	1.74832	1.17053	0.041924	chr1	119903130	119906897	ENSMUSG00000101224.1	0.105846	0.664768	2.10979	-0.997843
chr14	78500000	78600000	1.60044	1.78287	-0.210496	chr14	78492246	78536808	ENSMUSG00000022016.16	34.2129	31.916	143.401	-0.997899
chr9	96100000	96200000	1.51199	1.05019	0.324722	chr9	96119362	96184608	ENSMUSG00000041440.18	10.433	2.6954	6.01145	0.460346
chr9	96100000	96200000	1.51199	1.05019	0.324722	chr9	96196275	96323646	ENSMUSG00000032411.15	18.5256	25.4231	20.7127	-0.186819
chr8	47400000	47500000	1.38523	1.20797	0.038004	chr8	47180048	47446362	ENSMUSG00000038143.16	2.55354	18.6107	84.5164	-0.997918
chr3	69100000	69200000	1.70033	1.37651	0.228398	chr3	69067149	69127113	ENSMUSG00000027782.10	30.7534	37.2174	54.0037	-0.998092
chrX	151800000	151900000	2.12351	2.51912	0.403364	chrX	151800807	151935417	ENSMUSG00000025261.17	104.367	90.0016	148.427	-0.998115
chrX	111400000	111500000	0.903312	0.507663	2.05147	chrX	111388192	111537959	ENSMUSG00000025665.16	81.4818	85.6179	72.3877	-0.998125
chr9	104100000	104200000	1.34268	0.696533	0.029608	chr9	104151282	104262930	ENSMUSG00000032560.14	48.1625	29.5074	53.9055	-0.234004
chrX	101500000	101600000	2.51045	2.60815	0.53434	chrX	101532734	101601789	ENSMUSG00000031314.18	61.1691	61.8515	92.252	-0.998141
chr3	32600000	32700000	1.53135	1.00962	-0.160808	chr3	32610861	32613513	ENSMUSG00000102862.1	0.945553	2.76475	5.96143	-0.998166
chr3	97800000	97900000	1.62054	1.34675	-0.133478	chr3	97689824	97888707	ENSMUSG00000038170.15	6.14354	10.6257	53.8584	-0.998175
chr8	46500000	46600000	1.50156	1.35434	0.25331	chr8	46575594	46617212	ENSMUSG00000038225.15	5.29935	6.53472	12.2237	-0.998205
chr6	128400000	128500000	1.2746	0.645353	-0.06253	chr6	128409444	128424931	ENSMUSG00000001518.12	7.92808	12.8433	19.659	-0.998241
chr6	48800000	48900000	1.02548	0.867703	-0.06696	chr6	48833818	48841496	ENSMUSG00000029810.15	0.257062	3.5684	40.1855	-0.998247
chr13	54700000	54800000	1.86189	1.65659	0.278598	chr13	54701461	54736662	ENSMUSG00000034918.8	0.103607	0.407055	4.55538	-0.998291
chr18	34700000	34800000	1.90687	2.05292	0.411522	chr18	34777047	34838660	ENSMUSG00000038773.11	26.7943	26.0736	54.2472	-0.998316
chr14	30500000	30600000	1.87903	1.75685	0.10991	chr14	30595354	30626210	ENSMUSG00000021948.17	8.26528	10.0158	22.2718	-0.998592
chr9	109000000	109100000	1.3431	0.925067	0.204254	chr9	109082493	109092489	ENSMUSG00000025645.8	15.2551	11.9949	18.4999	-0.624544
chr18	65500000	65600000	2.00296	2.02266	0.466144	chr18	65578352	65580744	ENSMUSG00000117992.1	1.74412	1.85519	4.14881	-0.998651
chr13	55000000	55100000	1.77878	1.6038	0.192512	chr13	54949411	55006018	ENSMUSG00000025876.15	0.207478	1.17293	16.9666	-0.998778
chrX	8200000	8300000	1.99396	0.578147	0.642674	chrX	8193848	8206525	ENSMUSG00000031169.13	21.001	4.99663	59.7692	-0.193894
chrX	8200000	8300000	1.99396	0.578147	0.642674	chrX	8238668	8252406	ENSMUSG00000031171.11	13.7041	11.586	18.0824	-0.157209
chr18	35900000	36000000	1.83779	1.98968	-0.02144	chr18	35913132	35916772	ENSMUSG00000118347.1	0.150613	0.0863653	2.55861	-0.998984
chrX	10600000	10700000	0.932825	1.95702	0.518582	chrX	10660522	10660998	ENSMUSG00000068200.6	2.631	2.96442	3.81348	-0.505651
chr13	54700000	54800000	1.86189	1.65659	0.278598	chr13	54736671	54749874	ENSMUSG00000069227.4	0.806669	17.6873	198.564	-0.9991
chr18	65600000	65700000	1.9814	1.96457	0.45729	chr18	65698268	65751601	ENSMUSG00000046610.15	0.368037	0.273531	2.8369	-0.999112
chr7	25700000	25800000	1.34377	0.601593	0.024654	chr7	25721165	25754757	ENSMUSG00000040725.13	57.7453	88.4661	116.119	-0.999124
chrX	12600000	12700000	2.11052	2.34222	0.573102	chrX	12652303	12652662	ENSMUSG00000079871.4	6.94465	1.5427	2.64002	0.207928
chr17	36000000	36100000	1.12797	1.01161	0.067714	chr17	36029773	36032855	ENSMUSG00000067212.8	1.20343	1.4412	4.83377	-0.999133
chr18	75700000	75800000	1.61807	1.74121	0.013064	chr18	75767143	75767274	ENSMUSG00000118164.1	2.77043	2.49126	13.1226	-0.999165
chr18	75200000	75300000	1.85236	1.74766	0.123516	chr18	75018781	75286964	ENSMUSG00000035765.10	7.34322	7.43407	12.8223	-0.999218
chr3	51200000	51300000	1.82548	1.21305	0.318658	chr3	51252720	51340663	ENSMUSG00000037174.18	12.8337	28.8426	55.5128	-0.999366
chr18	34800000	34900000	1.91282	2.04845	-0.062144	chr18	34777047	34838660	ENSMUSG00000038773.11	26.7943	26.0736	54.2472	-0.999387
chr14	75900000	76000000	1.87507	1.91031	0.172656	chr14	75955009	75966206	ENSMUSG00000046523.5	2.0334	2.13994	7.54936	-0.9994
chr18	31700000	31800000	1.65484	1.12233	0.059654	chr18	31759826	31782743	ENSMUSG00000041915.9	8.12394	14.532	29.2764	-0.999417
chrX	42200000	42300000	1.58481	2.18277	0.420384	chrX	42149317	42277185	ENSMUSG00000025862.14	47.3843	98.4716	87.6086	0.0197251
chrX	42400000	42500000	1.08858	1.85965	0.284204	chrX	42489691	42491524	ENSMUSG00000105993.1	3.92275	0.00797019	0.0334314	0.00655352
chr18	65500000	65600000	2.00296	2.02266	0.466144	chr18	65579912	65689443	ENSMUSG00000042439.13	26.6208	28.1241	84.7779	-0.999432
chr18	65600000	65700000	1.9814	1.96457	0.45729	chr18	65634793	65637470	ENSMUSG00000117775.1	7.92994	8.81944	26.3561	-0.999449
chrX	75100000	75200000	2.0153	0.517157	1.26291	chrX	75143688	75144470	ENSMUSG00000080254.4	0.597269	0.776973	2.45362	-0.0903068
chr18	75500000	75600000	1.88877	1.80078	0.293838	chr18	75514645	75522806	ENSMUSG00000097712.1	0.302527	0.759821	5.54061	-0.999556
chrX	75100000	75200000	2.0153	0.517157	1.26291	chrX	75095854	75109777	ENSMUSG00000031403.14	215.564	82.375	24.2004	0.680706
chrX	75100000	75200000	2.0153	0.517157	1.26291	chrX	75172715	75382615	ENSMUSG00000031196.13	1.98384	0.899896	2.64434	0.613342
chr3	58600000	58700000	1.48305	1.37413	0.253562	chr3	58674938	58692400	ENSMUSG00000036432.8	6.78248	8.17773	18.4348	-0.999557
chrX	95000000	95100000	0.551268	1.13396	2.06567	chrX	95022510	95026682	ENSMUSG00000071722.4	3.33669	6.82713	3.49454	-0.0920995
chr14	31100000	31200000	1.78558	1.37876	-0.082422	chr14	31170930	31216946	ENSMUSG00000021910.15	54.2855	79.3466	186.68	-0.999566
chr3	68900000	69000000	1.87824	1.11687	0.345874	chr3	68916499	68917323	ENSMUSG00000111756.1	0.66073	1.64539	2.5518	-0.999622
chr12	8700000	8800000	1.51366	1.1059	0.223412	chr12	8674134	8752581	ENSMUSG00000020594.14	84.1327	103.015	148.741	-0.999659
chr18	75500000	75600000	1.88877	1.80078	0.293838	chr18	75431224	75697554	ENSMUSG00000052928.9	2.08566	6.80479	58.7338	-0.999661
chrX	101400000	101500000	2.45402	2.53602	1.08301	chrX	101429318	101448591	ENSMUSG00000031311.17	210.422	298.425	315.643	-0.586294
chr1	119800000	119900000	1.81623	1.46699	0.452974	chr1	119652467	119837613	ENSMUSG00000026384.13	13.1726	25.9739	59.118	-0.999708
chr14	64500000	64600000	1.81781	1.75428	-0.121912	chr14	64587331	64593961	ENSMUSG00000097545.7	2.7131	3.64675	132.663	-0.999745
chr3	51200000	51300000	1.82548	1.21305	0.318658	chr3	51276759	51278383	ENSMUSG00000087440.2	0.376486	1.57733	3.47777	-0.99976
chr18	34800000	34900000	1.91282	2.04845	-0.062144	chr18	34859823	34864984	ENSMUSG00000038418.7	10.5341	4.84224	70.8666	-0.999791
chr1	119600000	119700000	1.83676	1.48872	0.496714	chr1	119652467	119837613	ENSMUSG00000026384.13	13.1726	25.9739	59.118	-0.999793
chr3	102900000	103000000	1.49111	1.01486	0.012124	chr3	102995708	103008459	ENSMUSG00000027854.12	6.76636	16.3937	38.3904	-0.999812
chr3	90400000	90500000	1.9283	1.63005	0.578382	chr3	90476126	90488379	ENSMUSG00000001016.12	72.947	78.268	98.8933	-0.999864
chr1	119700000	119800000	1.64966	1.32539	0.418756	chr1	119652467	119837613	ENSMUSG00000026384.13	13.1726	25.9739	59.118	-0.999866
chr18	76900000	77000000	1.70412	1.74707	0.006156	chr18	76856405	76900342	ENSMUSG00000091519.1	0.098849	0.0389714	9.80811	-0.999867
chrX	104100000	104200000	1.49819	0.16147	1.11203	chrX	104116175	104116274	ENSMUSG00000076286.1	0.19934	0.146173	5.2628	0.245619
chrX	104100000	104200000	1.49819	0.16147	1.11203	chrX	104077434	104201185	ENSMUSG00000046449.15	17.2169	5.33277	42.2431	0.53116
chrX	104300000	104400000	1.64296	0.371473	1.43347	chrX	104345829	104348234	ENSMUSG00000083327.1	4.18853	4.82855	5.45794	-0.158425
chrX	104300000	104400000	1.64296	0.371473	1.43347	chrX	104382042	104382506	ENSMUSG00000082996.1	0.481427	1.05684	3.30753	0.174594
chr1	119700000	119800000	1.64966	1.32539	0.418756	chr1	119787769	119788086	ENSMUSG00000091876.1	2.3072	3.19426	5.49522	-0.999872
chr6	48800000	48900000	1.02548	0.867703	-0.06696	chr6	48840919	48847071	ENSMUSG00000023367.14	0.247299	1.50382	8.10164	-0.99988
chr18	65600000	65700000	1.9814	1.96457	0.45729	chr18	65579912	65689443	ENSMUSG00000042439.13	26.6208	28.1241	84.7779	-0.999915
chr1	119800000	119900000	1.81623	1.46699	0.452974	chr1	119817763	119818125	ENSMUSG00000090277.1	1.23341	2.50133	6.41876	-0.999923
chr17	32800000	32900000	1.44477	1.15163	0.28461	chr17	32795676	32809931	ENSMUSG00000055202.11	4.22018	38.0621	132.348	-0.999925
chr6	126700000	126800000	1.2106	1.05345	0.185946	chr6	126708329	126740674	ENSMUSG00000038077.7	0.0656384	0.985544	6.55091	-0.999935
chr14	76100000	76200000	2.01438	1.90626	-0.06817	chr14	76086236	76110760	ENSMUSG00000022008.4	27.4957	28.6701	57.0702	-0.999939
chr1	119700000	119800000	1.64966	1.32539	0.418756	chr1	119790763	119798925	ENSMUSG00000103146.1	1.11997	2.20716	5.09652	-0.999942
chr4	119100000	119200000	1.60542	1.31143	0.525068	chr4	119195306	119201298	ENSMUSG00000028643.11	21.6744	40.8704	90.486	-0.999973
chrX	143500000	143600000	0.264082	1.54826	1.64523	chrX	143518591	143797796	ENSMUSG00000031284.16	1.17808	11.1597	212.799	0.587802
chr4	11100000	11200000	1.62546	1.26598	0.580132	chr4	11199158	11254258	ENSMUSG00000040738.10	24.5842	29.0391	37.7815	-0.999975
chr18	76000000	76100000	1.66297	1.79492	-0.189	chr18	76091557	76098471	ENSMUSG00000117797.1	0.281457	0.212189	1.36795	-0.999982
chrX	101400000	101500000	2.45402	2.53602	1.08301	chrX	101404384	101420849	ENSMUSG00000031310.16	23.6329	18.8308	115.025	-0.999982
chr17	32700000	32800000	1.3576	1.01936	0.053834	chr17	32795676	32809931	ENSMUSG00000055202.11	4.22018	38.0621	132.348	-0.999987
chrX	151900000	152000000	1.97026	2.42509	0.542616	chrX	151800807	151935417	ENSMUSG00000025261.17	104.367	90.0016	148.427	-0.99999

## Sheet: B compartment 
chr	start	end	ESC-PC	NPC_PC	CN-PC	chr	start	end	gene	ESC-TPM	NPC-TPM	CN-TPM	cor
chr1	18000000	18100000	0.0996625	-1.02325	-1.2346	chr1	17994462	18059056	ENSMUSG00000109887.1	0.0474315	0.108764	1.72372	-0.647087
chr14	87400000	87500000	0.194993	-0.257013	-2.16211	chr14	87441208	87441690	ENSMUSG00000115484.1	0.725368	1.52433	4.9193	-0.999999
chr13	85200000	85300000	-0.178143	-0.50116	-1.90915	chr13	85214780	85289130	ENSMUSG00000021549.14	22.6217	35.3328	85.0262	-0.999846
chr1	81300000	81400000	-1.41791	-0.26358	-0.302212	chr1	81076950	81341764	ENSMUSG00000054976.14	0	0.0384146	6.92176	0.478504
chr1	84100000	84200000	0.172415	-0.84899	-0.2785	chr1	84132867	84134510	ENSMUSG00000102750.1	0.263007	0.283378	16.5106	0.066352
chr1	84100000	84200000	0.172415	-0.84899	-0.2785	chr1	84168188	84168733	ENSMUSG00000101934.1	0.446516	0.548739	19.2321	0.0627207
chr1	84100000	84200000	0.172415	-0.84899	-0.2785	chr1	84036296	84364180	ENSMUSG00000045658.16	3.62028	3.15094	95.6433	0.071831
chr7	54400000	54500000	-1.48172	-0.886767	-0.250708	chr7	54412158	54412478	ENSMUSG00000099647.1	2.06359	1.36611	0.57302	-0.999843
chr13	90900000	91000000	0.0451975	-0.33345	-2.12161	chr13	90935356	91223968	ENSMUSG00000021619.6	3.23934	4.75999	15.8854	-0.998543
chr1	45500000	45600000	-0.15019	-1.25392	-1.61502	chr1	45374321	45503282	ENSMUSG00000026042.16	0.806619	1.26597	1.4608	-0.998466
chr13	85200000	85300000	-0.178143	-0.50116	-1.90915	chr13	85189408	85223469	ENSMUSG00000021548.10	30.7265	32.4905	50.3209	-0.995498
chr13	80800000	80900000	-0.439025	-0.697073	-2.08678	chr13	80884224	80885524	ENSMUSG00000089827.1	20.8015	21.0502	29.7132	-0.992616
chr18	25700000	25800000	-0.192288	-0.52228	-2.37029	chr18	25477632	25754157	ENSMUSG00000024268.16	2.45475	4.75017	225.742	-0.991291
chr18	25700000	25800000	-0.192288	-0.52228	-2.37029	chr18	25713770	25719147	ENSMUSG00000114511.1	0	0.207824	32.3759	-0.990841
chr2	13800000	13900000	-0.214147	-0.961147	-1.36874	chr2	13850282	14056135	ENSMUSG00000063275.15	4.94489	10.8246	12.4049	-0.988302
chr14	52400000	52500000	-0.266603	-1.6304	-0.228442	chr14	52427928	52428876	ENSMUSG00000076758.6	0	1.05389	0.165264	-0.985551
chr10	33500000	33600000	-0.45154	-1.57385	-1.64128	chr10	33512286	33624769	ENSMUSG00000019785.14	1.40076	0.0236578	1.57037	0.3644
chr10	33600000	33700000	-0.207643	-1.43463	-1.46439	chr10	33512286	33624769	ENSMUSG00000019785.14	1.40076	0.0236578	1.57037	0.391912
chr13	3400000	3500000	-0.57084	-2.05757	-0.121032	chr13	3478230	3501393	ENSMUSG00000097709.8	0.895234	1.51283	0.495906	-0.984458
chr14	41200000	41300000	0.12409	-1.80822	-0.791992	chr14	41247686	41247792	ENSMUSG00000094710.1	0.186299	1.41723	0.57302	-0.983581
chr10	58200000	58300000	-0.0499325	-1.5774	-1.62454	chr10	58255497	58305599	ENSMUSG00000038039.13	16.594	16.9073	35.2337	-0.535071
chr13	80800000	80900000	-0.439025	-0.697073	-2.08678	chr13	80883384	80896042	ENSMUSG00000074794.10	54.2369	48.923	118.035	-0.976926
chr14	87400000	87500000	0.194993	-0.257013	-2.16211	chr14	87416639	87545504	ENSMUSG00000022019.16	8.97367	24.063	47.079	-0.975368
chr10	82400000	82500000	-0.15811	-1.50584	-1.46902	chr10	82442617	82442941	ENSMUSG00000112070.1	0	0	4.71673	-0.479087
chr10	82400000	82500000	-0.15811	-1.50584	-1.46902	chr10	82354255	82422882	ENSMUSG00000073427.4	12.2387	6.82445	18.1764	-0.00263475
chr8	102800000	102900000	-1.37826	-0.48915	0.002046	chr8	102864845	102865798	ENSMUSG00000063696.7	657.29	453.644	182.41	-0.969671
chr13	90900000	91000000	0.0451975	-0.33345	-2.12161	chr13	90883433	90905355	ENSMUSG00000078958.9	0.202455	0.0228396	1.78833	-0.967184
chr13	85100000	85200000	-0.511715	-1.08117	-2.08928	chr13	85189408	85223469	ENSMUSG00000021548.10	30.7265	32.4905	50.3209	-0.960232
chr10	97400000	97500000	-1.60122	-0.318517	-0.484576	chr10	97479609	97518143	ENSMUSG00000019929.16	0.0523972	0.347679	2.53995	0.490922
chr3	75800000	75900000	-0.22124	-1.51143	-1.77243	chr3	75875084	75956949	ENSMUSG00000034109.15	3.00929	13.9244	11.8585	-0.943792
chr1	21300000	21400000	0.13445	-1.06647	-1.20223	chr1	21398403	21961942	ENSMUSG00000028033.16	0.329234	1.2246	1.88396	-0.941487
chr10	130400000	130500000	-0.354747	-1.35393	-1.59206	chr10	130412499	130413309	ENSMUSG00000040540.6	8.58997	15.8205	1.27899	0.184504
chr13	90000000	90100000	-0.159417	-0.423853	-1.78441	chr13	89774027	90089608	ENSMUSG00000021615.13	3.73538	4.69208	5.70636	-0.937818
chr11	16500000	16600000	-0.0762825	-1.01143	-1.39531	chr11	16514533	16515981	ENSMUSG00000084347.3	1.94174	2.30221	2.85282	-0.937062
chr14	50000000	50100000	-0.545948	-2.01901	-0.553622	chr14	50061360	50064390	ENSMUSG00000102189.1	3.14727	6.46451	1.35205	-0.936633
chr13	83700000	83800000	-0.570985	-0.09003	-1.85694	chr13	83723442	83729582	ENSMUSG00000097265.1	0	3.29951	31.1102	-0.934808
chr14	87400000	87500000	0.194993	-0.257013	-2.16211	chr14	87428350	87429315	ENSMUSG00000115564.1	0.355557	1.79289	3.00969	-0.924956
chr17	22300000	22400000	0.106805	-0.912057	-0.992856	chr17	22337989	22361400	ENSMUSG00000033972.9	11.8716	18.1333	23.3712	-0.918595
chr14	93800000	93900000	-1.05	-0.37624	-2.02628	chr14	93797141	93801173	ENSMUSG00000115471.1	0.0153972	0.480628	25.1225	-0.907149
chr14	93800000	93900000	-1.05	-0.37624	-2.02628	chr14	93013410	93890679	ENSMUSG00000055421.8	0.132691	5.47324	225.527	-0.905218
chr13	89600000	89700000	-0.87355	-1.10407	-2.46723	chr13	89655312	89742509	ENSMUSG00000021614.16	9.47451	68.9286	117.355	-0.901173
chr12	113600000	113700000	-0.8176	-1.42439	-2.09755	chr12	113629994	113630867	ENSMUSG00000104103.1	0.489466	0.771386	6.21459	-0.900458
chr13	90000000	90100000	-0.159417	-0.423853	-1.78441	chr13	90089123	90143907	ENSMUSG00000012422.14	23.1347	27.7566	31.2426	-0.89954
chr11	17100000	17200000	-0.144827	-0.85775	-1.31843	chr11	17159263	17200375	ENSMUSG00000033953.10	56.6119	39.8274	114.076	-0.649177
chr14	87400000	87500000	0.194993	-0.257013	-2.16211	chr14	87492953	87495153	ENSMUSG00000115184.1	0.137937	1.28657	2.04526	-0.896304
chr11	29800000	29900000	-0.0604525	-1.08547	-1.2674	chr11	29822395	29825668	ENSMUSG00000078157.1	0.343984	0.0915124	2.51117	-0.538624
chr11	29800000	29900000	-0.0604525	-1.08547	-1.2674	chr11	29840375	29840846	ENSMUSG00000080851.1	0.305356	0	1.91609	-0.492534
chr11	29800000	29900000	-0.0604525	-1.08547	-1.2674	chr11	29743048	30026033	ENSMUSG00000044072.14	1.3944	0.932666	16.7789	-0.595791
chr11	30000000	30100000	-0.08294	-1.06445	-1.16461	chr11	29743048	30026033	ENSMUSG00000044072.14	1.3944	0.932666	16.7789	-0.549599
chr11	30000000	30100000	-0.08294	-1.06445	-1.16461	chr11	30099395	30268175	ENSMUSG00000020315.18	79.9522	39.7116	233.385	-0.397987
chr3	106500000	106600000	0.233063	-0.835783	-1.2999	chr3	106502260	106547802	ENSMUSG00000040774.15	18.8604	23.2172	34.2241	-0.892103
chr11	31000000	31100000	-0.378748	-1.32611	-1.44837	chr11	31003295	31003898	ENSMUSG00000082213.1	1.49014	1.53045	4.30596	-0.59775
chr11	31000000	31100000	-0.378748	-1.32611	-1.44837	chr11	30885416	31102704	ENSMUSG00000020305.13	6.86405	7.71907	17.033	-0.647326
chr11	34400000	34500000	-0.180927	-1.18668	-0.894764	chr11	34314758	34422640	ENSMUSG00000069911.11	0.843813	0.206067	34.8461	-0.219726
chr13	89700000	89800000	-0.515567	-0.53078	-2.17271	chr13	89774027	90089608	ENSMUSG00000021615.13	3.73538	4.69208	5.70636	-0.878184
chr17	21900000	22000000	0.0111725	-1.10466	-1.12636	chr17	21967501	21968242	ENSMUSG00000099397.1	13.6602	29.1028	21.9332	-0.87804
chr17	21900000	22000000	0.0111725	-1.10466	-1.12636	chr17	21926960	21962464	ENSMUSG00000071267.11	10.1468	17.1589	24.0098	-0.877481
chr11	22300000	22400000	-0.330877	-0.0896133	-1.14092	chr11	22005828	22342292	ENSMUSG00000042302.14	13.2384	45.0672	118.321	-0.867494
chr13	83700000	83800000	-0.570985	-0.09003	-1.85694	chr13	83761132	83762335	ENSMUSG00000114588.1	0.0515755	1.52645	5.63169	-0.86569
chr11	36600000	36700000	-1.6295	-0.51254	-0.28482	chr11	36006656	37235964	ENSMUSG00000049336.16	0.0539197	1.16058	85.2036	0.639467
chr3	99100000	99200000	0.144012	-0.80169	-1.43548	chr3	99144603	99148954	ENSMUSG00000105472.1	0.672402	1.46842	1.36312	-0.861721
chr11	36700000	36800000	-1.70209	-0.552707	-0.237656	chr11	36006656	37235964	ENSMUSG00000049336.16	0.0539197	1.16058	85.2036	0.674834
chr13	90100000	90200000	-0.101627	-0.19413	-1.7101	chr13	90089123	90143907	ENSMUSG00000012422.14	23.1347	27.7566	31.2426	-0.850916
chr13	89700000	89800000	-0.515567	-0.53078	-2.17271	chr13	89655312	89742509	ENSMUSG00000021614.16	9.47451	68.9286	117.355	-0.839431
chr4	59900000	60000000	-0.208377	-0.972693	-1.42424	chr4	59905126	59915056	ENSMUSG00000028386.1	0.187806	0.287613	1.15976	-0.837791
chr4	59900000	60000000	-0.208377	-0.972693	-1.42424	chr4	59805840	59904737	ENSMUSG00000028385.14	9.1271	15.6217	77.8907	-0.83349
chr13	83700000	83800000	-0.570985	-0.09003	-1.85694	chr13	83734709	83738535	ENSMUSG00000102969.1	0.176687	12.3129	37.6708	-0.83142
chr13	90800000	90900000	-0.476758	-1.4475	-2.49778	chr13	90883433	90905355	ENSMUSG00000078958.9	0.202455	0.0228396	1.78833	-0.82902
chr3	106500000	106600000	0.233063	-0.835783	-1.2999	chr3	106547798	106575890	ENSMUSG00000027900.15	6.90564	10.6182	30.232	-0.825964
chr9	91000000	91100000	-1.50147	-0.656857	-1.07815	chr9	91097149	91098496	ENSMUSG00000056904.3	6.59381	4.21895	3.99521	-0.825347
chr17	22800000	22900000	0.020935	-0.94755	-1.06321	chr17	22846697	22867134	ENSMUSG00000059142.16	16.5656	21.4077	30.5465	-0.824251
chr11	46400000	46500000	-0.374358	-1.15817	-1.53971	chr11	46450980	46451347	ENSMUSG00000082530.1	0.843708	0.694999	1.81897	-0.66567
chr3	106500000	106600000	0.233063	-0.835783	-1.2999	chr3	106567605	106569636	ENSMUSG00000105272.1	0.704773	1.4772	5.92186	-0.819685
chr13	83700000	83800000	-0.570985	-0.09003	-1.85694	chr13	83721381	83884194	ENSMUSG00000050334.12	0.302924	34.9548	101.444	-0.819528
chr11	64500000	64600000	-1.34026	-0.0898733	-0.462576	chr11	64435332	64522841	ENSMUSG00000047759.6	0.299928	0.907199	1.91991	0.572188
chr1	98200000	98300000	-1.74297	-0.951087	-0.202844	chr1	98267151	98267438	ENSMUSG00000099634.1	1.42415	0.938809	1.01134	-0.798375
chr18	30200000	30300000	0.115718	-0.451407	-1.93492	chr18	30272747	30348126	ENSMUSG00000033628.15	34.9942	22.0417	55.0312	-0.782988
chr10	130400000	130500000	-0.354747	-1.35393	-1.59206	chr10	130471052	130497396	ENSMUSG00000091511.3	0.0179424	0.27078	1.32146	-0.777002
chr12	19700000	19800000	0.204923	-1.93043	-1.81157	chr12	19704294	19704567	ENSMUSG00000114164.1	0	0.520063	1.28678	-0.775453
chr12	3100000	3200000	0.02608	-1.70069	-1.68417	chr12	3171874	3201049	ENSMUSG00000110250.1	0.667565	0.433284	1.51426	-0.302962
chr9	88700000	88800000	-0.0768	-1.09893	-1.33946	chr9	88719629	88806264	ENSMUSG00000074149.9	0.228385	0.536097	1.83732	-0.773975
chr12	18200000	18300000	0.13595	-1.96377	-1.91635	chr12	18216542	18217673	ENSMUSG00000073198.5	0.789011	0.437374	1.56627	-0.193327
chr12	18200000	18300000	0.13595	-1.96377	-1.91635	chr12	18219929	18223712	ENSMUSG00000113736.1	0.938262	0	1.65314	0.0974834
chr12	19600000	19700000	0.19365	-1.8066	-1.67999	chr12	19606929	19623085	ENSMUSG00000113957.1	0.535318	0	1.36553	-0.0674437
chr17	21900000	22000000	0.0111725	-1.10466	-1.12636	chr17	21964136	21964583	ENSMUSG00000086004.1	0.687923	2.38565	5.70265	-0.770458
chr12	19700000	19800000	0.204923	-1.93043	-1.81157	chr12	19729035	19729143	ENSMUSG00000114002.1	0	0	2.90645	-0.456497
chr12	23900000	24000000	0.16734	-1.21682	-1.03502	chr12	23903253	23903369	ENSMUSG00000113606.1	1.06149	1.8426	4.36735	-0.589511
chr12	38200000	38300000	-1.71288	-0.545113	-0.70527	chr12	37817726	38634239	ENSMUSG00000036095.11	0.248526	0.367245	4.44174	0.40925
chr12	38300000	38400000	-1.47452	-0.11518	-0.355524	chr12	37817726	38634239	ENSMUSG00000036095.11	0.248526	0.367245	4.44174	0.372822
chr12	49700000	49800000	-1.90158	-0.439263	-0.22414	chr12	49776115	49776775	ENSMUSG00000112605.1	1.06939	1.18018	0.185516	-0.514069
chr5	62700000	62800000	-1.04381	-0.99048	-0.215316	chr5	62602445	62766159	ENSMUSG00000037999.13	5.507	8.75988	3.55465	-0.748897
chr12	50400000	50500000	-2.10958	-0.70472	-0.289192	chr12	50341231	50649098	ENSMUSG00000002688.8	1.25733	7.03672	3.7514	0.680734
chr12	61600000	61700000	-0.245515	-1.81299	-1.8508	chr12	61523150	61858342	ENSMUSG00000035653.16	0.170124	0.0576416	5.82403	-0.503096
chr12	68800000	68900000	-1.94309	-0.86493	-0.511878	chr12	68896529	68994970	ENSMUSG00000113320.1	0	0	1.0285	0.690824
chr13	89600000	89700000	-0.87355	-1.10407	-2.46723	chr13	89662770	89663370	ENSMUSG00000089972.3	0.235995	3.12796	3.82579	-0.746092
chr3	17800000	17900000	0.241413	-0.901557	-1.19126	chr3	17789921	17808970	ENSMUSG00000100252.6	0.108756	36.2114	266.459	-0.74549
chr3	100200000	100300000	0.269348	-0.993577	-1.59798	chr3	100162381	100206981	ENSMUSG00000027865.10	8.91293	8.77733	29.5334	-0.745086
chr3	106500000	106600000	0.233063	-0.835783	-1.2999	chr3	106553478	106553892	ENSMUSG00000106592.1	1.03636	1.1094	5.09725	-0.743963
chr3	99100000	99200000	0.144012	-0.80169	-1.43548	chr3	99141068	99239186	ENSMUSG00000004233.14	4.11561	10.4659	8.38373	-0.740161
chr12	87800000	87900000	-0.318968	-2.0477	-1.82948	chr12	87827710	87828118	ENSMUSG00000113991.1	0.352391	0.661068	1.09943	-0.738706
chr10	130400000	130500000	-0.354747	-1.35393	-1.59206	chr10	130469511	130470609	ENSMUSG00000112712.1	0.0906915	0.397305	2.45015	-0.73506
chr17	21000000	21100000	-0.220185	-1.24614	-1.3091	chr17	21008903	21043070	ENSMUSG00000067942.6	7.72054	12.0842	25.7706	-0.723538
chr3	78400000	78500000	-2.13962	-1.11455	-1.44581	chr3	78486808	78488637	ENSMUSG00000084370.3	1.62316	1.48593	1.62961	-0.721552
chr17	21900000	22000000	0.0111725	-1.10466	-1.12636	chr17	21962552	22071168	ENSMUSG00000053347.15	3.26656	8.48437	22.5714	-0.720547
chr11	9000000	9100000	-0.219472	-1.01978	-1.35718	chr11	9048594	9069356	ENSMUSG00000040978.4	0.331577	1.19207	0.798382	-0.719684
chr2	39200000	39300000	-0.159958	-1.10459	-1.10891	chr2	39216932	39217294	ENSMUSG00000083157.1	2.49843	4.28795	8.91021	-0.718336
chr16	82500000	82600000	-0.204652	-1.43135	-1.29226	chr16	82543229	82543335	ENSMUSG00000094726.1	0.186299	0.546442	1.14604	-0.71764
chr3	17800000	17900000	0.241413	-0.901557	-1.19126	chr3	17803621	17803747	ENSMUSG00000087893.1	0	8.14226	92.6575	-0.714172
chr9	88700000	88800000	-0.0768	-1.09893	-1.33946	chr9	88688602	88720296	ENSMUSG00000079427.10	0.852426	1.28753	5.29883	-0.712344
chr2	12100000	12200000	-0.16731	-1.13868	-1.57499	chr2	12106632	12301922	ENSMUSG00000026768.10	1.07848	1.6829	1.405	-0.707551
chr14	93300000	93400000	-1.28957	-0.0458567	-1.76513	chr14	93311137	93313156	ENSMUSG00000115447.1	0	0.378953	21.3366	-0.70273
chr10	82400000	82500000	-0.15811	-1.50584	-1.46902	chr10	82430704	82432393	ENSMUSG00000112163.1	1.04427	2.13607	4.92535	-0.700335
chr18	36800000	36900000	-0.273477	-1.83584	-0.64851	chr18	36801866	36802008	ENSMUSG00000065145.1	276.376	469.053	55.4213	-0.700262
chr12	88300000	88400000	-0.27911	-1.51495	-1.26566	chr12	88360554	88461724	ENSMUSG00000021044.15	7.53096	7.24856	15.4109	-0.296683
chr12	89300000	89400000	-1.64254	-0.405093	-0.517526	chr12	88722876	90334935	ENSMUSG00000066392.12	0.0386349	1.09616	145.204	0.432881
chr18	40500000	40600000	-1.98034	-2.07828	-0.44762	chr18	40539786	40543026	ENSMUSG00000118202.1	0.199651	0.00902026	3.13573	1
chr12	115900000	116000000	-0.6136	-1.98724	-1.88478	chr12	115982263	115993370	ENSMUSG00000106239.1	8.68082	6.19553	0.618348	0.690589
chr13	3100000	3200000	-0.65059	-2.0993	-0.687468	chr13	3138485	3140112	ENSMUSG00000113651.1	1.43393	1.28826	0.156935	-0.386548
chr13	3200000	3300000	-0.74289	-2.15151	-0.442482	chr13	3298887	3299667	ENSMUSG00000114003.1	44.9247	33.4125	15.6168	-0.284539
chr13	3300000	3400000	-0.558355	-2.19932	-0.35336	chr13	3358273	3363862	ENSMUSG00000096107.2	2.25517	1.24754	0.157031	-0.123961
chr7	15800000	15900000	0.23597	-1.33139	-1.31704	chr7	15833241	15839678	ENSMUSG00000041583.8	2.54927	0	0	0.999968
chr5	96400000	96500000	-1.06266	-0.377333	0.103526	chr5	96456389	96457743	ENSMUSG00000106263.1	0.0397884	1.56801	2.67218	0.999967
chr13	33800000	33900000	-1.13699	-2.22389	-0.12743	chr13	33879816	33905708	ENSMUSG00000052180.15	21.194	0.165493	2.02777	0.101199
chr13	61600000	61700000	-0.597407	-2.16882	-0.844768	chr13	61687282	61687980	ENSMUSG00000114023.1	1.01126	0.522794	0	0.126962
chr13	64600000	64700000	-0.10434	-1.92741	-0.284812	chr13	64624272	64624760	ENSMUSG00000113753.1	3.76739	3.16438	1.1494	-0.210334
chr7	11500000	11600000	-0.015235	-1.58227	-1.55351	chr7	11514310	11519111	ENSMUSG00000110190.1	3.09085	0	0.0269271	0.999964
chr13	64900000	65000000	-0.109753	-1.81801	-0.238396	chr13	64927942	64929161	ENSMUSG00000113263.1	3.63029	4.70665	8.68222	0.249612
chr9	76300000	76400000	0.0599025	-1.14012	-1.09324	chr9	76319577	76320846	ENSMUSG00000098894.1	20.3808	0.160369	0.756332	0.999963
chr4	66300000	66400000	-0.944305	-0.835083	-0.065972	chr4	66353849	66354186	ENSMUSG00000083080.1	0	0.610761	4.53532	0.999949
chr6	58500000	58600000	0.0459225	-1.23711	-1.44939	chr6	58584523	58695676	ENSMUSG00000029802.13	29.5937	8.69884	4.8972	0.99993
chr4	65100000	65200000	-1.34937	-0.18075	-1.0177	chr4	65124174	65357509	ENSMUSG00000028370.7	0.0374036	34.8188	9.33152	0.999839
chr16	19100000	19200000	-0.464285	-1.64097	-1.70605	chr16	19051367	19106749	ENSMUSG00000106567.1	4.38905	0.139607	0	0.999827
chr8	56200000	56300000	0.019425	-1.25887	-1.52132	chr8	56294585	56321043	ENSMUSG00000031613.9	1.22082	0.408156	0.218585	0.999817
chr13	68700000	68800000	-0.900053	-2.05029	-0.48177	chr13	68620043	68999541	ENSMUSG00000021536.7	0.780125	5.54295	11.3562	0.312387
chr13	68800000	68900000	-0.952113	-1.85425	-0.213154	chr13	68620043	68999541	ENSMUSG00000021536.7	0.780125	5.54295	11.3562	0.499942
chr13	78300000	78400000	-1.86519	-0.38802	-1.63304	chr13	78374179	78384198	ENSMUSG00000114632.1	1.27159	0.154818	0.148458	-0.617317
chr19	11200000	11300000	-0.05184	-1.38092	-1.39375	chr19	11196817	11299886	ENSMUSG00000097091.1	6.69665	0.0286053	0.119986	0.999795
chr11	16500000	16600000	-0.0762825	-1.01143	-1.39531	chr11	16500530	16508484	ENSMUSG00000078974.10	146.404	59.0698	19.2377	0.999703
chr13	81300000	81400000	-0.801465	-0.148463	-1.94521	chr13	81095068	81633154	ENSMUSG00000069170.14	3.94349	73.6395	19.4174	0.627073
chr7	15800000	15900000	0.23597	-1.33139	-1.31704	chr7	15882617	15904020	ENSMUSG00000074365.13	5.31923	0.168129	0.368178	0.999654
chr12	87500000	87600000	-0.233522	-1.85759	-1.7893	chr12	87514316	87518266	ENSMUSG00000079034.2	14.3968	0.00780424	0.136407	0.999568
chr13	86000000	86100000	-0.32671	-1.41272	-2.01667	chr13	86044816	86046904	ENSMUSG00000017778.14	229.008	140.589	97.0924	0.999522
chr3	93000000	93100000	0.23718	-1.48492	-1.77082	chr3	93014205	93015687	ENSMUSG00000027913.5	2.45391	0.334478	0.0774155	0.999446
chr13	84600000	84700000	-1.61834	-0.35344	-1.95848	chr13	84690210	84690941	ENSMUSG00000098081.1	0.0848319	0	2.03132	-0.691082
chr3	114100000	114200000	-1.5539	-0.280377	-0.50994	chr3	114030540	114220718	ENSMUSG00000027966.20	1.11911	18.736	14.9739	0.999414
chr19	11300000	11400000	-0.204987	-1.36592	-1.43618	chr19	11301249	11314454	ENSMUSG00000099398.1	1.33208	0.0229212	0	0.999359
chr16	19300000	19400000	-0.452645	-1.68629	-1.73855	chr16	19319686	19319795	ENSMUSG00000095529.1	1.12903	0	0	0.999355
chr7	11600000	11700000	-0.233645	-1.68056	-1.72699	chr7	11609308	11614112	ENSMUSG00000109969.1	7.96258	0	0.0807814	0.999346
chr16	39900000	40000000	-1.68449	-1.56632	-0.494312	chr16	39984361	42181679	ENSMUSG00000061080.11	0.0191959	2.76359	46.2931	0.999303
chr9	40100000	40200000	-0.301135	-1.60612	-1.47868	chr9	40180920	40190134	ENSMUSG00000051095.7	2.47232	0.00419195	0.101112	0.998542
chr7	11000000	11100000	-0.18624	-1.67927	-1.58126	chr7	11005745	11010547	ENSMUSG00000054272.6	9.20668	0	0.0426574	0.998505
chr12	88200000	88300000	-0.803963	-2.23094	-2.13939	chr12	88248544	88248705	ENSMUSG00000113564.1	1.13578	0	0	0.998357
chr12	88200000	88300000	-0.803963	-2.23094	-2.13939	chr12	88249666	88250100	ENSMUSG00000095799.1	25.3371	0	0	0.998357
chr13	90000000	90100000	-0.159417	-0.423853	-1.78441	chr13	90098981	90099114	ENSMUSG00000088308.1	40.3421	14.098	14.9475	0.603065
chr12	88200000	88300000	-0.803963	-2.23094	-2.13939	chr12	88270365	88270614	ENSMUSG00000114145.1	1.64062	0	0	0.998357
chr12	88200000	88300000	-0.803963	-2.23094	-2.13939	chr12	88270640	88274500	ENSMUSG00000079029.2	15.8276	0.0158884	0	0.998307
chr7	11000000	11100000	-0.18624	-1.67927	-1.58126	chr7	11065139	11069691	ENSMUSG00000110103.1	4.36366	0	0	0.998277
chr7	11100000	11200000	-0.26581	-1.72973	-1.62249	chr7	11161374	11166159	ENSMUSG00000090714.10	14.357	0	0.0427325	0.998005
chr17	39800000	39900000	-0.40447	-1.64947	-1.63122	chr17	39843013	39846341	ENSMUSG00000097971.3	19222	17396.9	17286.6	0.997983
chr7	11400000	11500000	-0.09457	-1.65453	-1.53672	chr7	11397915	11402318	ENSMUSG00000070828.10	6.5583	0	0.0312982	0.997971
chr3	93700000	93800000	-0.711777	-2.12488	-2.12762	chr3	93796398	93797510	ENSMUSG00000060256.1	1.54917	0	0.110176	0.997859
chr13	108500000	108600000	-2.41218	-1.14694	-1.20621	chr13	108449948	109953461	ENSMUSG00000021699.17	3.46052	1.75606	29.3427	0.414073
chr7	11400000	11500000	-0.09457	-1.65453	-1.53672	chr7	11478208	11479567	ENSMUSG00000109916.1	1.66467	0	0	0.997698
chr7	11300000	11400000	0.152287	-1.53918	-1.40072	chr7	11397915	11402318	ENSMUSG00000070828.10	6.5583	0	0.0312982	0.997576
chr4	66300000	66400000	-0.944305	-0.835083	-0.065972	chr4	65380803	66404611	ENSMUSG00000028373.16	0.19	2.29036	43.3283	0.997471
chr5	89700000	89800000	-1.28556	-0.39559	-1.10758	chr5	89677087	89883334	ENSMUSG00000043635.12	1.48286	32.6386	5.49921	0.997456
chr7	11300000	11400000	0.152287	-1.53918	-1.40072	chr7	11306378	11310682	ENSMUSG00000095936.3	4.69151	0	0	0.997279
chr9	40100000	40200000	-0.301135	-1.60612	-1.47868	chr9	40126308	40130184	ENSMUSG00000049073.7	3.32576	0	0.0516702	0.99718
chr2	23900000	24000000	-0.31093	-1.39744	-1.50284	chr2	23908441	23908590	ENSMUSG00000083373.1	1.09375	0.523715	0.408754	0.997007
chr2	150200000	150300000	-0.220145	-1.34539	-1.23088	chr2	150257517	150270300	ENSMUSG00000079008.2	41.7999	0.246389	0.89054	0.996876
chr12	88100000	88200000	-0.367708	-2.07967	-1.92757	chr12	88139363	88139793	ENSMUSG00000113348.1	1.84637	0	0	0.996774
chr12	88000000	88100000	-0.17395	-2.04166	-1.87158	chr12	88011848	88012282	ENSMUSG00000096049.1	1.35004	0	0	0.996604
chr12	88000000	88100000	-0.17395	-2.04166	-1.87158	chr12	88018337	88018771	ENSMUSG00000096803.1	2.38985	0	0	0.996604
chr12	88000000	88100000	-0.17395	-2.04166	-1.87158	chr12	88027004	88027438	ENSMUSG00000095717.1	4.98772	0	0	0.996604
chr14	43700000	43800000	-0.501675	-2.06062	-0.763298	chr14	43697828	43715378	ENSMUSG00000049235.8	1.14476	0.44203	0.244742	0.453668
chr14	44100000	44200000	-0.865915	-1.76818	-0.267668	chr14	44191607	44213237	ENSMUSG00000115294.1	4.40304	0.826671	0	-0.0610662
chr12	88000000	88100000	-0.17395	-2.04166	-1.87158	chr12	88083697	88084131	ENSMUSG00000114075.1	1.47168	0	0	0.996604
chr14	51300000	51400000	-0.249468	-1.69938	-0.412478	chr14	51358603	51359964	ENSMUSG00000115280.1	1.39146	1.85109	1.80448	-0.658372
chr17	40400000	40500000	-0.369385	-1.599	-1.72236	chr17	40487473	40489700	ENSMUSG00000117020.1	1.86782	0	0	0.996595
chr14	52500000	52600000	-0.410465	-1.97931	-0.802538	chr14	52508542	52509082	ENSMUSG00000106131.2	1.39302	0	0	0.693307
chr14	52500000	52600000	-0.410465	-1.97931	-0.802538	chr14	52580665	52581213	ENSMUSG00000076760.2	0	0	1.42014	0.277441
chr14	84500000	84600000	-1.75557	-0.35514	-1.4668	chr14	84443563	84539002	ENSMUSG00000035566.7	0.324222	2.47483	35.1472	-0.268593
chr7	10900000	11000000	0.14303	-1.47131	-1.33216	chr7	10900740	10905050	ENSMUSG00000095339.2	1.22488	0.00811173	0	0.996507
chr13	64700000	64800000	-0.320315	-1.87496	-0.218728	chr13	64736182	64903955	ENSMUSG00000033063.8	0.869895	0.0944096	1.00654	0.996425
chr12	87900000	88000000	-0.178978	-1.9622	-1.79447	chr12	87919423	87919857	ENSMUSG00000096619.1	11.7959	0	0	0.996367
chr12	87900000	88000000	-0.178978	-1.9622	-1.79447	chr12	87980012	87980224	ENSMUSG00000113481.1	2.39354	0	0	0.996367
chr6	68800000	68900000	-0.625565	-1.80399	-1.69173	chr6	68834846	68835307	ENSMUSG00000076534.6	6.86588	0	0	0.996269
chr14	93300000	93400000	-1.28957	-0.0458567	-1.76513	chr14	93013410	93890679	ENSMUSG00000055421.8	0.132691	5.47324	225.527	-0.698989
chr14	93600000	93700000	-1.53686	-0.09485	-1.47671	chr14	93618846	93623029	ENSMUSG00000115023.1	0.0148415	0.134923	16.2229	-0.462031
chr14	93600000	93700000	-1.53686	-0.09485	-1.47671	chr14	93013410	93890679	ENSMUSG00000055421.8	0.132691	5.47324	225.527	-0.449281
chr14	93700000	93800000	-1.51108	-0.0570733	-1.54613	chr14	93797141	93801173	ENSMUSG00000115471.1	0.0153972	0.480628	25.1225	-0.503832
chr14	93700000	93800000	-1.51108	-0.0570733	-1.54613	chr14	93013410	93890679	ENSMUSG00000055421.8	0.132691	5.47324	225.527	-0.499882
chr6	68800000	68900000	-0.625565	-1.80399	-1.69173	chr6	68810669	68810853	ENSMUSG00000104849.1	1.10232	0	0	0.996269
chr7	14100000	14200000	-0.0479175	-1.57873	-1.74225	chr7	14135422	14141004	ENSMUSG00000084102.2	1.34163	0	0	0.996166
chr14	115500000	115600000	-1.63349	-0.50249	-0.256974	chr14	115555923	115556522	ENSMUSG00000093589.1	0	0.0487244	1.32001	0.662496
chr14	115500000	115600000	-1.63349	-0.50249	-0.256974	chr14	115092215	116525179	ENSMUSG00000022112.14	0.188691	0.0771308	6.61982	0.626221
chr14	115600000	115700000	-1.58749	-0.37143	-0.176522	chr14	115092215	116525179	ENSMUSG00000022112.14	0.188691	0.0771308	6.61982	0.594395
chr14	115700000	115800000	-1.67468	-0.43817	-0.179766	chr14	115788144	115871278	ENSMUSG00000093497.1	0	0.0336031	4.59289	0.638366
chr14	115700000	115800000	-1.67468	-0.43817	-0.179766	chr14	115092215	116525179	ENSMUSG00000022112.14	0.188691	0.0771308	6.61982	0.621865
chr12	87800000	87900000	-0.318968	-2.0477	-1.82948	chr12	87861366	87863967	ENSMUSG00000113011.1	1.4841	0	0.037313	0.995575
chr19	22200000	22300000	-1.0771	-1.13198	-0.324584	chr19	22139046	22995410	ENSMUSG00000052387.16	0.111497	0.212929	2.6555	0.995388
chr2	20000000	20100000	-0.183347	-1.36613	-1.66613	chr2	19909780	20810713	ENSMUSG00000036617.17	16.318	2.99426	1.46729	0.995111
chr12	87800000	87900000	-0.318968	-2.0477	-1.82948	chr12	87874072	87877859	ENSMUSG00000072905.5	9.57066	0	0.124414	0.994511
chr9	4200000	4300000	-0.0181	-1.39625	-1.54933	chr9	4294793	4309471	ENSMUSG00000025894.11	70.9969	31.191	32.1921	0.99363
chr12	87800000	87900000	-0.318968	-2.0477	-1.82948	chr12	87895370	87895804	ENSMUSG00000113971.1	12.1714	0	0	0.993261
chr7	39400000	39500000	0.302125	-1.26364	-1.0584	chr7	39431507	39431613	ENSMUSG00000098777.1	1.53329	0	0	0.992702
chr18	45800000	45900000	-2.24941	-2.02358	-0.586676	chr18	45683487	46045260	ENSMUSG00000098284.8	0.207038	0.187139	2.29159	0.991068
chr2	19900000	20000000	-0.116535	-1.26792	-1.62624	chr2	19909780	20810713	ENSMUSG00000036617.17	16.318	2.99426	1.46729	0.99083
chr17	13200000	13300000	-0.110742	-1.29603	-1.24249	chr17	13249895	13250000	ENSMUSG00000093998.1	0	0	1.15685	-0.46497
chr2	138400000	138500000	-1.15519	-0.881583	-0.18312	chr2	138256565	138589292	ENSMUSG00000062098.11	10.4244	17.4115	56.9637	0.990662
chr16	40000000	40100000	-1.78298	-1.4733	-0.274928	chr16	39984361	42181679	ENSMUSG00000061080.11	0.0191959	2.76359	46.2931	0.989825
chr18	40500000	40600000	-1.98034	-2.07828	-0.44762	chr18	40256962	40531630	ENSMUSG00000051401.7	1.14654	0.0394094	5.37853	0.989627
chr17	21800000	21900000	0.137635	-1.2682	-1.20298	chr17	21879570	21909926	ENSMUSG00000078546.8	7.67869	6.73048	12.4973	-0.322688
chr17	21900000	22000000	0.0111725	-1.10466	-1.12636	chr17	21920204	21921172	ENSMUSG00000117049.1	2.03646	1.79484	4.52965	-0.4443
chr5	26000000	26100000	-0.09735	-0.897537	-1.30819	chr5	26070537	26071474	ENSMUSG00000105422.1	1.95836	0.401252	0	0.989538
chr19	31300000	31400000	-1.59168	-0.96988	-0.411682	chr19	30564489	31765033	ENSMUSG00000052920.16	0.077111	1.58974	3.8512	0.989482
chr17	21900000	22000000	0.0111725	-1.10466	-1.12636	chr17	21968487	21968794	ENSMUSG00000117025.1	1.26695	1.60749	8.26188	-0.550914
chr4	144300000	144400000	-0.116687	-1.42008	-1.15543	chr4	144357942	144364419	ENSMUSG00000070619.5	2.9945	0.0209417	0.180571	0.989429
chr17	21900000	22000000	0.0111725	-1.10466	-1.12636	chr17	21879570	21909926	ENSMUSG00000078546.8	7.67869	6.73048	12.4973	-0.376809
chr4	144400000	144500000	-0.285955	-1.46484	-1.21012	chr4	144404868	144406301	ENSMUSG00000028590.6	1.30341	0	0.0799389	0.988462
chr12	87600000	87700000	-0.0657525	-1.78684	-1.49712	chr12	87618869	87622955	ENSMUSG00000092019.4	1.09945	0	0	0.987567
chr17	22000000	22100000	-0.269498	-1.52954	-1.4632	chr17	21962552	22071168	ENSMUSG00000053347.15	3.26656	8.48437	22.5714	-0.675116
chr17	22100000	22200000	-0.260022	-1.45574	-1.4025	chr17	22184764	22186108	ENSMUSG00000117252.1	0.345997	0.13855	1.01435	-0.252791
chr17	22100000	22200000	-0.260022	-1.45574	-1.4025	chr17	22197265	22225616	ENSMUSG00000096433.2	4.58643	6.34678	14.3742	-0.608121
chr4	144300000	144400000	-0.116687	-1.42008	-1.15543	chr4	144391674	144408464	ENSMUSG00000028591.11	37.9469	0.102259	1.45762	0.986955
chr17	22200000	22300000	-0.0958825	-1.32844	-1.18614	chr17	22197265	22225616	ENSMUSG00000096433.2	4.58643	6.34678	14.3742	-0.554191
chr17	22200000	22300000	-0.0958825	-1.32844	-1.18614	chr17	22285871	22314837	ENSMUSG00000117284.1	20.017	13.5278	30.397	-0.026672
chr17	22300000	22400000	0.106805	-0.912057	-0.992856	chr17	22285871	22314837	ENSMUSG00000117284.1	20.017	13.5278	30.397	-0.197054
chr8	79900000	80000000	-0.270417	-0.419743	-1.28829	chr8	79965851	80058006	ENSMUSG00000064325.4	6.47445	4.93738	1.51109	0.985412
chr17	22300000	22400000	0.106805	-0.912057	-0.992856	chr17	22361453	22377281	ENSMUSG00000044501.17	9.36976	8.46776	19.8129	-0.495127
chr17	22400000	22500000	-0.179595	-1.21502	-1.18067	chr17	22486227	22486376	ENSMUSG00000117058.1	0.132893	0	1.29451	-0.390295
chr17	22400000	22500000	-0.179595	-1.21502	-1.18067	chr17	22424222	22456689	ENSMUSG00000071266.13	8.37106	15.4059	55.7913	-0.590989
chr17	22700000	22800000	-0.10505	-1.14359	-1.07864	chr17	22713782	22716937	ENSMUSG00000117183.1	27.9913	20.6093	70.4048	-0.324012
chr17	22700000	22800000	-0.10505	-1.14359	-1.07864	chr17	22734963	22735380	ENSMUSG00000098210.1	1.4632	1.56602	11.037	-0.459206
chr17	22700000	22800000	-0.10505	-1.14359	-1.07864	chr17	22739945	22751509	ENSMUSG00000098164.2	0.12496	0.574972	5.8771	-0.512544
chr17	22700000	22800000	-0.10505	-1.14359	-1.07864	chr17	22777217	22807736	ENSMUSG00000117333.1	6.20576	11.9852	109.114	-0.494927
chr10	88000000	88100000	-0.364855	-0.40953	-1.43586	chr10	88091432	88146941	ENSMUSG00000035365.15	19.2457	22.2131	1.72883	0.985362
chr17	22800000	22900000	0.020935	-0.94755	-1.06321	chr17	22777217	22807736	ENSMUSG00000117333.1	6.20576	11.9852	109.114	-0.621683
chr4	144300000	144400000	-0.116687	-1.42008	-1.15543	chr4	144330249	144333465	ENSMUSG00000078508.1	2.32678	0	0.055638	0.985191
chr4	144400000	144500000	-0.285955	-1.46484	-1.21012	chr4	144391674	144408464	ENSMUSG00000028591.11	37.9469	0.102259	1.45762	0.984688
chr8	52300000	52400000	-0.531015	-1.66924	-1.41867	chr8	52356611	52403339	ENSMUSG00000110013.1	3.67755	0	0.127246	0.983744
chr17	73400000	73500000	-1.015	-0.08582	-0.369634	chr17	73494251	73521142	ENSMUSG00000117023.1	0.218651	0.225141	1.90717	0.222441
chr17	73400000	73500000	-1.015	-0.08582	-0.369634	chr17	73493228	73710453	ENSMUSG00000024064.14	0.148833	0.33207	4.72334	0.253568
chr18	3200000	3300000	-0.394303	-1.81122	-1.00577	chr18	3266048	3337748	ENSMUSG00000063889.16	2.41533	3.19619	5.88542	-0.136842
chr5	89800000	89900000	-0.963372	-0.320833	-1.01479	chr5	89677087	89883334	ENSMUSG00000043635.12	1.48286	32.6386	5.49921	0.982879
chr11	9100000	9200000	-0.36654	-1.34766	-1.57833	chr11	9118103	9136170	ENSMUSG00000020407.13	326.131	1.00808	2.96777	0.982854
chr19	31200000	31300000	-1.6758	-0.960627	-0.403918	chr19	30564489	31765033	ENSMUSG00000052920.16	0.077111	1.58974	3.8512	0.982777
chr6	131300000	131400000	-0.07169	-1.30474	-1.50681	chr6	131380273	131380406	ENSMUSG00000065036.1	34.654	21.3512	15.1381	0.982673
chr18	37000000	37100000	-0.220803	-1.81697	-0.417568	chr18	37013848	37014634	ENSMUSG00000103601.1	0.192549	2.31131	21.6827	0.315274
chr18	37000000	37100000	-0.220803	-1.81697	-0.417568	chr18	37079994	37082457	ENSMUSG00000102232.1	0	1.2842	17.8488	0.338922
chr18	37000000	37100000	-0.220803	-1.81697	-0.417568	chr18	37008868	37020679	ENSMUSG00000073594.3	0.00401167	0.487169	5.64434	0.326847
chr18	37000000	37100000	-0.220803	-1.81697	-0.417568	chr18	36930184	37187661	ENSMUSG00000103442.5	0	0.155632	2.73762	0.35198
chr18	37000000	37100000	-0.220803	-1.81697	-0.417568	chr18	36939205	37187657	ENSMUSG00000104148.5	0.0115831	0.373161	10.9056	0.371937
chr18	37000000	37100000	-0.220803	-1.81697	-0.417568	chr18	36946105	37187657	ENSMUSG00000102312.1	0.0232922	1.21293	28.8736	0.36522
chr18	37000000	37100000	-0.220803	-1.81697	-0.417568	chr18	36952648	37187661	ENSMUSG00000104252.5	0.0142217	0.125747	1.27032	0.324066
chr18	37000000	37100000	-0.220803	-1.81697	-0.417568	chr18	36960440	37187657	ENSMUSG00000103092.1	0.019586	1.08646	15.5735	0.341846
chr18	37000000	37100000	-0.220803	-1.81697	-0.417568	chr18	36967631	37187657	ENSMUSG00000103707.5	0.0227127	0.409504	6.79203	0.351732
chr18	37000000	37100000	-0.220803	-1.81697	-0.417568	chr18	36973802	37187657	ENSMUSG00000104318.1	0.0461107	0.642863	10.8103	0.353187
chr18	37000000	37100000	-0.220803	-1.81697	-0.417568	chr18	36992371	37187657	ENSMUSG00000103800.1	0.0112031	0.833034	11.708	0.340394
chr18	37000000	37100000	-0.220803	-1.81697	-0.417568	chr18	36997880	37187657	ENSMUSG00000103770.1	0.0232529	0.800765	12.6093	0.347747
chr18	37000000	37100000	-0.220803	-1.81697	-0.417568	chr18	37005203	37187657	ENSMUSG00000007440.10	0.0153071	1.20444	15.5723	0.334992
chr18	37000000	37100000	-0.220803	-1.81697	-0.417568	chr18	37010712	37187657	ENSMUSG00000102206.5	0.00264552	0.147661	1.68786	0.326501
chr18	37000000	37100000	-0.220803	-1.81697	-0.417568	chr18	37020149	37187657	ENSMUSG00000103310.1	0.0232791	0.817416	11.046	0.338838
chr18	37000000	37100000	-0.220803	-1.81697	-0.417568	chr18	37090013	37187657	ENSMUSG00000103255.1	0.0229182	0.808104	13.1096	0.349277
chr18	37200000	37300000	-0.052085	-1.82138	-0.54297	chr18	37294812	37297624	ENSMUSG00000051599.4	0.189141	2.66347	40.1904	0.195059
chr16	40100000	40200000	-1.8495	-1.43373	-0.174434	chr16	39984361	42181679	ENSMUSG00000061080.11	0.0191959	2.76359	46.2931	0.982422
chr16	40200000	40300000	-1.74625	-1.31662	-0.021964	chr16	39984361	42181679	ENSMUSG00000061080.11	0.0191959	2.76359	46.2931	0.982231
chr2	87500000	87600000	-0.511805	-1.72343	-1.44513	chr2	87531796	87533053	ENSMUSG00000061520.4	1.4699	0	0.0487386	0.98165
chr12	88300000	88400000	-0.27911	-1.51495	-1.26566	chr12	88320122	88324026	ENSMUSG00000093847.2	13.4589	0.0344504	0.0330351	0.981626
chr5	57700000	57800000	-1.12774	-0.650093	-0.003606	chr5	57798503	57800449	ENSMUSG00000105050.1	0	1.1063	4.42724	0.981113
chr18	90300000	90400000	-0.74436	-1.96102	-1.63859	chr18	90310868	90312190	ENSMUSG00000091697.2	18.4263	17.6854	13.8381	0.404037
chr11	30500000	30600000	-0.28616	-1.43868	-1.62747	chr11	30505991	30649587	ENSMUSG00000060923.5	12.5751	2.20171	2.96635	0.980744
chr12	87700000	87800000	0.131963	-1.30583	-0.999604	chr12	87795512	87795946	ENSMUSG00000113201.1	1.82412	0	0	0.97935
chr3	45100000	45200000	-0.285413	-1.63713	-1.34555	chr3	45160695	45160801	ENSMUSG00000099285.1	1.16069	0	0	0.978772
chr13	64900000	65000000	-0.109753	-1.81801	-0.238396	chr13	64736182	64903955	ENSMUSG00000033063.8	0.869895	0.0944096	1.00654	0.978652
chr19	22400000	22500000	-1.6236	-0.75406	-0.313158	chr19	22441135	22441914	ENSMUSG00000118353.1	2.82095	3.57444	2.81685	0.180946
chr5	57700000	57800000	-1.12774	-0.650093	-0.003606	chr5	57570082	57720201	ENSMUSG00000097216.3	0.0258479	1.53531	2.51582	0.978335
chr5	57700000	57800000	-1.12774	-0.650093	-0.003606	chr5	57724393	57726963	ENSMUSG00000105940.1	0	3.19569	13.5121	0.978268
chr2	87500000	87600000	-0.511805	-1.72343	-1.44513	chr2	87506565	87510872	ENSMUSG00000025838.12	7.18979	0	0.0294209	0.976439
chr13	90900000	91000000	0.0451975	-0.33345	-2.12161	chr13	90922958	90924950	ENSMUSG00000049517.8	932.537	673.803	257.138	0.974777
chr6	3300000	3400000	0.086955	-1.30427	-1.46999	chr6	3372257	3399572	ENSMUSG00000047735.14	2.32694	0.213427	0.522538	0.973009
chr11	17100000	17200000	-0.144827	-0.85775	-1.31843	chr11	17182107	17233796	ENSMUSG00000078970.5	67.1993	23.2978	13.9476	0.972523
chr2	12200000	12300000	-0.229625	-0.99294	-1.47726	chr2	12106632	12301922	ENSMUSG00000026768.10	1.07848	1.6829	1.405	-0.642995
chr8	9600000	9700000	-0.671408	-0.892877	-0.0018	chr8	9598799	9600653	ENSMUSG00000109418.1	0.0107461	0.142807	26.3339	0.970049
chr4	66000000	66100000	-1.32394	-0.99527	-0.204098	chr4	65380803	66404611	ENSMUSG00000028373.16	0.19	2.29036	43.3283	0.969814
chr8	9600000	9700000	-0.671408	-0.892877	-0.0018	chr8	9618153	9620562	ENSMUSG00000109139.1	0	0.278967	27.2432	0.968931
chr2	21300000	21400000	-0.159325	-1.22027	-1.3254	chr2	21367542	21830547	ENSMUSG00000045967.11	0.0301215	0.0630594	12.4182	-0.570806
chr2	21400000	21500000	-0.215982	-1.33037	-1.47373	chr2	21442909	21443529	ENSMUSG00000080846.1	0.132095	0	1.3165	-0.511277
chr2	21400000	21500000	-0.215982	-1.33037	-1.47373	chr2	21367542	21830547	ENSMUSG00000045967.11	0.0301215	0.0630594	12.4182	-0.589312
chr2	21500000	21600000	-0.325203	-1.41271	-1.61464	chr2	21367542	21830547	ENSMUSG00000045967.11	0.0301215	0.0630594	12.4182	-0.622552
chr2	23400000	23500000	-0.266085	-1.4617	-1.48126	chr2	23492931	23494448	ENSMUSG00000102704.1	0.210108	0.997732	4.87067	-0.641284
chr2	23500000	23600000	-0.208888	-1.25699	-1.2622	chr2	23506220	23572106	ENSMUSG00000026771.14	4.60465	7.38696	17.1217	-0.675149
chr8	9600000	9700000	-0.671408	-0.892877	-0.0018	chr8	9685829	9690276	ENSMUSG00000109162.1	0.0184422	0.239455	19.6614	0.968712
chr8	9600000	9700000	-0.671408	-0.892877	-0.0018	chr8	9205902	9771161	ENSMUSG00000079157.4	0.0121995	0.529694	43.344	0.968562
chr2	39200000	39300000	-0.159958	-1.10459	-1.10891	chr2	39194354	39226451	ENSMUSG00000026753.5	38.1861	39.5995	57.9237	-0.557844
chr9	17500000	17600000	-0.320698	-1.34163	-1.07407	chr9	17501968	17502709	ENSMUSG00000111405.1	1.30287	0	0	0.967543
chr8	9600000	9700000	-0.671408	-0.892877	-0.0018	chr8	9658248	9659449	ENSMUSG00000109095.1	0.033168	0.404294	21.3149	0.967349
chr8	9600000	9700000	-0.671408	-0.892877	-0.0018	chr8	9603823	9605882	ENSMUSG00000109529.1	0.0193534	0.476247	23.2569	0.96685
chr2	87400000	87500000	-0.75964	-1.74652	-1.47865	chr2	87489087	87497093	ENSMUSG00000025839.3	6.94559	0	0.0287315	0.965882
chr2	106200000	106300000	-1.27821	-0.247303	-0.437086	chr2	106265307	106265576	ENSMUSG00000081258.1	0	0	1.40043	0.34269
chr2	106200000	106300000	-1.27821	-0.247303	-0.437086	chr2	106003336	106406151	ENSMUSG00000074981.13	0.0496702	0.325699	3.595	0.407597
chr5	57700000	57800000	-1.12774	-0.650093	-0.003606	chr5	57717967	58133230	ENSMUSG00000029108.14	0.0288471	7.97927	43.5239	0.965195
chr13	86000000	86100000	-0.32671	-1.41272	-2.01667	chr13	86044989	86045048	ENSMUSG00000064917.1	33.7206	20.0667	18.4802	0.964947
chr2	134800000	134900000	-1.05199	-0.291363	0.07796	chr2	134803949	134804428	ENSMUSG00000082399.1	0.512693	0.255019	1.09642	0.519587
chr15	69100000	69200000	-1.2635	-0.719647	0.016262	chr15	68928420	69101211	ENSMUSG00000022332.8	23.8089	88.0906	121.081	0.963755
chr11	9100000	9200000	-0.36654	-1.34766	-1.57833	chr11	9149778	9150597	ENSMUSG00000101841.1	1.12193	0.412187	0.492261	0.960113
chr17	22100000	22200000	-0.260022	-1.45574	-1.4025	chr17	22144359	22166190	ENSMUSG00000063383.5	4.01509	1.50128	2.3199	0.959515
chr5	57700000	57800000	-1.12774	-0.650093	-0.003606	chr5	57778873	57781050	ENSMUSG00000104821.1	0	0.966355	6.08782	0.958565
chr2	142000000	142100000	-1.20596	-0.119173	0.051862	chr2	140395309	142392966	ENSMUSG00000068205.14	2.03695	2.65824	13.2168	0.643257
chr2	142100000	142200000	-1.32852	-0.07953	0.003836	chr2	140395309	142392966	ENSMUSG00000068205.14	2.03695	2.65824	13.2168	0.588288
chr2	150200000	150300000	-0.220145	-1.34539	-1.23088	chr2	150218073	150240725	ENSMUSG00000060336.6	5.52943	5.98656	8.48001	-0.5442
chr5	57700000	57800000	-1.12774	-0.650093	-0.003606	chr5	57793159	57795753	ENSMUSG00000105637.1	0	0.856822	5.58807	0.957015
chr3	8300000	8400000	0.157655	-1.11749	-0.75944	chr3	8327531	8329707	ENSMUSG00000103921.1	2.09991	2.44287	0.274612	0.100082
chr3	14800000	14900000	0.286705	-0.57683	-1.29132	chr3	14802356	14802574	ENSMUSG00000097790.1	1.3863	0.759184	1.44659	-0.0247907
chr14	42500000	42600000	-0.159002	-1.91798	-1.39134	chr14	42543472	42543704	ENSMUSG00000114938.1	1.76032	0	0	0.956517
chr14	42500000	42600000	-0.159002	-1.91798	-1.39134	chr14	42582988	42585202	ENSMUSG00000090351.1	2.61589	0	0	0.956517
chrX	81800000	81900000	-2.60442	-2.4902	-1.11423	chrX	81820384	81822730	ENSMUSG00000082319.3	1.83739	1.34199	3.37666	0.953983
chr12	11000000	11100000	0.174267	-1.10864	-1.47208	chr12	11090202	11151056	ENSMUSG00000043673.11	2.72471	0.249446	0.503872	0.953773
chr19	22100000	22200000	-0.950662	-1.22434	-0.238914	chr19	22139046	22995410	ENSMUSG00000052387.16	0.111497	0.212929	2.6555	0.953069
chr3	45200000	45300000	-0.060865	-1.51	-1.07822	chr3	45269987	45272567	ENSMUSG00000103082.1	0	0.461519	6.13503	-0.292456
chr3	45200000	45300000	-0.060865	-1.51	-1.07822	chr3	45273424	45274967	ENSMUSG00000103477.1	0.0129106	0.488694	9.42816	-0.270652
chr3	45200000	45300000	-0.060865	-1.51	-1.07822	chr3	45280437	45378260	ENSMUSG00000097040.6	0.032976	9.56267	56.7083	-0.377289
chr11	9000000	9100000	-0.219472	-1.01978	-1.35718	chr11	8993137	9011191	ENSMUSG00000020413.11	26.7472	18.2702	6.83106	0.950366
chr2	124000000	124100000	-1.46227	-1.04522	-0.326998	chr2	124089969	124667770	ENSMUSG00000027200.17	0.0405146	2.02901	33.3141	0.949761
chr11	81700000	81800000	-1.02347	-0.665113	0.073642	chr11	80880169	81968457	ENSMUSG00000020704.13	0.043151	0.398037	40.2649	0.949752
chr18	45700000	45800000	-2.36802	-1.72245	-0.308676	chr18	45683487	46045260	ENSMUSG00000098284.8	0.207038	0.187139	2.29159	0.949331
chr1	171700000	171800000	-0.105258	-0.978523	-1.6217	chr1	171711088	171711282	ENSMUSG00000059058.7	87.7156	76.2563	48.5283	0.948404
chr3	98600000	98700000	-0.475385	-1.74329	-1.95764	chr3	98382461	98753812	ENSMUSG00000050064.14	0.908654	5.30503	38.2886	-0.692961
chr11	12400000	12500000	-0.078985	-1.08903	-1.23842	chr11	12236608	12464960	ENSMUSG00000020173.17	28.6587	1.05415	7.27217	0.944376
chr3	99100000	99200000	0.144012	-0.80169	-1.43548	chr3	99199344	99199453	ENSMUSG00000098918.1	0.543654	2.72374	0	0.0761132
chr10	30100000	30200000	-0.644083	-0.297543	-1.27787	chr10	30194569	30200560	ENSMUSG00000075266.5	14.1757	35.5	2.61485	0.943636
chr16	41100000	41200000	-1.66797	-1.05684	-0.077712	chr16	39984361	42181679	ENSMUSG00000061080.11	0.0191959	2.76359	46.2931	0.943452
chr4	65700000	65800000	-1.37883	-0.83859	0.056166	chr4	65380803	66404611	ENSMUSG00000028373.16	0.19	2.29036	43.3283	0.943178
chr4	59900000	60000000	-0.208377	-0.972693	-1.42424	chr4	59964294	60007274	ENSMUSG00000078689.8	19.8605	0.833101	0.0970883	0.941648
chr3	106500000	106600000	0.233063	-0.835783	-1.2999	chr3	106482405	106503030	ENSMUSG00000027901.12	0.672994	0.457004	1.61965	-0.603377
chr4	66200000	66300000	-1.56757	-0.956987	0.029872	chr4	65380803	66404611	ENSMUSG00000028373.16	0.19	2.29036	43.3283	0.940993
chr5	57900000	58000000	-1.57168	-0.79827	-0.00918	chr5	57717967	58133230	ENSMUSG00000029108.14	0.0288471	7.97927	43.5239	0.94097
chr3	106600000	106700000	-0.487845	-1.90191	-1.87823	chr3	106684987	106736577	ENSMUSG00000056260.15	4.68613	5.84304	13.7412	-0.586413
chr3	106700000	106800000	-0.43248	-1.8295	-1.84887	chr3	106725599	106730276	ENSMUSG00000102780.1	1.19079	1.98317	6.12111	-0.633242
chr3	106700000	106800000	-0.43248	-1.8295	-1.84887	chr3	106684987	106736577	ENSMUSG00000056260.15	4.68613	5.84304	13.7412	-0.607714
chr3	106900000	107000000	-0.280537	-1.59429	-1.43487	chr3	106934382	107093894	ENSMUSG00000098108.7	0.107002	0.1553	1.52319	-0.427947
chr7	120500000	120600000	0.095175	-0.915363	-1.34876	chr7	120504658	120513772	ENSMUSG00000109326.1	1.98039	0.0697149	0.184988	0.939159
chr5	57900000	58000000	-1.57168	-0.79827	-0.00918	chr5	57945042	57946912	ENSMUSG00000104871.1	0	1.48133	8.35935	0.939034
chr10	27800000	27900000	-0.0493425	-1.22491	-0.768238	chr10	27744884	27809624	ENSMUSG00000112206.1	5.04365	0.0328065	0.270026	0.938149
chr5	57800000	57900000	-1.65863	-0.698133	0.044026	chr5	57798503	57800449	ENSMUSG00000105050.1	0	1.1063	4.42724	0.937626
chr5	55600000	55700000	-1.21163	-1.24639	-0.427416	chr5	55624190	55625591	ENSMUSG00000083902.2	2.63898	2.30123	3.17073	0.936616
chr5	57900000	58000000	-1.57168	-0.79827	-0.00918	chr5	57929750	57931216	ENSMUSG00000106337.1	0	2.17817	12.8628	0.936271
chr6	75700000	75800000	-1.42027	-0.763253	-0.07468	chr6	75782358	75782756	ENSMUSG00000080824.1	0.255551	0.590656	2.38198	0.934843
chr6	62300000	62400000	-1.71202	-1.15167	-0.223256	chr6	61180324	62382865	ENSMUSG00000039578.17	0.3673	2.39184	102.491	0.934308
chr4	66100000	66200000	-1.60149	-1.03658	-0.189226	chr4	65380803	66404611	ENSMUSG00000028373.16	0.19	2.29036	43.3283	0.933962
chr5	58100000	58200000	-1.61015	-0.861233	-0.158102	chr5	57717967	58133230	ENSMUSG00000029108.14	0.0288471	7.97927	43.5239	0.932577
chr18	59400000	59500000	-1.97344	-1.32969	-0.357786	chr18	59175401	59535999	ENSMUSG00000058152.8	0.170236	0.642281	12.3465	0.931369
chr11	39700000	39800000	-1.61986	-1.26461	-0.657756	chr11	39727070	39727712	ENSMUSG00000083806.1	0	0	4.71125	0.930967
chr4	65400000	65500000	-1.31176	-0.344587	-1.12589	chr4	65380803	66404611	ENSMUSG00000028373.16	0.19	2.29036	43.3283	-0.293918
chr6	62300000	62400000	-1.71202	-1.15167	-0.223256	chr6	62307727	62309262	ENSMUSG00000107908.1	0	0.13677	16.4765	0.930653
chr13	66300000	66400000	0.02908	-2.08242	-1.20096	chr13	66244270	66451277	ENSMUSG00000114616.1	13.105	0.0580053	0.8009	0.929455
chr13	13200000	13300000	-1.09632	-2.39952	-0.67846	chr13	13232161	13232893	ENSMUSG00000061724.5	14.7087	9.69321	13.9207	0.928104
chr10	30200000	30300000	-0.588997	-0.275193	-1.28119	chr10	30194569	30200560	ENSMUSG00000075266.5	14.1757	35.5	2.61485	0.927323
chr1	85000000	85100000	-0.419457	-1.79779	-1.50801	chr1	85012114	85012704	ENSMUSG00000064281.7	2.93688	1.23348	0.804068	0.924061
chr6	43500000	43600000	-0.126782	-1.10176	-0.94294	chr6	43345001	43666278	ENSMUSG00000029735.17	7.48894	2.46321	5.07523	0.923385
chr11	46400000	46500000	-0.374358	-1.15817	-1.53971	chr11	46436925	46442721	ENSMUSG00000020397.15	32.568	29.4639	23.0423	0.922941
chr4	85600000	85700000	-1.28287	-0.280287	-0.908078	chr4	85205126	85639195	ENSMUSG00000028488.15	5.0961	0.677117	9.35903	-0.627742
chr4	85600000	85700000	-1.28287	-0.280287	-0.908078	chr4	85514172	86428385	ENSMUSG00000066113.16	1.12149	1.57227	13.4765	-0.112263
chr4	89300000	89400000	-0.00712	-0.63213	-1.13362	chr4	89306299	89311039	ENSMUSG00000073802.5	3.12006	2.01883	5.01771	-0.574931
chr5	58000000	58100000	-1.58693	-0.76927	-0.07177	chr5	57717967	58133230	ENSMUSG00000029108.14	0.0288471	7.97927	43.5239	0.922279
chr11	81900000	82000000	-0.98209	-0.580527	0.030286	chr11	80880169	81968457	ENSMUSG00000020704.13	0.043151	0.398037	40.2649	0.922166
chr5	57900000	58000000	-1.57168	-0.79827	-0.00918	chr5	57965414	57967517	ENSMUSG00000104709.1	0	1.00989	7.75669	0.921923
chr3	14800000	14900000	0.286705	-0.57683	-1.29132	chr3	14863512	14872523	ENSMUSG00000027559.5	6.04332	1.01521	0.583199	0.921878
chr5	57900000	58000000	-1.57168	-0.79827	-0.00918	chr5	57984212	57985452	ENSMUSG00000103959.2	0	0.422516	3.26498	0.921625
chr17	37200000	37300000	-0.322188	-1.37192	-1.40661	chr17	37270220	37274484	ENSMUSG00000016206.6	3.56621	1.5373	0.0852755	0.921039
chr10	88000000	88100000	-0.364855	-0.40953	-1.43586	chr10	88088198	88089824	ENSMUSG00000112932.1	1.06258	1.56309	0.172727	0.920986
chr5	57900000	58000000	-1.57168	-0.79827	-0.00918	chr5	57925620	57926975	ENSMUSG00000105877.1	0	1.43761	11.8696	0.918465
chr14	35400000	35500000	-1.39577	-2.0017	-0.27064	chr14	34820108	35583379	ENSMUSG00000041078.7	0.389749	2.05184	25.6354	0.916713
chr8	99300000	99400000	-1.28754	-0.54811	0.047244	chr8	99397213	99506770	ENSMUSG00000090116.1	0	0.306446	1.65921	0.916559
chr5	57600000	57700000	-1.34134	-1.10775	-0.253974	chr5	57608569	57609067	ENSMUSG00000051116.6	3.05128	8.26342	6.06176	0.290585
chr11	38500000	38600000	-1.66877	-1.16437	-0.419408	chr11	38493330	38520013	ENSMUSG00000087296.1	0	0	3.24651	0.915968
chr5	57900000	58000000	-1.57168	-0.79827	-0.00918	chr5	57961594	57962788	ENSMUSG00000105431.1	0	1.21391	10.8819	0.914775
chr5	57900000	58000000	-1.57168	-0.79827	-0.00918	chr5	57899734	57900307	ENSMUSG00000104564.1	0	0.725697	6.55172	0.914469
chr11	38400000	38500000	-1.69894	-1.15362	-0.371892	chr11	38493330	38520013	ENSMUSG00000087296.1	0	0	3.24651	0.912637
chr5	57800000	57900000	-1.65863	-0.698133	0.044026	chr5	57717967	58133230	ENSMUSG00000029108.14	0.0288471	7.97927	43.5239	0.911036
chr13	66300000	66400000	0.02908	-2.08242	-1.20096	chr13	66396552	66397532	ENSMUSG00000114629.1	1.10504	0	0	0.909558
chr5	57600000	57700000	-1.34134	-1.10775	-0.253974	chr5	57570082	57720201	ENSMUSG00000097216.3	0.0258479	1.53531	2.51582	0.904685
chr5	58100000	58200000	-1.61015	-0.861233	-0.158102	chr5	58121439	58124924	ENSMUSG00000105049.1	0	0.334373	3.04147	0.904157
chr5	57900000	58000000	-1.57168	-0.79827	-0.00918	chr5	57904639	57907353	ENSMUSG00000105079.1	0	0.246967	2.96418	0.903617
chr3	14800000	14900000	0.286705	-0.57683	-1.29132	chr3	14886273	14900770	ENSMUSG00000027562.12	229.689	7.54984	3.10757	0.899586
chr13	66100000	66200000	0.02049	-2.1117	-1.16286	chr13	66113480	66122836	ENSMUSG00000095909.2	4.66388	0.0070411	0.0295342	0.897826
chr5	57500000	57600000	-1.52239	-1.30053	-0.40683	chr5	57570082	57720201	ENSMUSG00000097216.3	0.0258479	1.53531	2.51582	0.897524
chr13	66100000	66200000	0.02049	-2.1117	-1.16286	chr13	66163779	66165062	ENSMUSG00000113477.1	1.23295	0	0	0.895972
chr13	66100000	66200000	0.02049	-2.1117	-1.16286	chr13	66177347	66178100	ENSMUSG00000113156.1	1.26023	0	0	0.895972
chr8	99200000	99300000	-1.29921	-0.574553	0.063628	chr8	99024471	99416471	ENSMUSG00000036510.17	0.127476	5.23227	48.6967	0.894072
chr6	131300000	131400000	-0.07169	-1.30474	-1.50681	chr6	131364855	131388476	ENSMUSG00000030189.15	284.672	190.003	68.3575	0.893801
chr6	27700000	27800000	-1.22933	-0.28554	-0.128768	chr6	27275119	28135178	ENSMUSG00000024211.15	0.0329186	1.78153	4.1391	0.888393
chr5	58000000	58100000	-1.58693	-0.76927	-0.07177	chr5	58047331	58049072	ENSMUSG00000106646.1	0	0.418476	4.19154	0.887641
chr2	135200000	135300000	-1.12756	-0.489357	0.037586	chr2	135169573	135215616	ENSMUSG00000085247.1	0.0407534	0.6024	5.1853	0.887456
chr17	21800000	21900000	0.137635	-1.2682	-1.20298	chr17	21816885	21845772	ENSMUSG00000069743.5	12.6259	7.76629	4.16266	0.887348
chr9	94800000	94900000	-1.4988	-0.90749	-0.26912	chr9	94669909	95230445	ENSMUSG00000031129.9	0.0394196	0.0881455	2.77118	0.884246
chr8	99300000	99400000	-1.28754	-0.54811	0.047244	chr8	99024471	99416471	ENSMUSG00000036510.17	0.127476	5.23227	48.6967	0.882304
chr11	37200000	37300000	-1.59858	-1.02909	-0.41562	chr11	36006656	37235964	ENSMUSG00000049336.16	0.0539197	1.16058	85.2036	0.881952
chr5	57800000	57900000	-1.65863	-0.698133	0.044026	chr5	57899734	57900307	ENSMUSG00000104564.1	0	0.725697	6.55172	0.879352
chr5	59900000	60000000	-0.449085	-1.11044	-0.357786	chr5	59953511	59956140	ENSMUSG00000104563.1	5.58609	0.0840511	0.0738314	0.399178
chr5	58100000	58200000	-1.61015	-0.861233	-0.158102	chr5	58149623	58149844	ENSMUSG00000105525.1	0	0.0658438	1.38093	0.87781
chr5	62600000	62700000	-1.25094	-0.98394	-0.155376	chr5	62656799	62660107	ENSMUSG00000105707.1	0.455498	1.08108	0.406112	-0.346089
chr5	62600000	62700000	-1.25094	-0.98394	-0.155376	chr5	62602445	62766159	ENSMUSG00000037999.13	5.507	8.75988	3.55465	-0.619463
chr10	49600000	49700000	-1.61329	-0.84128	-0.104494	chr10	49661647	49663273	ENSMUSG00000112340.1	0.049008	0.33126	7.00957	0.876985
chr13	120100000	120200000	-0.131765	-1.56771	-0.870394	chr13	120140246	120155335	ENSMUSG00000096323.2	11.3227	0.0550506	0.128899	0.876961
chr5	89800000	89900000	-0.963372	-0.320833	-1.01479	chr5	89828871	89828999	ENSMUSG00000077175.1	0.154527	2.66251	2.25787	0.571136
chr13	120100000	120200000	-0.131765	-1.56771	-0.870394	chr13	120172433	120173888	ENSMUSG00000095653.2	10.7051	0.0163505	0.0685829	0.876262
chr10	49600000	49700000	-1.61329	-0.84128	-0.104494	chr10	49094833	49788766	ENSMUSG00000056073.16	0.0713048	1.96557	50.1263	0.875812
chr6	43200000	43300000	-0.258845	-1.19438	-1.41184	chr6	43265582	43289320	ENSMUSG00000033542.13	2.53376	0.32413	1.09083	0.864248
chr6	3300000	3400000	0.086955	-1.30427	-1.46999	chr6	3336772	3339354	ENSMUSG00000107215.1	0.343398	0.171161	1.00889	-0.412088
chr1	104700000	104800000	-1.59822	-0.260483	-0.616626	chr1	104776114	104779128	ENSMUSG00000103991.1	0.00661161	2.03715	0.542318	0.862863
chr6	3400000	3500000	0.151998	-0.942153	-1.17592	chr6	3457096	3498298	ENSMUSG00000044156.14	0.118117	0.238864	1.84759	-0.682959
chr6	3400000	3500000	0.151998	-0.942153	-1.17592	chr6	3498382	3603531	ENSMUSG00000001376.17	19.0722	15.1479	25.4616	-0.298158
chr4	36400000	36500000	-1.50549	-0.929	-0.389846	chr4	35706647	36951747	ENSMUSG00000045083.14	0.0248553	0.08918	6.8112	0.860436
chr2	135200000	135300000	-1.12756	-0.489357	0.037586	chr2	134786067	135475258	ENSMUSG00000051177.16	0.651186	2.76302	46.4149	0.858843
chr6	67400000	67500000	-0.020095	-1.12315	-1.36263	chr6	67417715	67418051	ENSMUSG00000107508.1	5.61937	3.86036	0.363876	0.855546
chr4	65900000	66000000	-1.53662	-0.71955	-0.070548	chr4	65380803	66404611	ENSMUSG00000028373.16	0.19	2.29036	43.3283	0.854349
chr4	98100000	98200000	-1.1923	-0.174447	-0.071622	chr4	97772734	98118874	ENSMUSG00000028565.18	0.122342	5.18993	12.574	0.853824
chr5	96400000	96500000	-1.06266	-0.377333	0.103526	chr5	96373955	96784728	ENSMUSG00000034687.8	0.855605	18.2171	15.7948	0.85154
chr5	54600000	54700000	-1.63244	-1.31394	-0.447242	chr5	54651968	54652121	ENSMUSG00000105143.1	1.16497	0.889783	1.82485	0.85093
chr11	57300000	57400000	-1.5243	-0.671867	0.066242	chr11	57011387	57330244	ENSMUSG00000020524.16	0.0843661	0.382735	35.955	0.8484
chr8	28600000	28700000	-0.548388	-0.986267	-0.149934	chr8	28646717	29219636	ENSMUSG00000063626.6	0.0572086	0.510829	28.5513	0.844746
chr6	67500000	67600000	0.0829525	-1.52723	-1.57786	chr6	67534062	67535796	ENSMUSG00000051397.5	1.06182	0.00842498	3.55452	-0.254172
chr2	124400000	124500000	-1.34275	-0.487367	0.096052	chr2	124089969	124667770	ENSMUSG00000027200.17	0.0405146	2.02901	33.3141	0.83701
chr5	60200000	60300000	-1.43715	-1.31722	-0.518318	chr5	60231483	60232212	ENSMUSG00000087034.4	4.26795	3.19325	5.61365	0.8368
chr6	75200000	75300000	-1.26348	-0.86563	-0.134636	chr6	75296118	75298059	ENSMUSG00000107951.1	1.7532	1.2305	1.74968	0.16219
chr14	35500000	35600000	-0.881718	-1.94309	-0.113624	chr14	35548132	35549126	ENSMUSG00000115277.1	0.152198	0.0962711	1.79092	0.832696
chr11	37100000	37200000	-1.58164	-0.870407	-0.322738	chr11	36006656	37235964	ENSMUSG00000049336.16	0.0539197	1.16058	85.2036	0.832526
chr6	106200000	106300000	-1.55922	-0.5507	-0.30021	chr6	105677660	106699310	ENSMUSG00000064293.14	0.00704713	0.0120577	3.65606	0.654742
chr6	107500000	107600000	-1.44581	-0.275113	-0.579762	chr6	107529768	107570214	ENSMUSG00000034648.9	0.804767	27.4608	107.372	0.490624
chr6	121600000	121700000	-0.66802	-1.6294	-1.73263	chr6	121635376	121679227	ENSMUSG00000030111.9	2.282	0.642187	2.32447	0.401756
chr11	36300000	36400000	-1.5132	-0.791073	-0.25486	chr11	36006656	37235964	ENSMUSG00000049336.16	0.0539197	1.16058	85.2036	0.826822
chr1	104800000	104900000	-1.53867	-0.279153	-0.621456	chr1	104768529	104995481	ENSMUSG00000050840.8	0.0712763	15.8714	3.06935	0.824387
chr11	48700000	48800000	-0.398285	-1.26287	-1.52557	chr11	48751867	48753714	ENSMUSG00000082454.3	8.49591	2.50222	4.74465	0.823156
chr11	36400000	36500000	-1.53611	-0.749603	-0.179632	chr11	36006656	37235964	ENSMUSG00000049336.16	0.0539197	1.16058	85.2036	0.822973
chr1	104700000	104800000	-1.59822	-0.260483	-0.616626	chr1	104768529	104995481	ENSMUSG00000050840.8	0.0712763	15.8714	3.06935	0.820989
chr4	36100000	36200000	-1.48946	-0.74878	-0.227284	chr4	35706647	36951747	ENSMUSG00000045083.14	0.0248553	0.08918	6.8112	0.816614
chr10	88000000	88100000	-0.364855	-0.40953	-1.43586	chr10	88091072	88092375	ENSMUSG00000035383.7	1.63668	0.929338	0.49116	0.812972
chr4	36000000	36100000	-1.38759	-0.626233	-0.126536	chr4	35706647	36951747	ENSMUSG00000045083.14	0.0248553	0.08918	6.8112	0.805322
chr4	36000000	36100000	-1.38759	-0.626233	-0.126536	chr4	36003238	36004179	ENSMUSG00000082169.1	0	0.0155173	1.77374	0.804944
chr11	37000000	37100000	-1.49931	-0.815857	-0.375534	chr11	36006656	37235964	ENSMUSG00000049336.16	0.0539197	1.16058	85.2036	0.804158
chr10	107100000	107200000	-1.38662	-0.456497	-0.21938	chr10	106933517	107123668	ENSMUSG00000035948.13	0.150645	1.4368	0.880497	0.802561
chr14	43100000	43200000	-0.386815	-2.03737	-1.28983	chr14	43120937	43122471	ENSMUSG00000090389.2	6.20828	2.7415	1.97713	0.802344
chr11	36500000	36600000	-1.39267	-0.64916	-0.20797	chr11	36006656	37235964	ENSMUSG00000049336.16	0.0539197	1.16058	85.2036	0.790881
chr11	34400000	34500000	-0.180927	-1.18668	-0.894764	chr11	34226815	34783892	ENSMUSG00000020143.15	1.3581	0.013273	1.21026	0.789488
chr7	15800000	15900000	0.23597	-1.33139	-1.31704	chr7	15865947	15879968	ENSMUSG00000041578.15	0.114274	0.601914	7.86486	-0.541172
chr8	28700000	28800000	-0.441333	-0.98015	-0.094712	chr8	28646717	29219636	ENSMUSG00000063626.6	0.0572086	0.510829	28.5513	0.788661
chr7	24000000	24100000	0.261003	-1.33737	-1.21079	chr7	24081924	24107713	ENSMUSG00000057101.8	16.813	28.8447	54.1119	-0.698881
chr6	27800000	27900000	-1.18343	-0.200123	-0.25945	chr6	27275119	28135178	ENSMUSG00000024211.15	0.0329186	1.78153	4.1391	0.78825
chr7	39400000	39500000	0.302125	-1.26364	-1.0584	chr7	39489438	39498801	ENSMUSG00000100490.1	1.97784	0.0722284	18.1174	-0.301684
chr7	39400000	39500000	0.302125	-1.26364	-1.0584	chr7	39449518	39477413	ENSMUSG00000030424.15	2.44029	4.91507	41.2562	-0.443665
chr7	41400000	41500000	0.336085	-1.54062	-1.53012	chr7	41478874	41499890	ENSMUSG00000074166.7	2.83601	2.48151	1.13799	0.65783
chr7	42900000	43000000	0.051565	-1.85602	-1.88748	chr7	42953600	42954388	ENSMUSG00000044609.6	1.8258	1.77138	0.634654	0.546546
chr9	16100000	16200000	-1.34102	-0.23964	-0.081418	chr9	15910189	16501285	ENSMUSG00000074505.6	0.317756	29.5602	107.64	0.786941
chr7	87700000	87800000	-1.91363	-0.47297	-0.28546	chr7	87584168	88134907	ENSMUSG00000049583.15	0.0160107	0.0205049	8.12331	0.588755
chr7	87800000	87900000	-1.8595	-0.405933	-0.283676	chr7	87584168	88134907	ENSMUSG00000049583.15	0.0160107	0.0205049	8.12331	0.559569
chr7	87900000	88000000	-1.75699	-0.547727	-0.242982	chr7	87584168	88134907	ENSMUSG00000049583.15	0.0160107	0.0205049	8.12331	0.656016
chr7	88000000	88100000	-1.82264	-0.461273	-0.189586	chr7	88087188	88087251	ENSMUSG00000087947.1	0	0	3.83207	0.628384
chr7	88000000	88100000	-1.82264	-0.461273	-0.189586	chr7	87584168	88134907	ENSMUSG00000049583.15	0.0160107	0.0205049	8.12331	0.628758
chr6	63200000	63300000	-1.43232	-0.70272	-0.223682	chr6	63255876	64704323	ENSMUSG00000071424.10	0.42911	0.296269	5.51419	0.786886
chr8	9500000	9600000	-0.18162	-0.88217	0.063154	chr8	9595109	9596945	ENSMUSG00000109359.1	0	0.403767	26.9117	0.690816
chr8	9500000	9600000	-0.18162	-0.88217	0.063154	chr8	9598799	9600653	ENSMUSG00000109418.1	0.0107461	0.142807	26.3339	0.697106
chr8	9500000	9600000	-0.18162	-0.88217	0.063154	chr8	9205902	9771161	ENSMUSG00000079157.4	0.0121995	0.529694	43.344	0.692756
chr11	81300000	81400000	-1.21713	-0.484347	-0.059346	chr11	80880169	81968457	ENSMUSG00000020704.13	0.043151	0.398037	40.2649	0.784928
chr14	35500000	35600000	-0.881718	-1.94309	-0.113624	chr14	34820108	35583379	ENSMUSG00000041078.7	0.389749	2.05184	25.6354	0.780845
chr19	22400000	22500000	-1.6236	-0.75406	-0.313158	chr19	22139046	22995410	ENSMUSG00000052387.16	0.111497	0.212929	2.6555	0.780688
chr11	81300000	81400000	-1.21713	-0.484347	-0.059346	chr11	81385013	81402491	ENSMUSG00000086971.1	0	0	2.60584	0.78015
chr10	71400000	71500000	-0.167008	-1.34488	-1.49686	chr10	71347763	71433327	ENSMUSG00000060733.13	42.3062	22.0024	33.0076	0.779657
chr2	134800000	134900000	-1.05199	-0.291363	0.07796	chr2	134786067	135475258	ENSMUSG00000051177.16	0.651186	2.76302	46.4149	0.777542
chr19	22500000	22600000	-1.48528	-0.495263	-0.007106	chr19	22139046	22995410	ENSMUSG00000052387.16	0.111497	0.212929	2.6555	0.776348
chr14	43600000	43700000	-0.352112	-2.052	-1.26663	chr14	43697828	43715378	ENSMUSG00000049235.8	1.14476	0.44203	0.244742	0.771362
chr8	40700000	40800000	-0.0023475	-1.38074	-1.52951	chr8	40712681	40713287	ENSMUSG00000110315.1	4.34603	8.63797	2.64331	-0.1553
chr8	52300000	52400000	-0.531015	-1.66924	-1.41867	chr8	52336915	52337105	ENSMUSG00000064682.1	227.234	254.081	4.14663	0.212927
chr13	119900000	120000000	-0.162007	-1.60855	-0.66794	chr13	119912095	119929272	ENSMUSG00000096175.3	44.8843	0.0465356	0.249156	0.770318
chr11	34500000	34600000	-0.254582	-1.19467	-0.949412	chr11	34226815	34783892	ENSMUSG00000020143.15	1.3581	0.013273	1.21026	0.769597
chr4	35900000	36000000	-1.33644	-0.523063	-0.09572	chr4	35706647	36951747	ENSMUSG00000045083.14	0.0248553	0.08918	6.8112	0.769276
chr6	106000000	106100000	-1.73647	-0.960667	-0.548316	chr6	105677660	106699310	ENSMUSG00000064293.14	0.00704713	0.0120577	3.65606	0.766632
chr4	35700000	35800000	-1.38055	-0.553133	-0.140002	chr4	35706647	36951747	ENSMUSG00000045083.14	0.0248553	0.08918	6.8112	0.761078
chr2	87500000	87600000	-0.511805	-1.72343	-1.44513	chr2	87526145	87526397	ENSMUSG00000082908.4	5.08172	2.63573	0.484689	0.759906
chr12	50300000	50400000	-2.00624	-0.476443	-0.26726	chr12	50341231	50649098	ENSMUSG00000002688.8	1.25733	7.03672	3.7514	0.756488
chr9	3300000	3400000	0.039125	-1.16602	-1.34199	chr9	3352657	3352786	ENSMUSG00000064956.1	3.8037	4.67977	10.0619	-0.696518
chr9	3300000	3400000	0.039125	-1.16602	-1.34199	chr9	3395439	3395542	ENSMUSG00000077248.1	1.57752	1.79182	1.52309	-0.21193
chr9	3300000	3400000	0.039125	-1.16602	-1.34199	chr9	3335140	3391154	ENSMUSG00000025899.14	15.9886	15.2094	46.0774	-0.580032
chr9	3500000	3600000	-0.26203	-1.35413	-1.3857	chr9	3532778	3894736	ENSMUSG00000041624.10	1.18513	5.85904	25.3592	-0.668021
chr19	22400000	22500000	-1.6236	-0.75406	-0.313158	chr19	22438520	22448865	ENSMUSG00000098739.1	0.0169651	0	2.15265	0.753715
chr11	36900000	37000000	-1.60657	-0.7842	-0.407194	chr11	36006656	37235964	ENSMUSG00000049336.16	0.0539197	1.16058	85.2036	0.74952
chr11	16600000	16700000	-0.350677	-1.1566	-1.53208	chr11	16635109	16636066	ENSMUSG00000101316.1	10.0745	10.0729	9.09931	0.745527
chr14	14300000	14400000	-0.424413	-1.65683	-0.387198	chr14	14346275	14356011	ENSMUSG00000068758.8	1.76506	1.18346	3.1964	0.740553
chr11	36800000	36900000	-1.66446	-0.662433	-0.264816	chr11	36006656	37235964	ENSMUSG00000049336.16	0.0539197	1.16058	85.2036	0.72717
chr9	40100000	40200000	-0.301135	-1.60612	-1.47868	chr9	40192316	40213604	ENSMUSG00000025602.13	13.2383	9.97945	24.7773	-0.221926
chr17	22000000	22100000	-0.269498	-1.52954	-1.4632	chr17	22067264	22069888	ENSMUSG00000117234.1	1.86074	0.388073	1.49852	0.723364
chr9	76300000	76400000	0.0599025	-1.14012	-1.09324	chr9	76225880	76323856	ENSMUSG00000032360.16	0.434211	0.0222374	1.32756	-0.174389
chr4	35800000	35900000	-1.33255	-0.376007	-0.005632	chr4	35706647	36951747	ENSMUSG00000045083.14	0.0248553	0.08918	6.8112	0.721331
chr10	107000000	107100000	-1.5427	-0.70173	-0.28708	chr10	106933517	107123668	ENSMUSG00000035948.13	0.150645	1.4368	0.880497	0.713808
chr3	93200000	93300000	-0.820585	-2.07587	-2.08941	chr3	93278141	93279073	ENSMUSG00000081640.1	20.222	16.4835	5.9968	0.709761
chr17	16900000	17000000	0.164568	-1.01876	-0.93792	chr17	16951539	16974157	ENSMUSG00000060149.7	24.4958	14.5171	22.4251	0.705174
chr9	97400000	97500000	-1.18354	-0.18099	-0.43586	chr9	97439501	97439627	ENSMUSG00000077208.1	0	0	1.73004	0.273019
chr9	97400000	97500000	-1.18354	-0.18099	-0.43586	chr9	97444395	98033181	ENSMUSG00000032452.12	0.060756	3.13705	22.6168	0.391824
chr9	97500000	97600000	-1.33336	-0.124393	-0.31656	chr9	97444395	98033181	ENSMUSG00000032452.12	0.060756	3.13705	22.6168	0.480515
chr9	97600000	97700000	-1.25903	-0.0886667	-0.225674	chr9	97444395	98033181	ENSMUSG00000032452.12	0.060756	3.13705	22.6168	0.516204
chr9	97700000	97800000	-1.22266	-0.0755867	-0.191512	chr9	97444395	98033181	ENSMUSG00000032452.12	0.060756	3.13705	22.6168	0.529288
chr9	97900000	98000000	-1.28224	-0.290713	-0.409054	chr9	97444395	98033181	ENSMUSG00000032452.12	0.060756	3.13705	22.6168	0.514308
chrX	5600000	5700000	0.0696525	-0.0561	-1.88585	chrX	5665372	5666226	ENSMUSG00000082270.1	1.62834	0	0	0.548925
chrX	23800000	23900000	-0.303095	-2.25187	-0.864814	chrX	23693051	23806025	ENSMUSG00000036769.14	4.341	2.37809	12.0807	0.418977
chrX	49500000	49600000	0.141022	-1.74065	-0.599342	chrX	49463945	49500244	ENSMUSG00000036198.12	0.173677	0.384503	9.29602	0.101982
chrX	49600000	49700000	-0.183745	-1.83792	-0.96731	chrX	49660960	49661299	ENSMUSG00000082192.2	0.299897	0.274043	1.47277	0.0492313
chrX	62200000	62300000	-0.39633	-1.90356	-0.359862	chrX	62255048	62256147	ENSMUSG00000083576.1	5.29771	0.0132885	0	0.48006
chrX	62200000	62300000	-0.39633	-1.90356	-0.359862	chrX	62283499	62292078	ENSMUSG00000045330.8	5.58119	0.14707	0.961343	0.599013
chrX	77800000	77900000	-0.410772	-2.27681	-0.731228	chrX	77802351	77803280	ENSMUSG00000085973.1	4.38474	0	0	0.632579
chrX	78400000	78500000	-1.23043	-1.77412	-0.219602	chrX	78449613	78583896	ENSMUSG00000047996.16	0.423724	3.02245	2.86361	0.116972
chr11	36700000	36800000	-1.70209	-0.552707	-0.237656	chr11	36722882	36722987	ENSMUSG00000065173.1	0	0.741106	13.5458	0.701918
chrX	107800000	107900000	-0.457415	-2.20522	-0.150974	chrX	107782751	107816334	ENSMUSG00000031242.7	2.82152	7.77816	28.1215	0.458568
chrX	120200000	120300000	-1.62941	-0.176363	-0.463162	chrX	120290259	120910619	ENSMUSG00000034755.18	0.0426036	0.641367	22.7186	0.35166
chrX	135200000	135300000	0.15017	-1.36711	-0.507282	chrX	135208687	135210687	ENSMUSG00000031409.1	0.467306	0.123004	3.49056	0.169082
chrX	150300000	150400000	-0.175877	-1.87221	-1.21688	chrX	150397773	150459154	ENSMUSG00000041353.12	4.87582	6.44373	14.568	-0.278064
