# Supplementary material for: dcHiC detects differential compartments across multiple Hi-C datasets
Source: Nat Commun. 2022 Nov 11;13:6827. doi: 10.1038/s41467-022-34626-6 (PMC9652325; doi:10.1038/s41467-022-34626-6)
Supplement: Supplementary file 7 — Source Data File [file 41467_2022_34626_MOESM7_ESM.xlsx]

## Sheet: Figure 2A-H
ESC cell
chr	start	end	lamin	homer	dchic	cscore
chr1	3000000	3100000	0.360599	-0.201984	-12.8564	-0.661467
chr1	3100000	3200000	0.399941	-0.273469	-13.7155	-0.688023
chr1	3200000	3300000	0.564877	-0.294126	-13.9183	-0.662093
chr1	3300000	3400000	0.531571	-0.226058	-11.7263	-0.494847
chr1	3400000	3500000	0.513049	-0.196655	-10.8714	-0.395441
chr1	3500000	3600000	0.48473	-0.167947	-10.0939	-0.37406
chr1	3600000	3700000	0.496042	-0.160797	-9.92778	-0.356194
chr1	3700000	3800000	0.418344	-0.293673	-12.6206	-0.552157
chr1	3800000	3900000	0.534463	-0.309195	-12.5791	-0.529153
chr1	3900000	4000000	0.328875	-0.169601	-8.44217	-0.309643
chr1	4000000	4100000	0.53521	-0.227203	-10.0977	-0.428044
chr1	4100000	4200000	0.490011	-0.170054	-9.74517	-0.446141
chr1	4200000	4300000	0.709621	-0.257132	-11.3773	-0.525546
chr1	4300000	4400000	0.67945	-0.19423	-10.7302	-0.525773
chr1	4400000	4500000	0.0803972	-0.0435601	-4.55002	-0.145353
chr1	4500000	4600000	0.0835981	0.158301	3.54935	0.0782843
chr1	4600000	4700000	0.243641	0.130404	4.73439	0.041282
chr1	4700000	4800000	-0.375887	0.480967	13.1447	0.278381
chr1	4800000	4900000	-0.919556	1.12375	35.9548	0.741566
chr1	4900000	5000000	-0.428114	0.678122	22.5854	0.421861
chr1	5000000	5100000	-0.358833	0.569306	17.3459	0.361377
chr1	5100000	5200000	-0.36179	0.4626	15.39	0.307163
chr1	5200000	5300000	-0.0630456	0.12181	6.82234	0.0953159
chr1	5300000	5400000	0.551221	-0.457406	-9.06455	-0.323366
chr1	5400000	5500000	0.531135	-0.58589	-14.2624	-0.402877
chr1	5500000	5600000	0.565679	-0.636897	-16.3033	-0.45149
chr1	5600000	5700000	0.660811	-0.634184	-15.8196	-0.512043
chr1	5700000	5800000	0.563931	-0.613498	-14.618	-0.466453
chr1	5800000	5900000	0.316787	-0.523256	-13.112	-0.392236
chr1	5900000	6000000	0.240965	-0.272964	-5.07855	-0.0990236
chr1	6000000	6100000	0.26754	-0.340131	-6.63367	-0.213187
chr1	6100000	6200000	-0.0802011	-0.161337	-1.49387	0.0383072
chr1	6200000	6300000	0.133356	0.381279	17.4979	0.203127
chr1	6300000	6400000	0.244049	-0.212066	-0.762731	-0.17054
chr1	6400000	6500000	0.0126483	-0.236887	-2.8684	-0.230005
chr1	6500000	6600000	0.577844	-0.721964	-18.5057	-0.523435
chr1	6600000	6700000	0.784676	-0.810049	-22.4997	-0.570478
chr1	6700000	6800000	0.807865	-0.724625	-20.2115	-0.502159
chr1	6800000	6900000	0.430737	-0.531892	-11.6728	-0.360982
chr1	6900000	7000000	0.145294	-0.21013	-0.863779	-0.182406
chr1	7000000	7100000	-0.412439	0.471388	19.2617	0.207566
chr1	7100000	7200000	-0.68049	0.709372	26.6931	0.369238
chr1	7200000	7300000	0.00996795	0.0185699	4.23536	-0.139864
chr1	7300000	7400000	-0.159519	0.105655	6.74044	-0.106836
chr1	7400000	7500000	0.0933308	-0.067192	2.10742	-0.223603
chr1	7500000	7600000	0.124485	-0.217866	-3.36088	-0.373872
chr1	7600000	7700000	0.20653	-0.378203	-10.7626	-0.479739
chr1	7700000	7800000	0.224266	-0.357071	-9.14281	-0.382547
chr1	7800000	7900000	0.516321	-0.729302	-21.7477	-0.624843
chr1	7900000	8000000	0.424203	-0.650578	-18.2525	-0.560526
chr1	8000000	8100000	0.433632	-0.580375	-15.0779	-0.525055
chr1	8100000	8200000	0.267791	-0.503992	-14.0702	-0.494223
chr1	8200000	8300000	0.457376	-0.651765	-17.9202	-0.585402
chr1	8300000	8400000	0.672122	-0.669142	-18.5272	-0.578787
chr1	8400000	8500000	0.348395	-0.371141	-6.15864	-0.341366
chr1	8500000	8600000	0.0989879	0.110711	8.53731	-0.0515029
chr1	8600000	8700000	0.261346	-0.156865	-0.729607	-0.267136
chr1	8700000	8800000	0.49687	-0.336479	-10.9066	-0.49533
chr1	8800000	8900000	0.485995	-0.434539	-10.835	-0.498994
chr1	8900000	9000000	0.127945	-0.243444	-3.9914	-0.381549
chr1	9000000	9100000	0.679005	-0.531914	-14.4086	-0.596911
chr1	9100000	9200000	0.726603	-0.640442	-17.5492	-0.632308
chr1	9200000	9300000	0.565709	-0.564405	-14.6394	-0.511782
chr1	9300000	9400000	0.310335	-0.191562	0.862542	-0.30679
chr1	9400000	9500000	0.251606	-0.124716	2.5833	-0.30595
chr1	9500000	9600000	-0.302508	0.499391	21.6331	0.129696
chr1	9600000	9700000	-0.236278	1.05328	39.0103	0.423533
chr1	9700000	9800000	-0.534365	1.29354	43.7734	0.646787
chr1	9800000	9900000	-0.512466	1.34448	46.254	0.666328
chr1	9900000	10000000	-0.693357	1.42644	48.1872	0.742457
chr1	10000000	10100000	-0.579896	1.39931	48.4001	0.772217
chr1	10100000	10200000	-0.294029	1.05793	38.6347	0.553102
chr1	10200000	10300000	0.0170878	0.281072	6.60546	0.183636
chr1	10300000	10400000	0.277676	-0.426495	-8.0359	-0.219338
chr1	10400000	10500000	0.489424	-0.617651	-14.3862	-0.275248
chr1	10500000	10600000	0.535702	-0.622034	-14.0076	-0.321105
chr1	10600000	10700000	0.265565	-0.195571	0.308202	-0.11526
chr1	10700000	10800000	0.310864	-0.231259	-1.39575	-0.134674
chr1	10800000	10900000	0.00471265	0.0452422	7.19451	0.020044
chr1	10900000	11000000	0.0787822	0.0764378	7.54451	-0.0421776
chr1	11000000	11100000	0.153247	0.244277	14.8132	0.0540494
chr1	11100000	11200000	0.212719	0.306267	15.1046	0.135961
chr1	11200000	11300000	0.0261441	0.455553	20.1018	0.206974
chr1	11300000	11400000	-0.236729	0.8752	33.41	0.410513
chr1	11400000	11500000	-0.112521	0.817848	30.2889	0.418478
chr1	11500000	11600000	0.126743	0.430779	18.4256	0.29238
chr1	11600000	11700000	0.323016	-0.120693	-3.71034	0.365136
chr1	11700000	11800000	0.407553	-0.352176	-8.7417	-0.0126162
chr1	11800000	11900000	0.624432	-0.604702	-15.068	-0.242412
chr1	11900000	12000000	0.51768	-0.64567	-16.7978	-0.373068
chr1	12000000	12100000	0.327266	-0.474166	-8.91142	-0.322431
chr1	12100000	12200000	0.410699	-0.457621	-9.37451	-0.319549
chr1	12200000	12300000	0.391009	-0.456802	-9.51902	-0.354431
chr1	12300000	12400000	0.48213	-0.562043	-12.8317	-0.35889
chr1	12400000	12500000	0.331558	-0.478018	-10.8554	-0.278297
chr1	12500000	12600000	0.168042	-0.0885135	3.00546	-0.00978558
chr1	12600000	12700000	-0.284872	0.488044	22.2032	0.393661
chr1	12700000	12800000	-1.06313	1.15105	41.6084	0.707101
chr1	12800000	12900000	-0.644712	0.807505	30.3252	0.629809
chr1	12900000	13000000	-0.203803	0.941487	35.3143	0.478694
chr1	13000000	13100000	-0.873286	1.40649	48.6097	0.749874
chr1	13100000	13200000	-0.956893	1.38624	47.4884	0.723506
chr1	13200000	13300000	-0.683172	1.214	42.6412	0.574695
chr1	13300000	13400000	-0.70169	1.1894	42.3207	0.569039
chr1	13400000	13500000	-0.351824	0.852269	31.8283	0.372223
chr1	13500000	13600000	-0.577859	0.990001	37.1262	0.46042
chr1	13600000	13700000	-0.657737	0.985414	37.9719	0.446954
chr1	13700000	13800000	-0.0804859	0.0409288	1.6567	-0.179939
chr1	13800000	13900000	0.0185285	-0.131201	-10.3312	-0.436547
chr1	13900000	14000000	0.39312	-0.565934	-12.9918	-0.478694
chr1	14000000	14100000	0.25667	-0.528856	-12.5402	-0.447971
chr1	14100000	14200000	-0.00449075	-0.151156	0.0258582	-0.265874
chr1	14200000	14300000	0.0944544	0.302577	15.9616	-0.0312988
chr1	14300000	14400000	0.00861265	0.273097	12.4241	-0.0151564
chr1	14400000	14500000	-0.00628299	0.291928	15.2992	-0.0282199
chr1	14500000	14600000	0.200572	0.0258767	8.06397	-0.148772
chr1	14600000	14700000	0.136144	-0.0530791	3.20333	-0.087949
chr1	14700000	14800000	-0.0643135	-0.00101316	4.94408	-0.0425299
chr1	14800000	14900000	0.280612	-0.271409	-2.97672	-0.280382
chr1	14900000	15000000	0.184791	-0.283296	-4.06915	-0.288134
chr1	15000000	15100000	0.330828	-0.656669	-18.4908	-0.483269
chr1	15100000	15200000	0.499853	-0.802056	-21.4334	-0.557925
chr1	15200000	15300000	0.357606	-0.775621	-21.8785	-0.513573
chr1	15300000	15400000	0.654685	-0.756433	-20.6652	-0.509664
chr1	15400000	15500000	0.424827	-0.692628	-16.3086	-0.44676
chr1	15500000	15600000	0.441439	-0.637958	-16.6493	-0.441695
chr1	15600000	15700000	-0.144475	0.0531559	10.7886	-0.046615
chr1	15700000	15800000	-0.441441	0.74324	27.7084	0.318304
chr1	15800000	15900000	-0.685777	1.01419	37.1298	0.457566
chr1	15900000	16000000	-0.0142135	0.0731121	10.4721	-0.0443635
chr1	16000000	16100000	-0.380041	0.295293	16.5912	0.0399986
chr1	16100000	16200000	-0.500819	0.501874	25.2576	0.174679
chr1	16200000	16300000	0.271998	-0.320751	-1.41405	-0.230955
chr1	16300000	16400000	0.649159	-0.44133	-5.63367	-0.320997
chr1	16400000	16500000	0.204206	-0.17665	3.61897	-0.166719
chr1	16500000	16600000	-0.142068	0.56442	27.5015	0.228261
chr1	16600000	16700000	-0.512659	0.839822	34.3539	0.359102
chr1	16700000	16800000	-0.118721	-0.324833	-3.80547	-0.208634
chr1	16800000	16900000	-0.14017	-0.279969	-0.12627	-0.181434
chr1	16900000	17000000	0.356901	-0.446904	-5.33113	-0.274941
chr1	17000000	17100000	0.411492	-0.359715	-3.75748	-0.210035
chr1	17100000	17200000	0.044429	-0.0953626	5.1432	-0.118717
chr1	17200000	17300000	0.139235	-0.0411032	6.68774	-0.0287784
chr1	17300000	17400000	0.528048	-0.38045	-4.59994	-0.222963
chr1	17400000	17500000	0.327571	-0.375384	-2.23115	-0.179362
chr1	17500000	17600000	0.506074	-0.571281	-11.3474	-0.276428
chr1	17600000	17700000	0.381524	-0.373267	-5.27153	-0.158289
chr1	17700000	17800000	0.588218	-0.53394	-10.1677	-0.268605
chr1	17800000	17900000	0.739945	-0.708832	-16.2943	-0.363975
chr1	17900000	18000000	0.242113	-0.368728	-3.6837	-0.139514
chr1	18000000	18100000	0.161005	-0.323291	-1.34661	-0.150081
chr1	18100000	18200000	0.406899	-0.534551	-10.1538	-0.295478
chr1	18200000	18300000	0.126618	-0.354618	-2.35313	-0.202136
chr1	18300000	18400000	0.679278	-0.66715	-18.7793	-0.482468
chr1	18400000	18500000	1.02516	-0.922656	-28.8728	-0.609668
chr1	18500000	18600000	0.576677	-0.922678	-26.8067	-0.523877
chr1	18600000	18700000	0.57941	-0.886289	-24.1337	-0.503872
chr1	18700000	18800000	0.688567	-0.96445	-29.112	-0.593106
chr1	18800000	18900000	0.473893	-0.882884	-24.5282	-0.524692
chr1	18900000	19000000	0.618456	-0.967737	-30.6783	-0.585016
chr1	19000000	19100000	0.443839	-0.697085	-17.6847	-0.45266
chr1	19100000	19200000	0.303243	-0.356462	-7.62775	-0.359568
chr1	19200000	19300000	0.151767	-0.0671158	1.38848	-0.283288
chr1	19300000	19400000	0.63161	-0.752218	-20.6889	-0.533982
chr1	19400000	19500000	0.668381	-0.946661	-29.5362	-0.610998
chr1	19500000	19600000	0.780009	-1.01069	-33.2201	-0.691036
chr1	19600000	19700000	0.813978	-1.07371	-36.6024	-0.695795
chr1	19700000	19800000	0.661676	-1.0631	-35.4493	-0.667771
chr1	19800000	19900000	0.704575	-0.97236	-29.967	-0.62044
chr1	19900000	20000000	0.534337	-1.02772	-33.7212	-0.628419
chr1	20000000	20100000	0.608805	-1.10757	-36.6305	-0.690868
chr1	20100000	20200000	0.93791	-1.08121	-36.8523	-0.698081
chr1	20200000	20300000	0.740107	-0.978844	-32.8406	-0.646542
chr1	20300000	20400000	0.677162	-0.808382	-22.1355	-0.553996
chr1	20400000	20500000	0.32069	-0.574578	-12.8077	-0.416617
chr1	20500000	20600000	0.199874	-0.534113	-13.8051	-0.44759
chr1	20600000	20700000	0.269944	-0.385399	-4.08267	-0.253512
chr1	20700000	20800000	-0.458877	0.686321	30.3062	0.320749
chr1	20800000	20900000	-0.530454	1.13037	40.7894	0.561228
chr1	20900000	21000000	-0.580143	0.80205	33.1352	0.402396
chr1	21000000	21100000	-0.425952	0.638509	29.1206	0.274077
chr1	21100000	21200000	-0.268922	0.395058	21.6216	0.161893
chr1	21200000	21300000	-0.445335	0.556838	28.3769	0.291819
chr1	21300000	21400000	-0.102654	-0.29276	0.773349	-0.145446
chr1	21400000	21500000	0.413299	-0.644732	-17.7257	-0.385106
chr1	21500000	21600000	0.756113	-0.956931	-29.6772	-0.543767
chr1	21600000	21700000	0.663078	-1.07496	-35.1247	-0.586386
chr1	21700000	21800000	0.616614	-0.973576	-29.1895	-0.55136
chr1	21800000	21900000	0.706804	-0.945014	-28.2626	-0.579779
chr1	21900000	22000000	0.616146	-0.816956	-22.0323	-0.476445
chr1	22000000	22100000	0.608405	-0.956078	-26.8124	-0.549624
chr1	22100000	22200000	0.610371	-0.932079	-27.1645	-0.549044
chr1	22200000	22300000	0.180697	-0.658732	-16.1389	-0.295932
chr1	22300000	22400000	0.201953	-0.0615988	8.9376	0.00392137
chr1	22400000	22500000	0.264282	0.32458	19.1217	0.123165
chr1	22500000	22600000	0.326619	-0.256692	2.56227	-0.184819
chr1	22600000	22700000	0.748822	-0.805555	-22.8814	-0.520224
chr1	22700000	22800000	0.724533	-0.938382	-28.9686	-0.584135
chr1	22800000	22900000	0.706136	-0.93506	-27.5993	-0.511261
chr1	22900000	23000000	0.660362	-0.844933	-23.4152	-0.510638
chr1	23000000	23100000	0.433888	-0.866871	-25.77	-0.516731
chr1	23100000	23200000	0.50986	-0.602606	-15.1958	-0.394454
chr1	23200000	23300000	0.374947	-0.154039	5.17778	-0.091216
chr1	23300000	23400000	0.0504716	-0.0123036	10.3221	-0.0154867
chr1	23400000	23500000	0.392054	-0.601239	-11.3222	-0.333208
chr1	23500000	23600000	0.51025	-0.721982	-18.8803	-0.433637
chr1	23600000	23700000	0.377612	-0.702875	-17.8713	-0.434433
chr1	23700000	23800000	-0.0659263	-0.322289	-0.400587	-0.190846
chr1	23800000	23900000	-0.052298	0.394222	22.9362	0.13841
chr1	23900000	24000000	-0.389589	0.90654	37.0943	0.43918
chr1	24000000	24100000	-0.003514	0.848413	35.5948	0.375513
chr1	24100000	24200000	0.156966	0.108096	14.647	-0.000134717
chr1	24200000	24300000	0.138411	-0.415599	-6.73566	-0.302532
chr1	24300000	24400000	0.131817	-0.597997	-14.5004	-0.498629
chr1	24400000	24500000	0.574466	-0.808939	-23.7607	-0.556735
chr1	24500000	24600000	0.502518	-0.620661	-13.3401	-0.390094
chr1	24600000	24700000	-0.0481803	-0.290189	-0.486308	-0.181821
chr1	24700000	24800000	0.178029	-0.321824	-2.11589	-0.197867
chr1	24800000	24900000	0.373791	-0.854619	-25.7171	-0.537286
chr1	24900000	25000000	0.397419	-0.756342	-19.451	-0.45204
chr1	25000000	25100000	0.296916	-0.538001	-10.6792	-0.288453
chr1	25100000	25200000	0.29826	-0.620557	-12.8943	-0.306636
chr1	25200000	25300000	0.417083	-0.729564	-19.7439	-0.39444
chr1	25300000	25400000	0.653287	-1.00104	-33.4502	-0.600034
chr1	25400000	25500000	0.684668	-0.982327	-33.8664	-0.658836
chr1	25500000	25600000	0.696281	-0.982362	-35.5356	-0.708981
chr1	25600000	25700000	0.757662	-0.840851	-33.6203	-0.707155
chr1	25700000	25800000	0.550497	-0.999791	-36.5295	-0.696133
chr1	25800000	25900000	0.326937	-0.801572	-25.7045	-0.569531
chr1	25900000	26000000	0.39277	-0.924918	-31.5727	-0.692676
chr1	26000000	26100000	0.640763	-0.999955	-35.5544	-0.760016
chr1	26100000	26200000	0.792505	-1.04818	-36.9708	-0.747197
chr1	26200000	26300000	0.455	-0.855416	-27.0942	-0.574317
chr1	26300000	26400000	0.390564	-0.769971	-20.6811	-0.470371
chr1	26400000	26500000	0.428905	-0.814234	-24.4409	-0.560249
chr1	26500000	26600000	0.483231	-1.02064	-34.4381	-0.681935
chr1	26600000	26700000	0.628579	-1.05255	-37.699	-0.716687
chr1	26700000	26800000	0.75721	-1.00158	-35.0576	-0.714278
chr1	26800000	26900000	0.543707	-0.882414	-29.5864	-0.671235
chr1	26900000	27000000	0.558351	-0.941912	-30.652	-0.689364
chr1	27000000	27100000	0.483105	-0.991309	-33.2644	-0.700859
chr1	27100000	27200000	0.389124	-0.963961	-32.3324	-0.695568
chr1	27200000	27300000	0.371748	-0.951219	-32.4406	-0.726533
chr1	27300000	27400000	0.623398	-0.994639	-35.9377	-0.754643
chr1	27400000	27500000	0.47376	-1.03625	-38.6085	-0.724664
chr1	27500000	27600000	0.582441	-1.0416	-37.8533	-0.76718
chr1	27600000	27700000	0.657307	-1.06647	-40.2622	-0.792403
chr1	27700000	27800000	0.646843	-1.04463	-39.8132	-0.794157
chr1	27800000	27900000	0.839265	-1.07237	-39.8633	-0.816977
chr1	27900000	28000000	0.772761	-1.05982	-39.503	-0.772628
chr1	28000000	28100000	0.659094	-1.05346	-38.5221	-0.768375
chr1	28100000	28200000	0.52473	-1.02848	-36.5157	-0.708504
chr1	28200000	28300000	0.45663	-0.91865	-32.9277	-0.699342
chr1	28300000	28400000	0.438672	-0.873248	-30.2224	-0.65432
chr1	28400000	28500000	0.400898	-0.944045	-33.6704	-0.69148
chr1	28500000	28600000	0.729438	-0.995593	-36.1557	-0.743085
chr1	28600000	28700000	0.475537	-0.877318	-28.9138	-0.676587
chr1	28700000	28800000	0.568415	-0.98014	-35.5389	-0.773482
chr1	28800000	28900000	0.550968	-0.945115	-32.1488	-0.720486
chr1	28900000	29000000	0.662874	-1.01828	-37.4629	-0.782008
chr1	29000000	29100000	0.68304	-1.04828	-37.7943	-0.77252
chr1	29100000	29200000	0.543808	-1.05539	-39.4771	-0.784541
chr1	29200000	29300000	0.607051	-1.06334	-40.1773	-0.792026
chr1	29300000	29400000	0.632683	-1.0676	-37.5814	-0.773124
chr1	29400000	29500000	0.704912	-1.09063	-38.5729	-0.797993
chr1	29500000	29600000	0.56563	-1.09176	-41.6027	-0.778106
chr1	29600000	29700000	0.491001	-0.98583	-35.8499	-0.753607
chr1	29700000	29800000	0.513457	-0.961059	-32.872	-0.639913
chr1	29800000	29900000	0.479855	-0.967118	-33.1213	-0.648386
chr1	29900000	30000000	0.328308	-0.841428	-28.737	-0.616088
chr1	30000000	30100000	0.552987	-0.920467	-31.1596	-0.706213
chr1	30100000	30200000	0.76256	-1.01812	-39.1541	-0.78727
chr1	30200000	30300000	0.462735	-0.908303	-33.9828	-0.770953
chr1	30300000	30400000	0.355411	-0.854341	-29.7863	-0.671551
chr1	30400000	30500000	0.549457	-0.84113	-28.9455	-0.682578
chr1	30500000	30600000	0.313185	-0.640696	-21.1491	-0.636371
chr1	30600000	30700000	0.305044	-0.797161	-29.4188	-0.746486
chr1	30700000	30800000	-0.313612	-0.274535	-2.57949	-0.303881
chr1	30800000	30900000	-0.887823	0.871726	35.2044	0.394443
chr1	30900000	31000000	-0.398373	0.17963	14.0652	-0.00244088
chr1	31000000	31100000	0.284047	-0.70818	-22.2787	-0.50479
chr1	31100000	31200000	0.172425	-0.68362	-20.9915	-0.547321
chr1	31200000	31300000	0.175957	-0.694974	-21.4001	-0.57255
chr1	31300000	31400000	0.630235	-0.929632	-31.453	-0.640851
chr1	31400000	31500000	0.698652	-1.08276	-40.6622	-0.737381
chr1	31500000	31600000	0.789882	-1.13041	-42.0093	-0.73703
chr1	31600000	31700000	0.816165	-0.922286	-29.9336	-0.564347
chr1	31700000	31800000	0.569708	-0.975869	-33.3264	-0.632762
chr1	31800000	31900000	0.632429	-1.07042	-39.9907	-0.736758
chr1	31900000	32000000	0.469139	-1.03687	-37.4547	-0.718667
chr1	32000000	32100000	0.605363	-0.991397	-33.3947	-0.648085
chr1	32100000	32200000	0.672669	-0.93899	-33.2758	-0.582421
chr1	32200000	32300000	0.643777	-0.92048	-31.5775	-0.619564
chr1	32300000	32400000	0.666215	-0.722807	-31.1206	-0.711739
chr1	32400000	32500000	0.686164	-1.02162	-35.1573	-0.683389
chr1	32500000	32600000	0.669963	-1.00103	-35.9006	-0.736832
chr1	32600000	32700000	0.584807	-1.04408	-40.3419	-0.778399
chr1	32700000	32800000	0.44235	-0.987586	-37.3451	-0.777797
chr1	32800000	32900000	0.497	-0.995545	-35.9723	-0.79957
chr1	32900000	33000000	0.405352	-1.01884	-39.5897	-0.801072
chr1	33000000	33100000	0.456084	-0.900733	-31.5282	-0.716517
chr1	33100000	33200000	0.423758	-0.928069	-32.5166	-0.717491
chr1	33200000	33300000	0.295689	-0.794225	-25.3784	-0.624104
chr1	33300000	33400000	0.514968	-0.87022	-28.801	-0.659328
chr1	33400000	33500000	0.0798685	-0.504707	-11.889	-0.473034
chr1	33500000	33600000	-0.460716	0.311744	17.7787	-0.0723376
chr1	33600000	33700000	-0.737296	1.11666	40.5763	0.406238
chr1	33700000	33800000	-0.849657	1.42969	48.7115	0.655812
chr1	33800000	33900000	-0.750777	1.4743	49.4729	0.676102
chr1	33900000	34000000	-0.937688	1.51314	49.9503	0.761266
chr1	34000000	34100000	-1.01313	1.52277	49.9663	0.777546
chr1	34100000	34200000	-1.06088	1.52416	49.2056	0.802829
chr1	34200000	34300000	-0.88141	1.49969	48.1334	0.788818
chr1	34300000	34400000	-0.573131	1.23974	40.9459	0.521868
chr1	34400000	34500000	-0.726367	1.50207	49.3573	0.757208
chr1	34500000	34600000	-0.569517	1.41824	46.1456	0.670654
chr1	34600000	34700000	-0.603234	1.14335	38.8511	0.499174
chr1	34700000	34800000	-0.550286	1.17296	40.9841	0.465978
chr1	34800000	34900000	-0.766285	1.17806	40.5113	0.499505
chr1	34900000	35000000	-0.391039	-0.0734912	2.97443	-0.147412
chr1	35000000	35100000	-0.368806	-0.381345	-9.12097	-0.333071
chr1	35100000	35200000	-0.366246	-0.324607	-4.93991	-0.395145
chr1	35200000	35300000	-0.540246	-0.0713085	2.87174	-0.277829
chr1	35300000	35400000	-0.355754	-0.130906	1.22397	-0.329746
chr1	35400000	35500000	-0.303871	0.0586935	6.47783	-0.256024
chr1	35500000	35600000	-0.375462	-0.0804829	3.14689	-0.309901
chr1	35600000	35700000	-0.453752	0.315996	14.7599	-0.123406
chr1	35700000	35800000	-0.652322	0.866776	32.1023	0.171829
chr1	35800000	35900000	-0.709791	1.28503	42.2687	0.429378
chr1	35900000	36000000	-0.805298	1.4145	44.67	0.528578
chr1	36000000	36100000	-1.10748	1.48323	46.7948	0.642931
chr1	36100000	36200000	-0.919774	1.58803	50.1488	0.782896
chr1	36200000	36300000	-0.83407	1.61777	51.2597	0.89699
chr1	36300000	36400000	-0.743164	1.62901	51.1294	0.934577
chr1	36400000	36500000	-0.697706	1.62673	51.6804	0.904872
chr1	36500000	36600000	-0.924096	1.60751	50.4445	0.96329
chr1	36600000	36700000	-0.832636	1.6097	50.7827	0.909748
chr1	36700000	36800000	-0.85209	1.59487	50.0909	0.900131
chr1	36800000	36900000	-1.0975	1.58158	49.0819	0.834755
chr1	36900000	37000000	-1.27438	1.53676	47.225	0.858766
chr1	37000000	37100000	-0.877625	1.54556	47.4142	0.809038
chr1	37100000	37200000	-0.765765	1.52794	47.7855	0.678639
chr1	37200000	37300000	-0.716275	1.48301	46.6281	0.605159
chr1	37300000	37400000	-0.679096	1.39671	44.3908	0.53766
chr1	37400000	37500000	-0.748241	1.49674	46.8923	0.653791
chr1	37500000	37600000	-0.848081	1.47949	46.9665	0.599762
chr1	37600000	37700000	-0.62456	1.42397	44.6642	0.61506
chr1	37700000	37800000	-0.488415	1.12423	35.5014	0.355584
chr1	37800000	37900000	-0.518422	1.41485	44.6196	0.533239
chr1	37900000	38000000	-0.651416	1.57441	49.5176	0.774129
chr1	38000000	38100000	-0.806371	1.57877	48.9305	0.831989
chr1	38100000	38200000	-0.601593	1.45913	46.5462	0.588329
chr1	38200000	38300000	-0.487844	0.881369	30.6456	0.169861
chr1	38300000	38400000	-0.572382	0.608193	21.5849	0.0392661
chr1	38400000	38500000	-0.526143	0.682177	24.2363	0.0509154
chr1	38500000	38600000	-0.550232	0.907098	29.9941	0.185126
chr1	38600000	38700000	-0.600192	1.06255	35.2371	0.308945
chr1	38700000	38800000	-0.579678	0.942262	31.2302	0.267182
chr1	38800000	38900000	-0.604104	1.39226	44.46	0.565007
chr1	38900000	39000000	-0.543589	1.32881	42.5276	0.492207
chr1	39000000	39100000	-0.56628	1.01915	34.2082	0.249774
chr1	39100000	39200000	-0.603634	1.06715	35.1466	0.305079
chr1	39200000	39300000	-0.638559	1.25976	40.3803	0.467511
chr1	39300000	39400000	-0.874802	1.51672	48.0462	0.693856
chr1	39400000	39500000	-0.857813	1.61919	51.0538	0.806866
chr1	39500000	39600000	-0.755057	1.62941	51.4981	0.82879
chr1	39600000	39700000	-0.553172	1.47614	47.8073	0.642354
chr1	39700000	39800000	-0.629384	1.28644	42.135	0.479381
chr1	39800000	39900000	-0.681612	1.39494	44.9384	0.595971
chr1	39900000	40000000	-0.954151	1.39863	46.1506	0.66976
chr1	40000000	40100000	-0.592936	1.05791	37.1114	0.379911
chr1	40100000	40200000	-0.298986	0.207886	12.6868	-0.0100537
chr1	40200000	40300000	-0.269341	0.385772	18.6757	0.0623601
chr1	40300000	40400000	-0.439149	0.700858	26.9724	0.208633
chr1	40400000	40500000	-0.0851457	-0.207726	0.244412	-0.18451
chr1	40500000	40600000	-0.151254	-0.237652	-0.843598	-0.173054
chr1	40600000	40700000	-0.303957	0.0210967	8.16897	-0.0732749
chr1	40700000	40800000	-0.21543	-0.0553695	6.20491	-0.0882402
chr1	40800000	40900000	-0.371331	-0.215752	-0.110879	-0.218942
chr1	40900000	41000000	-0.212843	-0.5098	-10.1655	-0.350535
chr1	41000000	41100000	-0.0411123	-0.73058	-19.4478	-0.428692
chr1	41100000	41200000	-0.0443894	-0.645485	-16.4824	-0.427992
chr1	41200000	41300000	0.311702	-0.912498	-29.5189	-0.549339
chr1	41300000	41400000	0.195949	-0.936625	-27.7316	-0.540832
chr1	41400000	41500000	0.486675	-0.907721	-27.6548	-0.522884
chr1	41500000	41600000	0.514963	-1.11642	-37.4716	-0.582551
chr1	41600000	41700000	0.507262	-1.11182	-36.5155	-0.591593
chr1	41700000	41800000	0.445878	-1.0739	-33.9456	-0.54542
chr1	41800000	41900000	0.397489	-0.911473	-25.9187	-0.43939
chr1	41900000	42000000	0.540104	-0.886651	-22.6986	-0.4192
chr1	42000000	42100000	0.0916736	-0.529464	-6.79066	-0.259703
chr1	42100000	42200000	0.0982657	-0.486378	-7.16126	-0.26417
chr1	42200000	42300000	0.0169248	-0.51445	-8.76356	-0.320353
chr1	42300000	42400000	0.16913	-0.594654	-13.195	-0.376365
chr1	42400000	42500000	-0.0848547	-0.316227	-3.01491	-0.285695
chr1	42500000	42600000	-0.0387888	-0.382726	-5.34353	-0.298624
chr1	42600000	42700000	-0.225394	0.0477629	8.18563	-0.157744
chr1	42700000	42800000	-0.331053	0.213324	13.9429	-0.0813814
chr1	42800000	42900000	-0.371762	0.629071	29.1069	0.16087
chr1	42900000	43000000	-0.374893	0.513494	25.3175	0.144625
chr1	43000000	43100000	-0.330149	0.615741	28.3841	0.187734
chr1	43100000	43200000	-0.556693	0.93371	36.6248	0.395673
chr1	43200000	43300000	-0.573662	0.601454	26.8695	0.254863
chr1	43300000	43400000	-0.254404	-0.0159994	10.2656	-0.00991424
chr1	43400000	43500000	-0.354202	0.541458	24.8696	0.228887
chr1	43500000	43600000	-0.346418	0.317872	20.1939	0.139362
chr1	43600000	43700000	-0.118397	-0.12164	6.40737	-0.0352564
chr1	43700000	43800000	-0.338971	0.827892	34.0947	0.335211
chr1	43800000	43900000	-0.320079	1.2228	43.8541	0.553724
chr1	43900000	44000000	-0.408595	1.41219	47.1161	0.734905
chr1	44000000	44100000	-0.146536	1.34348	46.3191	0.630423
chr1	44100000	44200000	-0.247665	1.00378	39.7562	0.427067
chr1	44200000	44300000	0.10982	-0.390644	-6.35323	-0.326076
chr1	44300000	44400000	0.218533	-0.72614	-20.999	-0.450553
chr1	44400000	44500000	0.1897	-0.723578	-18.379	-0.421504
chr1	44500000	44600000	0.244157	-0.510011	-6.03358	-0.256797
chr1	44600000	44700000	0.382356	-0.537801	-7.67405	-0.284581
chr1	44700000	44800000	0.43818	-0.742006	-22.562	-0.461837
chr1	44800000	44900000	0.5391	-1.04941	-35.9847	-0.576256
chr1	44900000	45000000	0.647128	-1.02316	-34.9319	-0.563472
chr1	45000000	45100000	0.712315	-1.15172	-40.3267	-0.616763
chr1	45100000	45200000	0.50494	-1.03741	-32.7608	-0.502845
chr1	45200000	45300000	0.422177	-0.728777	-16.0074	-0.289241
chr1	45300000	45400000	0.352829	-0.585817	-9.34806	-0.195947
chr1	45400000	45500000	0.6189	-0.478593	-14.0819	-0.269748
chr1	45500000	45600000	0.149048	-0.541874	-8.5674	-0.234289
chr1	45600000	45700000	0.35599	-0.725636	-22.3702	-0.387957
chr1	45700000	45800000	0.136948	-0.528672	-12.2211	-0.271204
chr1	45800000	45900000	-0.265321	0.196852	18.2423	0.0600551
chr1	45900000	46000000	0.233031	-0.507535	-6.47135	-0.271287
chr1	46000000	46100000	0.309769	-0.750956	-18.8092	-0.388019
chr1	46100000	46200000	0.440744	-0.918426	-28.4101	-0.49327
chr1	46200000	46300000	0.456089	-0.85626	-28.8569	-0.52325
chr1	46300000	46400000	0.396368	-0.908427	-33.3638	-0.597235
chr1	46400000	46500000	0.232096	-0.618879	-24.1195	-0.614783
chr1	46500000	46600000	0.268002	-0.592803	-20.3032	-0.540337
chr1	46600000	46700000	0.134325	-0.074585	7.97961	-0.150494
chr1	46700000	46800000	0.209009	-0.327267	-5.24184	-0.299336
chr1	46800000	46900000	-0.37819	0.216153	18.4039	-0.0264943
chr1	46900000	47000000	-0.222593	-0.162132	5.26727	-0.198075
chr1	47000000	47100000	0.120962	-0.667616	-17.6215	-0.48406
chr1	47100000	47200000	0.290048	-0.797767	-25.7315	-0.58685
chr1	47200000	47300000	0.290864	-0.812269	-32.5939	-0.818025
chr1	47300000	47400000	0.676061	-0.997715	-39.2309	-0.795229
chr1	47400000	47500000	0.809661	-1.10326	-43.2307	-0.78664
chr1	47500000	47600000	0.823288	-1.16013	-46.7278	-0.828502
chr1	47600000	47700000	0.733914	-1.16407	-46.2472	-0.807531
chr1	47700000	47800000	0.388434	-1.00166	-37.6158	-0.742451
chr1	47800000	47900000	0.308315	-0.807604	-25.491	-0.605117
chr1	47900000	48000000	0.445648	-0.938491	-33.3825	-0.727499
chr1	48000000	48100000	0.628313	-1.14571	-45.3182	-0.805098
chr1	48100000	48200000	0.681064	-1.18403	-45.579	-0.792052
chr1	48200000	48300000	0.547114	-1.14946	-46.0216	-0.813805
chr1	48300000	48400000	0.506093	-1.10663	-42.2521	-0.773951
chr1	48400000	48500000	0.611113	-1.06099	-39.0524	-0.724927
chr1	48500000	48600000	0.496627	-0.909603	-29.4054	-0.63049
chr1	48600000	48700000	0.313534	-0.705489	-20.799	-0.526887
chr1	48700000	48800000	0.458803	-0.997572	-37.0819	-0.728983
chr1	48800000	48900000	0.536519	-1.13624	-44.6605	-0.807173
chr1	48900000	49000000	0.606114	-1.15435	-46.6667	-0.83569
chr1	49000000	49100000	0.661065	-1.10618	-43.9443	-0.814018
chr1	49100000	49200000	0.648697	-1.15487	-47.1509	-0.819494
chr1	49200000	49300000	0.68645	-1.11477	-45.9042	-0.838896
chr1	49300000	49400000	0.445063	-1.01391	-39.5117	-0.782076
chr1	49400000	49500000	0.579684	-1.02387	-38.3655	-0.756261
chr1	49500000	49600000	0.684199	-1.04155	-39.7998	-0.76858
chr1	49600000	49700000	0.641568	-1.1346	-46.1479	-0.822556
chr1	49700000	49800000	0.675494	-1.13039	-45.4764	-0.789122
chr1	49800000	49900000	0.615985	-1.03365	-38.8492	-0.727631
chr1	49900000	50000000	0.550848	-0.990415	-36.3368	-0.70259
chr1	50000000	50100000	0.611991	-1.06416	-39.316	-0.724011
chr1	50100000	50200000	0.72268	-1.02457	-36.7129	-0.733048
chr1	50200000	50300000	0.681856	-1.06336	-38.1422	-0.689413
chr1	50300000	50400000	0.688352	-1.0688	-37.7435	-0.674796
chr1	50400000	50500000	0.669337	-0.942559	-33.0126	-0.640233
chr1	50500000	50600000	0.867214	-0.961207	-30.7129	-0.605099
chr1	50600000	50700000	0.501167	-0.483068	-5.25496	-0.344684
chr1	50700000	50800000	0.871262	-0.945403	-31.5984	-0.646147
chr1	50800000	50900000	0.663549	-0.843483	-27.6972	-0.670132
chr1	50900000	51000000	0.473748	-0.729646	-20.1511	-0.530281
chr1	51000000	51100000	0.767888	-0.984183	-32.7026	-0.643686
chr1	51100000	51200000	0.751499	-0.88758	-27.1642	-0.608292
chr1	51200000	51300000	0.374298	-0.63585	-15.8534	-0.540664
chr1	51300000	51400000	0.09244	-0.487708	-12.9761	-0.601413
chr1	51400000	51500000	-0.415895	0.496117	27.8287	-0.0175974
chr1	51500000	51600000	-0.380959	0.718884	33.4449	0.0804647
chr1	51600000	51700000	-0.514044	0.697296	32.8492	0.12772
chr1	51700000	51800000	-0.450922	1.06954	41.7714	0.364965
chr1	51800000	51900000	-0.57219	1.02869	40.5025	0.349252
chr1	51900000	52000000	-0.465109	0.978269	39.0739	0.281017
chr1	52000000	52100000	-0.25727	0.975441	40.1014	0.279861
chr1	52100000	52200000	-0.438881	1.24873	45.9471	0.50555
chr1	52200000	52300000	-0.351852	1.05571	41.49	0.415492
chr1	52300000	52400000	-0.229126	0.364358	22.6251	0.113455
chr1	52400000	52500000	-0.10103	0.372908	23.4569	0.121262
chr1	52500000	52600000	-0.174291	0.493575	27.483	0.144395
chr1	52600000	52700000	-0.279521	0.725543	32.1708	0.2516
chr1	52700000	52800000	-0.168851	0.806029	34.1654	0.262341
chr1	52800000	52900000	-0.268332	1.01558	38.6354	0.389189
chr1	52900000	53000000	-0.401883	0.833016	34.9068	0.297439
chr1	53000000	53100000	0.151719	0.138121	16.9625	0.0206659
chr1	53100000	53200000	0.248741	0.172161	18.1239	0.0251162
chr1	53200000	53300000	0.0568503	0.470479	25.1406	0.152946
chr1	53300000	53400000	-0.144775	0.369359	22.1967	0.117921
chr1	53400000	53500000	0.441263	-0.390532	-7.33303	-0.269501
chr1	53500000	53600000	0.187777	-0.279715	-2.36275	-0.193412
chr1	53600000	53700000	0.213109	-0.141264	3.69053	-0.150661
chr1	53700000	53800000	-0.345811	0.810946	34.437	0.329922
chr1	53800000	53900000	-0.384797	1.05772	39.929	0.350213
chr1	53900000	54000000	0.0762929	0.292591	19.2218	0.053224
chr1	54000000	54100000	0.188194	0.222707	14.7889	-0.0188038
chr1	54100000	54200000	0.178365	0.283199	19.3043	0.0131471
chr1	54200000	54300000	0.0630199	0.497104	24.9438	0.13053
chr1	54300000	54400000	0.136336	0.48878	25.513	0.190876
chr1	54400000	54500000	-0.142503	1.30657	45.8217	0.573878
chr1	54500000	54600000	-0.220333	1.15468	41.8991	0.460036
chr1	54600000	54700000	-0.0261398	0.866569	34.7079	0.280775
chr1	54700000	54800000	0.0263012	0.858803	32.4107	0.266058
chr1	54800000	54900000	-0.331411	1.07622	38.5137	0.393179
chr1	54900000	55000000	-0.566405	1.41711	48.3761	0.645256
chr1	55000000	55100000	-0.844753	1.56869	51.7137	0.88771
chr1	55100000	55200000	-0.855793	1.54407	50.7066	0.786877
chr1	55200000	55300000	-0.336243	1.14583	41.1753	0.413399
chr1	55300000	55400000	0.166431	0.616308	28.2085	0.16367
chr1	55400000	55500000	0.120448	-0.0174146	9.08105	-0.100895
chr1	55500000	55600000	0.405685	-0.514771	-8.73817	-0.29149
chr1	55600000	55700000	0.513023	-0.717229	-17.931	-0.392065
chr1	55700000	55800000	0.42275	-0.655747	-15.4733	-0.34897
chr1	55800000	55900000	0.13791	-0.496152	-10.9171	-0.361225
chr1	55900000	56000000	0.286052	-0.618021	-17.4843	-0.440582
chr1	56000000	56100000	0.648275	-1.01827	-33.4843	-0.592845
chr1	56100000	56200000	0.589243	-0.996828	-32.9138	-0.573392
chr1	56200000	56300000	0.6785	-1.06515	-34.8844	-0.598845
chr1	56300000	56400000	0.635801	-1.03263	-31.7307	-0.524137
chr1	56400000	56500000	0.536122	-0.9596	-27.5162	-0.491208
chr1	56500000	56600000	0.714104	-0.984923	-29.1963	-0.479684
chr1	56600000	56700000	0.456161	-0.568147	-9.5434	-0.285547
chr1	56700000	56800000	0.0305474	-0.377695	-4.14461	-0.225843
chr1	56800000	56900000	0.302355	-0.395631	-2.98166	-0.287351
chr1	56900000	57000000	-0.282076	0.218284	14.5605	-0.103307
chr1	57000000	57100000	0.032503	-0.245453	0.31519	-0.305141
chr1	57100000	57200000	0.229139	-0.555708	-14.4217	-0.439807
chr1	57200000	57300000	0.0320595	-0.129839	3.84931	-0.28486
chr1	57300000	57400000	-0.595225	0.864776	34.7275	0.219264
chr1	57400000	57500000	-0.416311	0.809419	32.696	0.207026
chr1	57500000	57600000	-0.134876	0.27432	17.7821	-0.0347422
chr1	57600000	57700000	-0.220216	0.172903	13.7879	-0.0865042
chr1	57700000	57800000	-0.208158	0.285666	16.7016	-0.0686675
chr1	57800000	57900000	-0.223354	0.442573	21.5679	-0.013204
chr1	57900000	58000000	-0.341138	1.018	37.8788	0.238457
chr1	58000000	58100000	-0.523483	1.18746	41.9259	0.340299
chr1	58100000	58200000	-0.473327	0.966956	34.9865	0.23078
chr1	58200000	58300000	-0.472477	1.12333	39.8871	0.293815
chr1	58300000	58400000	-0.764766	1.3368	45.1935	0.52734
chr1	58400000	58500000	-0.927929	1.51357	49.511	0.823227
chr1	58500000	58600000	-0.541943	1.4125	46.5126	0.558705
chr1	58600000	58700000	-0.534036	0.999061	30.56	0.327472
chr1	58700000	58800000	-0.541521	1.12547	40.0738	0.35704
chr1	58800000	58900000	-0.320425	0.699208	27.8298	0.15458
chr1	58900000	59000000	-0.556265	1.36657	45.2451	0.510091
chr1	59000000	59100000	-0.402703	1.28939	42.85	0.428606
chr1	59100000	59200000	-0.56586	1.48422	48.3453	0.610565
chr1	59200000	59300000	-0.66413	1.55265	49.8263	0.715053
chr1	59300000	59400000	-0.780003	1.53185	48.9372	0.741613
chr1	59400000	59500000	-1.09258	1.56006	48.9666	0.847252
chr1	59500000	59600000	-0.824488	1.57273	49.9389	0.825604
chr1	59600000	59700000	-1.04588	1.50228	46.5521	0.922576
chr1	59700000	59800000	-0.953835	1.59896	50.5536	0.876609
chr1	59800000	59900000	-0.533353	1.54192	49.5181	0.741224
chr1	59900000	60000000	-0.572339	1.54073	49.3503	0.722065
chr1	60000000	60100000	-0.509206	1.55922	49.929	0.804799
chr1	60100000	60200000	-0.36977	1.54436	50.0852	0.734088
chr1	60200000	60300000	-0.108608	1.50598	48.757	0.686949
chr1	60300000	60400000	-0.378478	1.50077	48.6329	0.657029
chr1	60400000	60500000	-0.506024	1.44607	48.085	0.605151
chr1	60500000	60600000	-0.47907	1.20527	41.0597	0.368958
chr1	60600000	60700000	0.0212688	0.428178	21.3516	-0.0271402
chr1	60700000	60800000	-0.289633	0.617785	26.951	0.0602547
chr1	60800000	60900000	-0.54734	1.12826	40.743	0.296356
chr1	60900000	61000000	0.158213	0.181774	15.9583	-0.0632219
chr1	61000000	61100000	0.320821	-0.392588	-6.06042	-0.30765
chr1	61100000	61200000	0.160239	-0.224779	-3.42692	-0.239012
chr1	61200000	61300000	0.409243	-0.457468	-11.7489	-0.360978
chr1	61300000	61400000	0.0372901	-0.255831	-2.42769	-0.232327
chr1	61400000	61500000	0.0228574	-0.130097	3.51548	-0.168476
chr1	61500000	61600000	0.233226	-0.054074	6.91402	-0.102755
chr1	61600000	61700000	0.284016	-0.33726	-2.30283	-0.210052
chr1	61700000	61800000	0.575144	-0.575742	-12.6916	-0.286842
chr1	61800000	61900000	0.635846	-0.67241	-16.9152	-0.36063
chr1	61900000	62000000	0.533062	-0.481352	-8.59837	-0.282593
chr1	62000000	62100000	0.651023	-0.502344	-9.63768	-0.340824
chr1	62100000	62200000	0.393473	-0.0845931	5.21313	-0.223228
chr1	62200000	62300000	0.484436	-0.133861	3.6612	-0.25388
chr1	62300000	62400000	0.293573	0.0148702	7.88266	-0.237281
chr1	62400000	62500000	0.287407	-0.197151	0.853796	-0.300336
chr1	62500000	62600000	0.410243	-0.108287	4.76811	-0.24079
chr1	62600000	62700000	-0.261993	0.404315	19.0186	-0.0389774
chr1	62700000	62800000	-0.842551	1.29715	44.9524	0.460181
chr1	62800000	62900000	-0.214954	0.760738	30.3356	0.131594
chr1	62900000	63000000	-0.368765	0.880773	34.5302	0.208325
chr1	63000000	63100000	-0.738391	1.48605	49.6617	0.605313
chr1	63100000	63200000	-1.20713	1.5864	50.8982	0.883479
chr1	63200000	63300000	-1.03271	1.57724	50.9778	0.76556
chr1	63300000	63400000	-0.489473	1.38664	46.2758	0.550733
chr1	63400000	63500000	-0.911093	1.55343	50.582	0.768633
chr1	63500000	63600000	-0.712865	1.45049	48.2283	0.698086
chr1	63600000	63700000	-0.406772	0.950689	34.8931	0.471072
chr1	63700000	63800000	-0.285674	1.00405	37.5292	0.38748
chr1	63800000	63900000	-0.157942	0.647915	26.6435	0.198323
chr1	63900000	64000000	-0.233757	0.798694	31.5565	0.225434
chr1	64000000	64100000	-0.392353	1.10675	38.5563	0.323272
chr1	64100000	64200000	-0.343163	1.02996	36.3813	0.28231
chr1	64200000	64300000	-0.421718	1.02413	36.8294	0.277325
chr1	64300000	64400000	-0.297926	0.884051	33.1217	0.259526
chr1	64400000	64500000	-0.342755	0.784941	31.0507	0.280343
chr1	64500000	64600000	-0.595614	1.4352	48.1915	0.602322
chr1	64600000	64700000	-0.631691	1.47869	49.9427	0.649626
chr1	64700000	64800000	-0.649187	1.45783	49.1386	0.610496
chr1	64800000	64900000	-0.334478	1.16922	41.1577	0.408275
chr1	64900000	65000000	-0.511253	1.26964	45.1012	0.485974
chr1	65000000	65100000	-0.53953	1.39347	47.9623	0.55237
chr1	65100000	65200000	-0.487517	1.32381	45.7706	0.520196
chr1	65200000	65300000	-0.0454076	0.847621	35.5589	0.263853
chr1	65300000	65400000	0.197729	-0.794238	-18.7815	-0.363782
chr1	65400000	65500000	0.305723	-1.10155	-34.9959	-0.501536
chr1	65500000	65600000	0.341032	-1.11711	-37.0149	-0.513114
chr1	65600000	65700000	0.391752	-1.01371	-30.9093	-0.460801
chr1	65700000	65800000	0.454049	-1.00085	-31.6979	-0.488424
chr1	65800000	65900000	0.513097	-1.07826	-35.7986	-0.507568
chr1	65900000	66000000	0.67906	-1.25631	-45.9761	-0.583528
chr1	66000000	66100000	0.359696	-0.936271	-32.5493	-0.474285
chr1	66100000	66200000	0.40701	-0.41337	-2.09768	-0.173854
chr1	66200000	66300000	0.556769	-0.675929	-15.1826	-0.288997
chr1	66300000	66400000	0.876902	-0.759846	-16.9852	-0.312897
chr1	66400000	66500000	0.583234	-0.666794	-13.0476	-0.271195
chr1	66500000	66600000	0.643759	-0.846106	-23.6902	-0.380625
chr1	66600000	66700000	0.201218	-0.303725	1.08101	-0.122918
chr1	66700000	66800000	-0.307736	0.77481	33.0486	0.277556
chr1	66800000	66900000	-0.107797	0.366902	23.4582	0.0927573
chr1	66900000	67000000	-0.0606861	0.127159	16.2305	-0.0276844
chr1	67000000	67100000	0.178432	-0.479325	-5.17313	-0.26752
chr1	67100000	67200000	0.547529	-0.943949	-30.5321	-0.549938
chr1	67200000	67300000	0.347272	-0.87679	-23.1507	-0.450409
chr1	67300000	67400000	0.654322	-1.12367	-36.9155	-0.526475
chr1	67400000	67500000	0.687484	-1.25063	-45.8663	-0.613925
chr1	67500000	67600000	0.565347	-1.26774	-48.5782	-0.68254
chr1	67600000	67700000	0.433067	-1.19342	-45.7118	-0.646263
chr1	67700000	67800000	0.532062	-1.27374	-49.1564	-0.656994
chr1	67800000	67900000	0.258606	-1.15018	-40.1646	-0.555517
chr1	67900000	68000000	0.209359	-1.07127	-33.6913	-0.483494
chr1	68000000	68100000	0.651482	-1.29486	-49.5971	-0.669685
chr1	68100000	68200000	0.681311	-1.18384	-46.2601	-0.670763
chr1	68200000	68300000	0.747511	-1.19554	-44.2921	-0.595907
chr1	68300000	68400000	0.800483	-1.16521	-40.2364	-0.529186
chr1	68400000	68500000	0.618097	-1.10697	-37.0391	-0.508314
chr1	68500000	68600000	0.632048	-1.18869	-42.3822	-0.566629
chr1	68600000	68700000	0.762217	-1.22057	-45.1899	-0.624677
chr1	68700000	68800000	0.703549	-1.15839	-38.6202	-0.546839
chr1	68800000	68900000	0.917567	-1.2505	-46.5764	-0.607785
chr1	68900000	69000000	0.836727	-1.28661	-50.7876	-0.652001
chr1	69000000	69100000	0.79184	-1.13287	-42.0507	-0.636184
chr1	69100000	69200000	0.395559	-0.846815	-32.5596	-0.65921
chr1	69200000	69300000	0.454578	-1.07668	-39.2884	-0.62851
chr1	69300000	69400000	0.529092	-1.08122	-35.576	-0.539936
chr1	69400000	69500000	0.47443	-1.11351	-36.7645	-0.498706
chr1	69500000	69600000	0.937555	-1.21726	-43.2637	-0.552265
chr1	69600000	69700000	0.609097	-1.05545	-32.419	-0.472276
chr1	69700000	69800000	0.280611	-0.913193	-27.3317	-0.474772
chr1	69800000	69900000	0.336583	-0.810277	-20.8097	-0.36905
chr1	69900000	70000000	0.716075	-1.17806	-40.5007	-0.539406
chr1	70000000	70100000	0.750634	-1.2443	-46.5878	-0.604556
chr1	70100000	70200000	0.536912	-1.27981	-47.3162	-0.59381
chr1	70200000	70300000	0.443384	-1.13566	-39.6014	-0.550659
chr1	70300000	70400000	0.761509	-1.2276	-44.2661	-0.57323
chr1	70400000	70500000	0.761292	-1.32163	-49.3503	-0.620289
chr1	70500000	70600000	0.674686	-1.31723	-50.2346	-0.640679
chr1	70600000	70700000	0.737177	-1.25712	-46.312	-0.606668
chr1	70700000	70800000	0.592854	-1.12065	-38.3333	-0.541273
chr1	70800000	70900000	0.496879	-0.983527	-27.8549	-0.458624
chr1	70900000	71000000	0.574781	-0.886171	-22.7062	-0.438924
chr1	71000000	71100000	-0.339977	0.32188	23.2991	-0.0170471
chr1	71100000	71200000	0.352555	-0.471533	-2.47088	-0.294467
chr1	71200000	71300000	0.314027	-0.598976	-9.46978	-0.37442
chr1	71300000	71400000	0.648672	-0.800666	-18.9126	-0.46842
chr1	71400000	71500000	0.390283	-0.594717	-10.8228	-0.409194
chr1	71500000	71600000	-0.647667	0.928642	36.9086	0.17649
chr1	71600000	71700000	-0.841653	1.23456	43.5072	0.428686
chr1	71700000	71800000	0.0827449	0.297081	20.9814	-0.0561237
chr1	71800000	71900000	0.186221	-0.309398	-0.0516801	-0.25567
chr1	71900000	72000000	0.226805	-0.440346	-4.51308	-0.2904
chr1	72000000	72100000	0.0854217	-0.0139725	11.5878	-0.162475
chr1	72100000	72200000	-0.822012	1.13424	42.9691	0.296893
chr1	72200000	72300000	-1.09213	1.58533	52.2563	0.791414
chr1	72300000	72400000	-0.828876	1.6022	53.4138	0.739774
chr1	72400000	72500000	-0.611523	1.33196	46.3842	0.499012
chr1	72500000	72600000	-0.618414	1.45676	49.7552	0.585208
chr1	72600000	72700000	-0.568884	1.52646	51.1166	0.669906
chr1	72700000	72800000	-0.782445	1.51036	50.7495	0.715912
chr1	72800000	72900000	-0.779267	1.38741	48.4861	0.671748
chr1	72900000	73000000	-0.4195	0.5181	23.5103	0.140936
chr1	73000000	73100000	-0.293744	0.141741	11.776	-0.0595541
chr1	73100000	73200000	-0.173055	-0.194984	0.305169	-0.218184
chr1	73200000	73300000	-0.141696	-0.161042	1.89412	-0.257196
chr1	73300000	73400000	-0.155592	-0.125646	3.35066	-0.243769
chr1	73400000	73500000	-0.249936	-0.170154	1.51104	-0.255244
chr1	73500000	73600000	-0.242741	-0.0334678	7.32359	-0.183305
chr1	73600000	73700000	-0.213398	-0.0667401	5.48325	-0.142522
chr1	73700000	73800000	-0.185642	-0.0725824	4.76965	-0.0868097
chr1	73800000	73900000	-0.522612	0.602155	24.7718	0.420529
chr1	73900000	74000000	-0.752224	1.49465	50.2285	0.653584
chr1	74000000	74100000	-0.750987	1.5717	52.4504	0.751695
chr1	74100000	74200000	-0.699791	1.63038	53.8419	0.792278
chr1	74200000	74300000	-0.980436	1.6706	54.2641	0.934378
chr1	74300000	74400000	-0.925993	1.64154	52.8137	0.977272
chr1	74400000	74500000	-0.901222	1.58155	50.5602	0.9999
chr1	74500000	74600000	-0.830477	1.59543	50.897	0.989947
chr1	74600000	74700000	-0.756035	1.602	51.6866	0.914526
chr1	74700000	74800000	-0.755822	1.61006	52.1919	0.966288
chr1	74800000	74900000	-0.802423	1.57402	51.0514	0.98038
chr1	74900000	75000000	-0.654362	1.59327	51.6009	0.892391
chr1	75000000	75100000	-0.935204	1.55052	50.1189	0.88103
chr1	75100000	75200000	-0.820928	1.60248	51.3574	0.961059
chr1	75200000	75300000	-0.929836	1.62192	51.8833	0.957178
chr1	75300000	75400000	-0.69143	1.62813	52.5804	0.910296
chr1	75400000	75500000	-0.776021	1.60754	51.9714	0.889247
chr1	75500000	75600000	-0.936033	1.60455	52.1964	0.795823
chr1	75600000	75700000	-0.614308	0.934192	35.4597	0.146921
chr1	75700000	75800000	-0.393196	0.468786	21.826	-0.120522
chr1	75800000	75900000	-0.220849	0.113192	9.57542	-0.27918
chr1	75900000	76000000	-0.0494464	-0.249287	-5.93098	-0.47437
chr1	76000000	76100000	-0.0197812	-0.41094	-8.98305	-0.444741
chr1	76100000	76200000	0.350027	-0.663405	-19.4376	-0.507703
chr1	76200000	76300000	0.211419	-0.788288	-24.0666	-0.541052
chr1	76300000	76400000	0.370569	-0.848129	-26.3234	-0.558423
chr1	76400000	76500000	0.551525	-1.00306	-34.0774	-0.596999
chr1	76500000	76600000	0.53606	-1.04059	-36.559	-0.613737
chr1	76600000	76700000	0.374201	-0.908803	-27.802	-0.520831
chr1	76700000	76800000	0.332993	-0.879027	-27.0441	-0.496722
chr1	76800000	76900000	0.483921	-0.881535	-26.8726	-0.48249
chr1	76900000	77000000	0.562337	-0.766511	-21.5362	-0.438029
chr1	77000000	77100000	0.246424	-0.472702	-9.5504	-0.350252
chr1	77100000	77200000	0.218828	-0.289092	-1.22801	-0.275436
chr1	77200000	77300000	0.215987	-0.00977381	7.57639	-0.192332
chr1	77300000	77400000	-0.149577	0.37422	20.5742	-0.0310695
chr1	77400000	77500000	-1.21886	1.18596	42.6091	0.377158
chr1	77500000	77600000	-0.250247	0.257919	14.9847	-0.13136
chr1	77600000	77700000	0.533621	-0.425253	-7.88853	-0.340447
chr1	77700000	77800000	0.391655	-0.643851	-18.4194	-0.442422
chr1	77800000	77900000	0.425017	-0.627586	-18.7286	-0.452587
chr1	77900000	78000000	-0.0806107	-0.0471658	4.82983	-0.188043
chr1	78000000	78100000	0.236922	-0.203801	1.9415	-0.179613
chr1	78100000	78200000	-0.104205	0.526627	23.8832	0.174787
chr1	78200000	78300000	-0.176945	0.687653	28.155	0.276348
chr1	78300000	78400000	-0.119706	0.616781	26.8865	0.161799
chr1	78400000	78500000	-0.799224	1.32156	46.7663	0.528571
chr1	78500000	78600000	-0.651439	1.09286	41.51	0.360587
chr1	78600000	78700000	-0.632414	1.12348	42.3844	0.378177
chr1	78700000	78800000	-0.105941	-0.322466	-2.93084	-0.207726
chr1	78800000	78900000	0.327366	-0.85108	-23.7385	-0.422716
chr1	78900000	79000000	0.351252	-1.11512	-36.6898	-0.524735
chr1	79000000	79100000	0.451155	-1.26258	-44.4542	-0.571492
chr1	79100000	79200000	0.639365	-1.22067	-42.9451	-0.546985
chr1	79200000	79300000	0.643777	-1.26909	-45.6935	-0.578586
chr1	79300000	79400000	0.50105	-1.169	-38.5869	-0.501314
chr1	79400000	79500000	0.30022	-1.03066	-31.3836	-0.432866
chr1	79500000	79600000	0.386318	-0.923273	-26.2638	-0.368846
chr1	79600000	79700000	-0.0822777	-0.249723	3.29924	-0.0498033
chr1	79700000	79800000	-0.354955	0.402395	23.1188	0.137747
chr1	79800000	79900000	0.137365	-0.547199	-7.07878	-0.244925
chr1	79900000	80000000	0.481832	-1.17079	-40.3816	-0.544529
chr1	80000000	80100000	0.545733	-1.11727	-36.6754	-0.503409
chr1	80100000	80200000	0.0970081	-0.734717	-18.2446	-0.354284
chr1	80200000	80300000	-0.458341	0.782924	33.486	0.189473
chr1	80300000	80400000	-0.260765	0.718271	31.757	0.177996
chr1	80400000	80500000	0.34184	-0.827991	-21.3639	-0.380883
chr1	80500000	80600000	0.534817	-1.104	-37.1616	-0.517823
chr1	80600000	80700000	0.6303	-0.974385	-30.3416	-0.467856
chr1	80700000	80800000	0.243752	-0.903448	-27.7945	-0.432957
chr1	80800000	80900000	0.799878	-1.24563	-47.6441	-0.64361
chr1	80900000	81000000	0.906398	-1.38461	-55.8005	-0.705041
chr1	81000000	81100000	0.68447	-1.39222	-56.2624	-0.701027
chr1	81100000	81200000	0.821492	-1.38505	-55.6217	-0.682953
chr1	81200000	81300000	0.274133	-0.804739	-31.5918	-0.542914
chr1	81300000	81400000	0.456145	-1.07293	-42.0887	-0.676157
chr1	81400000	81500000	0.793271	-1.25494	-47.9854	-0.659903
chr1	81500000	81600000	0.310551	-0.95607	-30.6417	-0.461205
chr1	81600000	81700000	0.328564	-1.10658	-35.7691	-0.480632
chr1	81700000	81800000	0.529696	-1.2138	-41.498	-0.510645
chr1	81800000	81900000	0.560843	-1.32015	-49.9515	-0.629635
chr1	81900000	82000000	0.551345	-1.32532	-50.2843	-0.636249
chr1	82000000	82100000	0.629476	-1.31066	-49.0004	-0.624958
chr1	82100000	82200000	0.593644	-1.23701	-44.9166	-0.592735
chr1	82200000	82300000	0.226862	-0.724399	-18.0402	-0.35144
chr1	82300000	82400000	-0.0973774	-0.433878	-8.18781	-0.330342
chr1	82400000	82500000	0.171138	-0.896122	-31.6391	-0.594913
chr1	82500000	82600000	0.207894	-0.942493	-31.118	-0.555021
chr1	82600000	82700000	0.395027	-0.738378	-19.7413	-0.452107
chr1	82700000	82800000	-0.130596	0.420052	22.7159	-0.0061753
chr1	82800000	82900000	-0.707132	1.19111	42.509	0.404647
chr1	82900000	83000000	-0.420598	0.686005	29.7718	0.126205
chr1	83000000	83100000	-0.235688	0.0515978	11.4369	-0.100273
chr1	83100000	83200000	0.347323	-0.605064	-13.771	-0.324826
chr1	83200000	83300000	0.73185	-1.14621	-42.0205	-0.577022
chr1	83300000	83400000	0.809367	-1.10108	-37.4924	-0.520729
chr1	83400000	83500000	0.535	-1.05207	-34.2544	-0.493443
chr1	83500000	83600000	0.562887	-1.13544	-38.8042	-0.52821
chr1	83600000	83700000	0.721651	-1.19349	-44.7288	-0.603914
chr1	83700000	83800000	0.342521	-0.813558	-26.7935	-0.421074
chr1	83800000	83900000	0.638078	-0.918623	-28.2462	-0.45532
chr1	83900000	84000000	0.722185	-1.0004	-31.7894	-0.488564
chr1	84000000	84100000	0.338672	-0.889992	-26.0063	-0.451345
chr1	84100000	84200000	0.133089	-0.181513	1.95298	-0.217493
chr1	84200000	84300000	-0.0523981	0.19858	13.9124	-0.0938182
chr1	84300000	84400000	-0.0912852	0.081948	11.1011	-0.163927
chr1	84400000	84500000	-0.0687902	-0.121046	2.80226	-0.272686
chr1	84500000	84600000	0.0390113	-0.304535	-4.04161	-0.347534
chr1	84600000	84700000	-0.317429	0.586525	25.7241	-0.0535722
chr1	84700000	84800000	-0.950742	1.41308	46.5998	0.57541
chr1	84800000	84900000	-1.28429	1.43685	46.9889	0.549392
chr1	84900000	85000000	-0.859131	0.835632	31.5102	0.0730902
chr1	85000000	85100000	-0.242819	-0.396539	-12.9557	-0.405203
chr1	85100000	85200000	-0.0987905	-0.600204	-19.2185	-0.489184
chr1	85200000	85300000	-0.0687042	-0.838528	-30.6435	-0.578328
chr1	85500000	85600000	-0.231414	-0.565026	-21.5363	-0.388992
chr1	85600000	85700000	-0.269723	-0.275587	-5.41954	-0.21623
chr1	85700000	85800000	-0.671672	0.794963	29.551	0.186114
chr1	85800000	85900000	-0.686102	1.20734	40.5206	0.387009
chr1	85900000	86000000	-0.641759	1.37209	45.833	0.494506
chr1	86000000	86100000	-0.749341	1.58618	51.4774	0.78559
chr1	86100000	86200000	-0.895245	1.60537	51.8094	0.904036
chr1	86200000	86300000	-0.972959	1.59166	51.275	0.903918
chr1	86300000	86400000	-0.933758	1.53507	48.78	0.933208
chr1	86400000	86500000	-0.965307	1.51801	47.8851	0.972445
chr1	86500000	86600000	-0.90992	1.56212	49.5956	0.955926
chr1	86600000	86700000	-0.720711	1.58247	51.419	0.80155
chr1	86700000	86800000	-0.518289	1.22614	39.0492	0.589838
chr1	86800000	86900000	-0.312508	1.10578	36.6111	0.412801
chr1	86900000	87000000	-0.394305	1.13435	37.9013	0.433034
chr1	87000000	87100000	-0.606634	1.41335	46.3333	0.610946
chr1	87100000	87200000	-0.722145	1.56706	50.9334	0.76251
chr1	87200000	87300000	-0.927562	1.60478	51.6397	0.907969
chr1	87300000	87400000	-0.843903	1.59231	51.0203	0.895278
chr1	87400000	87500000	-0.704765	1.58853	51.4595	0.834337
chr1	87500000	87600000	-0.671583	1.51879	49.6812	0.693054
chr1	87600000	87700000	-0.929551	1.56743	50.8524	0.773681
chr1	87700000	87800000	-0.775815	1.59035	51.3351	0.828024
chr1	87800000	87900000	-0.629479	1.5675	51.3241	0.720806
chr1	87900000	88000000	-0.60084	1.47357	47.637	0.609532
chr1	88000000	88100000	-0.429742	0.814243	28.2407	0.25917
chr1	88100000	88200000	-0.691755	0.733636	25.8217	0.21332
chr1	88200000	88300000	-0.72831	-0.0143334	-11.555	-0.102622
chr1	88300000	88400000	-0.557582	0.907656	31.5304	0.356738
chr1	88400000	88500000	-0.751705	1.24	41.0753	0.47592
chr1	88500000	88600000	-0.647055	1.15241	38.1035	0.396469
chr1	88600000	88700000	-0.814289	1.40093	45.6145	0.546576
chr1	88700000	88800000	-0.677861	1.24069	41.9069	0.433192
chr1	88800000	88900000	-0.66645	1.04558	35.3918	0.313141
chr1	88900000	89000000	-0.554897	1.20621	39.5682	0.398755
chr1	89000000	89100000	-0.992995	1.4247	46.2998	0.570844
chr1	89100000	89200000	-0.845729	1.36803	45.0699	0.566114
chr1	89200000	89300000	-0.561431	1.02903	34.9802	0.402186
chr1	89300000	89400000	-0.513167	0.995251	33.4981	0.405714
chr1	89400000	89500000	-0.820279	1.38856	45.1392	0.621704
chr1	89500000	89600000	-0.913359	1.39759	45.6353	0.637655
chr1	89600000	89700000	-0.747584	1.35245	44.5669	0.611131
chr1	89700000	89800000	-0.866146	1.37599	44.9092	0.613514
chr1	89800000	89900000	-1.12844	1.51732	49.0629	0.715201
chr1	89900000	90000000	-0.844735	1.56281	50.4492	0.7504
chr1	90000000	90100000	-0.624493	1.19946	40.0434	0.516987
chr1	90100000	90200000	-0.555585	1.15425	38.6485	0.464639
chr1	90200000	90300000	-0.723345	1.10929	37.1731	0.413464
chr1	90300000	90400000	-0.540258	0.878851	29.5613	0.302654
chr1	90400000	90500000	-0.735464	1.10156	37.3742	0.388839
chr1	90500000	90600000	-0.608373	1.26218	41.6701	0.498102
chr1	90600000	90700000	-0.383289	0.855593	29.7383	0.328733
chr1	90700000	90800000	-0.443178	0.61294	21.7475	0.209331
chr1	90800000	90900000	-0.449812	0.909217	31.8261	0.340752
chr1	90900000	91000000	-0.612223	1.26511	42.283	0.55475
chr1	91000000	91100000	-0.758285	1.33518	44.2561	0.554145
chr1	91100000	91200000	-0.508038	1.19463	39.8328	0.501837
chr1	91200000	91300000	-0.646124	1.45402	47.8196	0.658438
chr1	91300000	91400000	-0.729564	1.59581	51.7524	0.799517
chr1	91400000	91500000	-0.62727	1.59588	51.7573	0.816683
chr1	91500000	91600000	-0.692	1.54328	50.6548	0.761169
chr1	91600000	91700000	-0.638608	1.21054	40.403	0.520751
chr1	91700000	91800000	-0.628595	1.20009	40.4419	0.508213
chr1	91800000	91900000	-0.571065	1.2519	41.6958	0.51959
chr1	91900000	92000000	-0.647258	1.42793	47.1948	0.58932
chr1	92000000	92100000	-0.702053	1.36809	44.9042	0.537971
chr1	92100000	92200000	-0.894465	1.51711	49.196	0.655553
chr1	92200000	92300000	-0.649491	1.2974	43.192	0.490765
chr1	92300000	92400000	-0.786319	1.40555	46.1531	0.569689
chr1	92400000	92500000	-0.637862	1.48616	49.0579	0.645005
chr1	92500000	92600000	-0.413067	1.02072	35.2039	0.427457
chr1	92600000	92700000	-0.641823	1.33331	44.6809	0.636071
chr1	92700000	92800000	-0.602147	1.24898	41.2616	0.611756
chr1	92800000	92900000	-0.621098	1.47873	49.0467	0.788745
chr1	92900000	93000000	-0.643396	1.62483	52.5142	0.878934
chr1	93000000	93100000	-0.679055	1.56412	50.9407	0.826402
chr1	93100000	93200000	-0.668655	1.63177	52.4041	0.888711
chr1	93200000	93300000	-0.950083	1.62902	52.3448	0.918252
chr1	93300000	93400000	-0.797223	1.60873	51.5563	0.919224
chr1	93400000	93500000	-0.999335	1.58264	50.8677	0.874437
chr1	93500000	93600000	-0.760632	1.57458	50.958	0.758412
chr1	93600000	93700000	-0.77145	1.57965	50.9267	0.765307
chr1	93700000	93800000	-0.806584	1.54311	50.0909	0.723551
chr1	93800000	93900000	-0.765521	1.32138	43.7475	0.491478
chr1	93900000	94000000	-0.808706	0.792073	27.9084	0.150274
chr1	94000000	94100000	-0.491381	0.52292	23.6494	-0.106343
chr1	94100000	94200000	0.463743	-0.739496	-28.4105	-0.658693
chr1	94200000	94300000	0.60616	-0.879004	-32.2393	-0.632317
chr1	94300000	94400000	0.686751	-0.985238	-35.7781	-0.631333
chr1	94400000	94500000	0.961487	-1.12414	-44.5552	-0.693218
chr1	94500000	94600000	0.871688	-1.19993	-49.4623	-0.719355
chr1	94600000	94700000	0.872811	-1.25386	-52.7952	-0.733778
chr1	94700000	94800000	0.610709	-1.09249	-41.9792	-0.651285
chr1	94800000	94900000	0.622857	-1.0875	-40.4451	-0.616961
chr1	94900000	95000000	0.733386	-1.08419	-38.9807	-0.582031
chr1	95000000	95100000	0.662892	-0.952039	-30.6371	-0.512925
chr1	95100000	95200000	0.776333	-1.11603	-42.8267	-0.61758
chr1	95200000	95300000	0.426077	-0.838747	-27.8615	-0.49474
chr1	95300000	95400000	0.829034	-0.917672	-30.8076	-0.530576
chr1	95400000	95500000	0.724705	-1.03636	-36.7861	-0.557556
chr1	95500000	95600000	0.694825	-1.02627	-35.0367	-0.532808
chr1	95600000	95700000	0.658224	-0.756608	-21.1205	-0.425021
chr1	95700000	95800000	0.219621	-0.658177	-16.4059	-0.39823
chr1	95800000	95900000	0.444691	-1.12895	-45.9056	-0.680665
chr1	95900000	96000000	0.817465	-1.23463	-51.6612	-0.671914
chr1	96000000	96100000	0.736016	-1.29749	-53.121	-0.667206
chr1	96100000	96200000	0.700537	-1.28492	-52.2973	-0.647795
chr1	96200000	96300000	0.812434	-1.23925	-50.3359	-0.645242
chr1	96300000	96400000	0.88634	-1.23033	-50.0848	-0.621825
chr1	96400000	96500000	0.877343	-1.06345	-39.0682	-0.55697
chr1	96500000	96600000	0.815117	-1.01822	-39.6282	-0.576323
chr1	96600000	96700000	0.641857	-1.0941	-41.3098	-0.541798
chr1	96700000	96800000	0.524033	-0.861365	-30.3743	-0.519143
chr1	96800000	96900000	0.272882	-0.386463	-5.73196	-0.277168
chr1	96900000	97000000	0.592719	-1.01197	-34.761	-0.481634
chr1	97000000	97100000	0.636075	-1.07876	-40.0827	-0.54115
chr1	97100000	97200000	0.957702	-1.35327	-56.7941	-0.665678
chr1	97200000	97300000	1.00131	-1.30923	-53.128	-0.620144
chr1	97300000	97400000	0.901231	-1.2527	-48.879	-0.56291
chr1	97400000	97500000	0.819206	-1.21987	-47.0854	-0.53766
chr1	97500000	97600000	0.803664	-1.07819	-38.901	-0.457678
chr1	97600000	97700000	0.400381	-0.221529	1.85746	-0.126426
chr1	97700000	97800000	0.0521426	0.595192	26.7043	0.160047
chr1	97800000	97900000	0.586455	-0.422007	-5.61399	-0.210243
chr1	97900000	98000000	0.675862	-0.571358	-14.2287	-0.255382
chr1	98000000	98100000	0.0918621	-0.284976	-0.969695	-0.155694
chr1	98100000	98200000	0.430295	-0.828505	-25.0615	-0.369417
chr1	98200000	98300000	0.768229	-1.29614	-52.8897	-0.617287
chr1	98300000	98400000	0.604934	-1.10092	-40.0059	-0.514064
chr1	98400000	98500000	0.844301	-1.21061	-47.2222	-0.577914
chr1	98500000	98600000	0.731287	-1.21395	-48.7185	-0.601345
chr1	98600000	98700000	0.72297	-0.956251	-34.2996	-0.516935
chr1	98700000	98800000	0.817897	-1.07966	-47.2846	-0.72106
chr1	98800000	98900000	0.807711	-1.19751	-50.5247	-0.669577
chr1	98900000	99000000	0.469844	-1.09345	-41.0867	-0.554592
chr1	99000000	99100000	0.771308	-1.36966	-58.7072	-0.697216
chr1	99100000	99200000	0.864565	-1.31761	-56.5497	-0.695522
chr1	99200000	99300000	0.517921	-1.27858	-53.1883	-0.651593
chr1	99300000	99400000	0.655543	-1.27749	-51.4395	-0.628506
chr1	99400000	99500000	0.557426	-1.10923	-42.9609	-0.559591
chr1	99500000	99600000	0.767835	-1.29859	-54.5637	-0.647869
chr1	99600000	99700000	0.487511	-1.11992	-42.8639	-0.565313
chr1	99700000	99800000	0.502965	-1.067	-45.1937	-0.688743
chr1	99800000	99900000	0.81161	-1.22261	-52.7636	-0.724169
chr1	99900000	100000000	0.662139	-1.21048	-50.55	-0.650352
chr1	100000000	100100000	0.764773	-1.31047	-56.4014	-0.703296
chr1	100100000	100200000	0.846231	-1.29115	-54.7635	-0.702231
chr1	100200000	100300000	0.860333	-1.29004	-55.8066	-0.732468
chr1	100300000	100400000	0.674263	-1.23732	-54.5325	-0.735194
chr1	100400000	100500000	0.819552	-1.19189	-50.8031	-0.706052
chr1	100500000	100600000	0.40964	-0.929631	-39.9771	-0.677937
chr1	100600000	100700000	0.421026	-0.898586	-32.7754	-0.543256
chr1	100700000	100800000	0.460644	-1.01387	-37.8466	-0.581997
chr1	100800000	100900000	0.333012	-0.907697	-31.0431	-0.533511
chr1	100900000	101000000	0.79754	-1.16062	-47.9776	-0.685391
chr1	101000000	101100000	0.752165	-1.30994	-57.0081	-0.757171
chr1	101100000	101200000	0.904514	-1.28963	-56.6513	-0.761978
chr1	101200000	101300000	0.528305	-1.21488	-51.5277	-0.720782
chr1	101300000	101400000	0.791544	-1.17204	-49.3015	-0.709052
chr1	101400000	101500000	0.641071	-1.16286	-47.2635	-0.661495
chr1	101500000	101600000	0.866142	-1.10972	-45.0242	-0.665174
chr1	101600000	101700000	0.763011	-0.800757	-25.8945	-0.493857
chr1	101700000	101800000	0.211655	-0.301822	-3.06937	-0.278082
chr1	101800000	101900000	0.256391	-0.475325	-7.71703	-0.329544
chr1	101900000	102000000	0.375779	-0.537766	-10.1854	-0.344728
chr1	102000000	102100000	0.564731	-0.901437	-29.0092	-0.49127
chr1	102100000	102200000	0.650095	-0.89257	-29.6691	-0.513151
chr1	102200000	102300000	0.411926	-0.912536	-31.1041	-0.525502
chr1	102300000	102400000	0.461801	-0.929804	-35.3915	-0.599535
chr1	102400000	102500000	0.989803	-1.22974	-54.9194	-0.759212
chr1	102500000	102600000	0.668624	-1.24324	-53.9499	-0.741709
chr1	102600000	102700000	0.817418	-1.25928	-50.9283	-0.695901
chr1	102700000	102800000	0.721206	-1.29481	-55.8161	-0.719041
chr1	102800000	102900000	0.75257	-1.24062	-51.4985	-0.655135
chr1	102900000	103000000	0.678751	-1.23487	-51.4932	-0.63978
chr1	103000000	103100000	0.64376	-1.15088	-46.0404	-0.604855
chr1	103100000	103200000	0.581647	-1.22018	-50.505	-0.647551
chr1	103200000	103300000	0.644157	-1.3216	-57.7576	-0.71011
chr1	103300000	103400000	0.821195	-1.27377	-53.6709	-0.654773
chr1	103400000	103500000	0.473201	-1.13099	-43.396	-0.559395
chr1	103500000	103600000	0.704292	-1.17823	-46.5103	-0.581884
chr1	103600000	103700000	1.12325	-1.24585	-53.3329	-0.680807
chr1	103700000	103800000	0.443222	-0.932567	-40.7555	-0.68895
chr1	103800000	103900000	0.740388	-1.13579	-50.622	-0.690103
chr1	103900000	104000000	0.885193	-1.26337	-53.1372	-0.633132
chr1	104000000	104100000	0.825773	-1.36803	-58.6477	-0.653017
chr1	104100000	104200000	0.773711	-1.43782	-62.8726	-0.706647
chr1	104200000	104300000	0.807906	-1.4008	-60.9753	-0.717957
chr1	104300000	104400000	0.845146	-1.45165	-63.0983	-0.718653
chr1	104400000	104500000	0.66095	-1.45617	-63.0482	-0.709028
chr1	104500000	104600000	0.820341	-1.41603	-61.3683	-0.681418
chr1	104600000	104700000	0.853474	-1.3862	-59.0635	-0.667659
chr1	104700000	104800000	0.541477	-1.22192	-48.5596	-0.566439
chr1	104800000	104900000	0.64679	-1.19121	-46.7309	-0.594194
chr1	104900000	105000000	0.484026	-0.921484	-35.1054	-0.569805
chr1	105000000	105100000	-0.0101691	-0.397173	-6.40497	-0.267698
chr1	105100000	105200000	0.274456	-0.933935	-29.8431	-0.428913
chr1	105200000	105300000	0.330301	-0.928957	-28.8033	-0.430663
chr1	105300000	105400000	-0.0134798	-0.494262	-9.15042	-0.273624
chr1	105400000	105500000	0.0862767	-0.313996	-1.60012	-0.192658
chr1	105500000	105600000	-0.0570448	0.216816	16.0168	-0.0346818
chr1	105600000	105700000	-0.345475	0.87064	34.2083	0.190226
chr1	105700000	105800000	-0.316579	1.17104	42.3367	0.377597
chr1	105800000	105900000	-0.152497	0.813841	31.9628	0.23717
chr1	105900000	106000000	-0.0964741	0.850607	33.5503	0.244545
chr1	106000000	106100000	-0.205779	0.906939	35.0851	0.254023
chr1	106100000	106200000	-0.229964	0.725891	30.1803	0.207931
chr1	106200000	106300000	0.0411297	0.488127	23.6157	0.133661
chr1	106300000	106400000	0.139394	0.236452	16.5018	0.0148601
chr1	106400000	106500000	0.105932	-0.454286	-7.14441	-0.214673
chr1	106500000	106600000	0.0896909	-0.375237	-3.91557	-0.169717
chr1	106600000	106700000	0.346596	-0.452044	-7.90532	-0.199403
chr1	106700000	106800000	-0.397309	0.899341	34.1801	0.260009
chr1	106800000	106900000	0.192203	-0.536331	-10.8653	-0.266353
chr1	106900000	107000000	0.647835	-1.15445	-43.9309	-0.549217
chr1	107000000	107100000	0.859528	-1.26538	-54.0547	-0.679233
chr1	107100000	107200000	0.82598	-1.25752	-55.5128	-0.723613
chr1	107200000	107300000	0.741656	-1.2827	-55.6159	-0.72638
chr1	107300000	107400000	0.796419	-1.36874	-59.6983	-0.712139
chr1	107400000	107500000	0.734646	-1.27385	-54.588	-0.672775
chr1	107500000	107600000	0.596756	-1.06892	-45.2499	-0.656848
chr1	107600000	107700000	0.587159	-0.922532	-42.9881	-0.738237
chr1	107700000	107800000	0.659794	-1.13216	-49.2232	-0.695141
chr1	107800000	107900000	0.662353	-1.07124	-43.3444	-0.619106
chr1	107900000	108000000	0.563454	-0.921455	-32.8609	-0.485935
chr1	108000000	108100000	0.504801	-1.01156	-37.0223	-0.510163
chr1	108100000	108200000	0.621304	-1.14005	-45.5685	-0.580474
chr1	108200000	108300000	0.684842	-1.19978	-48.8716	-0.605379
chr1	108300000	108400000	0.633546	-1.14136	-45.743	-0.578271
chr1	108400000	108500000	0.584949	-1.18971	-48.2775	-0.609695
chr1	108500000	108600000	0.458768	-0.997867	-38.1329	-0.523884
chr1	108600000	108700000	0.633337	-1.24284	-53.4	-0.716475
chr1	108700000	108800000	0.752812	-1.27196	-56.6477	-0.754259
chr1	108800000	108900000	0.543969	-1.07902	-49.1162	-0.768322
chr1	108900000	109000000	0.490272	-1.19694	-52.0843	-0.700859
chr1	109000000	109100000	0.496284	-1.16235	-48.0756	-0.643172
chr1	109100000	109200000	0.609872	-1.2703	-55.0712	-0.70087
chr1	109200000	109300000	0.582654	-1.2663	-52.8329	-0.674681
chr1	109300000	109400000	0.29701	-1.0319	-37.6231	-0.529127
chr1	109400000	109500000	0.610362	-1.0974	-43.4046	-0.601022
chr1	109500000	109600000	0.553913	-1.22525	-50.9847	-0.657516
chr1	109600000	109700000	0.742943	-1.30538	-57.0365	-0.714664
chr1	109700000	109800000	0.326338	-1.00988	-44.0097	-0.732716
chr1	109800000	109900000	0.538979	-1.13345	-50.8697	-0.722681
chr1	109900000	110000000	0.750901	-0.945744	-42.2698	-0.695605
chr1	110000000	110100000	0.90647	-1.11403	-51.6512	-0.785509
chr1	110100000	110200000	0.81705	-1.20682	-52.8281	-0.742198
chr1	110200000	110300000	0.742962	-1.25811	-54.642	-0.712793
chr1	110300000	110400000	0.644522	-1.18913	-48.7059	-0.628091
chr1	110400000	110500000	0.849623	-1.1502	-45.6953	-0.572625
chr1	110500000	110600000	0.868196	-1.25939	-52.4867	-0.63873
chr1	110600000	110700000	0.735809	-1.21426	-49.019	-0.610762
chr1	110700000	110800000	0.394105	-0.899585	-29.2462	-0.420873
chr1	110800000	110900000	0.577547	-0.922661	-30.396	-0.426953
chr1	110900000	111000000	0.664305	-0.911744	-30.0858	-0.404347
chr1	111000000	111100000	0.879798	-1.17646	-46.768	-0.564962
chr1	111100000	111200000	0.949222	-1.1965	-49.7755	-0.634615
chr1	111200000	111300000	0.673764	-1.03999	-45.3137	-0.667792
chr1	111300000	111400000	0.898598	-1.27682	-56.2963	-0.696242
chr1	111400000	111500000	0.898061	-1.27888	-55.751	-0.704622
chr1	111500000	111600000	0.898496	-1.24357	-55.1768	-0.703773
chr1	111600000	111700000	0.404904	-0.927844	-36.3524	-0.581425
chr1	111700000	111800000	0.424485	-1.02879	-39.0211	-0.524331
chr1	111800000	111900000	0.414638	-0.870894	-29.6259	-0.422051
chr1	111900000	112000000	0.731689	-1.2455	-50.8018	-0.60789
chr1	112000000	112100000	0.598004	-1.2857	-54.1077	-0.599993
chr1	112100000	112200000	0.690901	-1.25498	-51.6933	-0.575674
chr1	112200000	112300000	0.516984	-1.11248	-43.9317	-0.545691
chr1	112300000	112400000	0.663016	-1.20936	-52.2217	-0.635797
chr1	112400000	112500000	0.473386	-1.05847	-43.2302	-0.59302
chr1	112500000	112600000	0.566829	-1.23581	-55.1845	-0.705513
chr1	112600000	112700000	0.512006	-1.10862	-50.9442	-0.736089
chr1	112700000	112800000	0.400732	-1.04685	-45.7185	-0.665822
chr1	112800000	112900000	0.545991	-1.10151	-44.5325	-0.608385
chr1	112900000	113000000	0.767337	-1.27427	-57.7249	-0.740819
chr1	113000000	113100000	0.899593	-1.31008	-59.3391	-0.768807
chr1	113100000	113200000	0.762856	-1.29901	-58.3687	-0.753003
chr1	113200000	113300000	0.645813	-1.22203	-55.7755	-0.765928
chr1	113300000	113400000	0.689362	-1.20908	-52.3489	-0.689541
chr1	113400000	113500000	0.743182	-1.27884	-55.18	-0.676966
chr1	113500000	113600000	0.57274	-1.18448	-47.6522	-0.628052
chr1	113600000	113700000	0.559783	-1.19433	-49.575	-0.682662
chr1	113700000	113800000	0.483154	-1.20341	-49.7662	-0.681741
chr1	113800000	113900000	0.522227	-1.13082	-43.4905	-0.604349
chr1	113900000	114000000	0.137289	-0.111671	5.52263	-0.183948
chr1	114000000	114100000	0.646527	-0.899726	-28.5978	-0.458013
chr1	114100000	114200000	0.515993	-0.872727	-28.9084	-0.501125
chr1	114200000	114300000	0.540187	-1.13869	-46.0839	-0.649149
chr1	114300000	114400000	0.768825	-1.29107	-55.2148	-0.726879
chr1	114400000	114500000	0.927738	-1.31183	-55.7949	-0.721297
chr1	114500000	114600000	0.658726	-1.09335	-41.4977	-0.608758
chr1	114600000	114700000	0.54324	-1.0738	-40.2628	-0.576852
chr1	114700000	114800000	0.614059	-1.10868	-43.1926	-0.623781
chr1	114800000	114900000	0.645033	-1.00917	-37.8737	-0.577722
chr1	114900000	115000000	0.597527	-1.16703	-52.2386	-0.754077
chr1	115000000	115100000	0.655949	-1.23239	-56.8553	-0.794658
chr1	115100000	115200000	0.564758	-1.24233	-55.7707	-0.773933
chr1	115200000	115300000	0.722665	-1.32698	-59.8536	-0.787314
chr1	115300000	115400000	0.697132	-1.27199	-52.7346	-0.682835
chr1	115400000	115500000	0.739279	-1.28273	-54.1006	-0.688576
chr1	115500000	115600000	0.693025	-1.25753	-53.0613	-0.685685
chr1	115600000	115700000	0.674705	-1.2599	-53.7971	-0.688348
chr1	115700000	115800000	0.754352	-1.26866	-52.081	-0.643742
chr1	115800000	115900000	0.641877	-1.17304	-45.8701	-0.589679
chr1	115900000	116000000	0.686159	-1.30125	-52.9776	-0.616525
chr1	116000000	116100000	0.742597	-1.31949	-54.1099	-0.621738
chr1	116100000	116200000	0.602407	-1.21561	-48.44	-0.601761
chr1	116200000	116300000	0.605237	-1.16752	-44.8521	-0.56476
chr1	116300000	116400000	0.471839	-1.10165	-40.9094	-0.560292
chr1	116400000	116500000	0.582659	-1.18068	-48.7423	-0.67214
chr1	116500000	116600000	0.762258	-1.35317	-59.6171	-0.74552
chr1	116600000	116700000	0.733657	-1.39197	-62.0742	-0.772406
chr1	116700000	116800000	0.967042	-1.32958	-59.1606	-0.744997
chr1	116800000	116900000	0.719876	-1.32212	-55.209	-0.688939
chr1	116900000	117000000	0.646625	-1.30653	-53.4846	-0.671528
chr1	117000000	117100000	0.723132	-1.20232	-45.7117	-0.605003
chr1	117100000	117200000	0.786032	-1.22106	-45.6119	-0.596733
chr1	117200000	117300000	0.280118	-0.854858	-26.9857	-0.461925
chr1	117300000	117400000	0.434113	-1.06402	-38.4676	-0.545712
chr1	117400000	117500000	0.269872	-0.583695	-14.0544	-0.377308
chr1	117500000	117600000	0.491818	-1.12833	-46.2316	-0.685139
chr1	117600000	117700000	0.816672	-1.26416	-53.2497	-0.719383
chr1	117700000	117800000	0.785741	-1.30909	-56.8415	-0.79411
chr1	117800000	117900000	0.757519	-1.30245	-55.5291	-0.79709
chr1	117900000	118000000	0.824087	-1.26612	-54.8111	-0.785292
chr1	118000000	118100000	0.719676	-1.14242	-46.3377	-0.693217
chr1	118100000	118200000	0.759343	-1.20615	-51.3332	-0.744827
chr1	118200000	118300000	0.0363046	-0.883161	-28.526	-0.559359
chr1	118300000	118400000	-0.786671	1.24716	44.7644	0.322641
chr1	118400000	118500000	-0.836717	1.42091	49.8976	0.484432
chr1	118500000	118600000	-0.633876	1.4852	51.4217	0.569607
chr1	118600000	118700000	-1.0641	1.60025	54.1576	0.663447
chr1	118700000	118800000	-0.601712	1.44033	50.2263	0.526426
chr1	118800000	118900000	-0.78058	1.3702	48.2362	0.505996
chr1	118900000	119000000	-1.08373	1.50443	51.8435	0.619523
chr1	119000000	119100000	-1.09842	1.65267	55.9665	0.764157
chr1	119100000	119200000	-0.694354	1.58038	53.5395	0.67369
chr1	119200000	119300000	-0.616115	1.54434	52.8781	0.659929
chr1	119300000	119400000	-0.884921	1.67741	56.2158	0.803342
chr1	119400000	119500000	-0.901778	1.71344	57.4766	0.85305
chr1	119500000	119600000	-0.7251	1.68764	56.8075	0.799729
chr1	119600000	119700000	-0.54136	1.6253	54.9384	0.740498
chr1	119700000	119800000	-0.499707	1.50475	51.4433	0.628751
chr1	119800000	119900000	-0.680586	1.58467	53.8957	0.705574
chr1	119900000	120000000	-0.561182	1.56683	53.6765	0.692393
chr1	120000000	120100000	-0.740698	1.64464	55.6615	0.785604
chr1	120100000	120200000	-0.710062	1.52599	52.2128	0.676225
chr1	120200000	120300000	-0.690026	1.37591	48.2127	0.538543
chr1	120300000	120400000	-0.59354	1.22455	43.2218	0.449881
chr1	120400000	120500000	-0.49996	0.89524	33.3978	0.26043
chr1	120500000	120600000	-0.529728	1.04387	38.2667	0.330806
chr1	120600000	120700000	-0.50274	1.03196	37.9457	0.311275
chr1	120700000	120800000	-0.407402	0.723506	29.2246	0.115831
chr1	120800000	120900000	0.0411603	0.28469	15.3252	-0.0451877
chr1	120900000	121000000	-0.0441219	0.333022	16.6331	-0.0132315
chr1	121000000	121100000	-0.285306	0.640762	26.7374	0.1378
chr1	121100000	121200000	-0.326174	0.684753	27.0651	0.190124
chr1	121200000	121300000	-0.162855	0.500669	21.7795	0.103065
chr1	121300000	121400000	-0.234322	0.737952	30.646	0.192115
chr1	121400000	121500000	-0.445894	0.9577	36.3159	0.276309
chr1	121500000	121600000	-0.388495	0.749204	30.6282	0.130845
chr1	121600000	121700000	0.257269	-0.761121	-23.4567	-0.436883
chr1	121700000	121800000	0.336899	-0.960311	-32.6502	-0.520213
chr1	121800000	121900000	0.384026	-1.06494	-38.3046	-0.544003
chr1	121900000	122000000	0.719549	-1.26912	-50.8424	-0.655671
chr1	122000000	122100000	0.554516	-1.27187	-51.9601	-0.668999
chr1	122100000	122200000	0.956813	-1.30041	-53.4359	-0.681784
chr1	122200000	122300000	1.03626	-1.30417	-54.3165	-0.6742
chr1	122300000	122400000	0.78018	-1.15492	-44.086	-0.588767
chr1	122400000	122500000	0.794215	-0.922827	-32.9115	-0.539764
chr1	122500000	122600000	0.921058	-0.965122	-32.3638	-0.486909
chr1	122600000	122700000	0.620885	-0.748656	-20.7495	-0.327287
chr1	122700000	122800000	0.982246	-1.01389	-36.5212	-0.499952
chr1	122800000	122900000	0.805921	-1.03088	-37.4304	-0.512556
chr1	122900000	123000000	0.621898	-0.472221	-17.1625	-0.357798
chr1	123000000	123100000	0.740951	-0.937362	-33.7831	-0.486988
chr1	123100000	123200000	0.855795	-1.13122	-43.9433	-0.588175
chr1	123200000	123300000	0.730012	-1.28595	-53.7111	-0.667074
chr1	123300000	123400000	0.706223	-1.2298	-50.4124	-0.619488
chr1	123400000	123500000	0.863275	-1.21244	-50.8081	-0.649635
chr1	123500000	123600000	0.787313	-1.16172	-46.5107	-0.606747
chr1	123600000	123700000	0.756713	-1.11176	-42.8212	-0.549858
chr1	123700000	123800000	0.814622	-1.20828	-47.7822	-0.590351
chr1	123800000	123900000	0.84726	-1.21678	-50.0485	-0.634893
chr1	123900000	124000000	0.859239	-1.23962	-50.5055	-0.638151
chr1	124000000	124100000	0.72971	-1.17363	-48.1109	-0.625378
chr1	124100000	124200000	0.829591	-1.22755	-50.2309	-0.642676
chr1	124200000	124300000	1.01013	-1.32866	-57.5345	-0.693096
chr1	124300000	124400000	0.938462	-1.33571	-57.3172	-0.709495
chr1	124400000	124500000	0.711542	-1.32731	-57.1238	-0.706926
chr1	124500000	124600000	0.835918	-1.32537	-57.3406	-0.717596
chr1	124600000	124700000	0.80504	-1.23339	-51.2761	-0.661196
chr1	124700000	124800000	0.63964	-1.19776	-49.1648	-0.622225
chr1	124800000	124900000	0.847193	-1.35204	-57.6558	-0.698059
chr1	124900000	125000000	0.851257	-1.24227	-49.7915	-0.61956
chr1	125000000	125100000	0.856811	-1.34445	-57.0674	-0.696173
chr1	125100000	125200000	0.566734	-1.30289	-54.4071	-0.674499
chr1	125200000	125300000	0.482325	-1.21568	-47.7327	-0.615106
chr1	125300000	125400000	-0.0773286	-0.67338	-17.7327	-0.335116
chr1	125400000	125500000	-0.198507	0.694516	30.5128	0.157067
chr1	125500000	125600000	-0.368588	0.88576	35.5943	0.261617
chr1	125600000	125700000	-0.300402	0.322693	19.0774	0.0540321
chr1	125700000	125800000	-0.258731	0.160319	14.2215	-0.0134701
chr1	125800000	125900000	0.200593	-0.37942	-7.9299	-0.239818
chr1	125900000	126000000	0.3406	-0.572181	-15.3848	-0.309307
chr1	126000000	126100000	0.591737	-0.734173	-20.8446	-0.37734
chr1	126100000	126200000	0.226745	-0.44836	-7.06902	-0.25473
chr1	126200000	126300000	0.40295	-0.712743	-19.9563	-0.391818
chr1	126300000	126400000	0.416067	-0.684509	-18.2693	-0.404187
chr1	126400000	126500000	0.182692	-0.544615	-15.1238	-0.367255
chr1	126500000	126600000	0.273743	-0.542726	-13.6744	-0.331597
chr1	126600000	126700000	0.308457	-0.445101	-9.5901	-0.297587
chr1	126700000	126800000	-0.0315302	-0.0202426	6.97058	-0.140934
chr1	126800000	126900000	0.0083517	-0.0867531	5.13172	-0.171212
chr1	126900000	127000000	-0.0687269	-0.278557	-2.43195	-0.255526
chr1	127000000	127100000	0.105621	-0.402389	-7.56478	-0.285275
chr1	127100000	127200000	-0.189462	0.152856	14.5688	-0.0602019
chr1	127200000	127300000	-0.555183	0.860554	34.3104	0.224152
chr1	127300000	127400000	-0.204217	0.618141	28.093	0.128257
chr1	127400000	127500000	-0.334251	0.756099	31.1944	0.189853
chr1	127500000	127600000	-0.15211	0.642023	27.6861	0.164953
chr1	127600000	127700000	-0.0365199	0.646692	28.25	0.164783
chr1	127700000	127800000	-0.409557	1.21664	44.4697	0.410831
chr1	127800000	127900000	-0.593657	1.4908	51.2669	0.645623
chr1	127900000	128000000	-0.511695	1.52429	52.5007	0.657791
chr1	128000000	128100000	-0.559392	1.48316	51.3946	0.624194
chr1	128100000	128200000	-0.442335	1.48573	51.0169	0.664348
chr1	128200000	128300000	-0.613425	1.53884	52.4793	0.697083
chr1	128300000	128400000	-0.805863	1.42565	49.158	0.636306
chr1	128400000	128500000	-0.572687	1.11651	41.8104	0.316327
chr1	128500000	128600000	-0.39799	0.389867	21.4745	0.00569521
chr1	128600000	128700000	-0.434935	0.0346415	10.2033	-0.125162
chr1	128700000	128800000	-0.190985	-0.105659	5.4571	-0.179355
chr1	128800000	128900000	-0.39046	-0.0830226	6.63299	-0.213387
chr1	128900000	129000000	0.385064	-1.045	-36.0409	-0.591355
chr1	129000000	129100000	0.371761	-1.03363	-34.4511	-0.563801
chr1	129100000	129200000	0.45969	-1.16175	-42.3309	-0.632547
chr1	129200000	129300000	0.470293	-1.10044	-38.5014	-0.601052
chr1	129300000	129400000	0.624121	-1.14672	-41.7737	-0.62144
chr1	129400000	129500000	0.704708	-1.18426	-44.9499	-0.636804
chr1	129500000	129600000	0.788393	-1.26041	-48.9544	-0.680032
chr1	129600000	129700000	0.75215	-1.30531	-51.7245	-0.701875
chr1	129700000	129800000	0.756397	-1.31526	-53.7396	-0.726143
chr1	129800000	129900000	0.826412	-1.28594	-50.3119	-0.684385
chr1	129900000	130000000	0.822344	-1.32835	-52.2228	-0.706345
chr1	130000000	130100000	0.742692	-1.30029	-51.2712	-0.711905
chr1	130100000	130200000	0.680617	-1.19924	-45.2293	-0.661642
chr1	130200000	130300000	0.222907	-0.999769	-33.3839	-0.589666
chr1	130300000	130400000	0.166351	-0.892436	-30.2222	-0.594572
chr1	130400000	130500000	0.0953359	-0.0654418	6.73998	-0.275794
chr1	130500000	130600000	-0.0571516	-0.0145926	8.66823	-0.219772
chr1	130600000	130700000	0.226202	0.165116	13.7675	-0.178932
chr1	130700000	130800000	-0.39461	0.898155	34.6959	0.10406
chr1	130800000	130900000	-0.0960127	0.419028	19.9744	-0.0924509
chr1	130900000	131000000	-0.0149296	0.264598	14.6739	-0.145359
chr1	131000000	131100000	-0.49667	1.01638	37.4931	0.177022
chr1	131100000	131200000	-0.927691	1.54724	51.9576	0.700718
chr1	131200000	131300000	-0.551971	1.49502	51.0403	0.585989
chr1	131300000	131400000	-0.24945	1.31887	45.9486	0.447105
chr1	131400000	131500000	-0.29899	1.3919	47.5745	0.495656
chr1	131500000	131600000	-0.571179	1.46465	49.5951	0.6298
chr1	131600000	131700000	-0.454128	1.40915	48.2105	0.587885
chr1	131700000	131800000	-0.563569	1.48961	50.8112	0.639232
chr1	131800000	131900000	-0.794524	1.59017	53.0816	0.863436
chr1	131900000	132000000	-0.971249	1.57761	52.4499	0.960563
chr1	132000000	132100000	-0.73536	1.58503	52.9774	0.905597
chr1	132100000	132200000	-0.803949	1.58127	52.6935	0.963885
chr1	132200000	132300000	-1.04298	1.55553	51.7278	0.97667
chr1	132300000	132400000	-0.905323	1.46586	49.3948	0.961865
chr1	132400000	132500000	-0.846923	1.56	52.2106	0.915269
chr1	132500000	132600000	-0.796694	1.55738	52.4159	0.869864
chr1	132600000	132700000	-0.771823	1.4778	50.4344	0.733403
chr1	132700000	132800000	-0.697183	1.47752	50.3224	0.762046
chr1	132800000	132900000	-0.765676	1.49217	50.5463	0.765642
chr1	132900000	133000000	-0.828905	1.52747	51.362	0.808925
chr1	133000000	133100000	-1.15168	1.55364	51.6229	0.963515
chr1	133100000	133200000	-1.07431	1.53461	51.045	0.936504
chr1	133200000	133300000	-0.814817	1.52184	50.8823	0.857742
chr1	133300000	133400000	-0.829047	1.5038	50.3534	0.837854
chr1	133400000	133500000	-0.838993	1.49567	49.8562	0.845326
chr1	133500000	133600000	-0.678121	1.45556	48.9647	0.759082
chr1	133600000	133700000	-1.01558	1.50636	50.0911	0.885978
chr1	133700000	133800000	-0.766686	1.51733	51.0824	0.836226
chr1	133800000	133900000	-0.731698	1.48219	50.2955	0.77229
chr1	133900000	134000000	-0.800314	1.43826	48.8508	0.724804
chr1	134000000	134100000	-0.785245	1.51858	51.2802	0.825678
chr1	134100000	134200000	-0.832542	1.5182	50.9158	0.856005
chr1	134200000	134300000	-0.891494	1.49608	50.1815	0.840914
chr1	134300000	134400000	-0.988809	1.49267	49.4815	0.915204
chr1	134400000	134500000	-0.942137	1.45255	47.9485	0.906772
chr1	134500000	134600000	-1.08345	1.47192	48.6134	0.912532
chr1	134600000	134700000	-0.865434	1.50339	50.2844	0.835447
chr1	134700000	134800000	-0.724472	1.47814	49.8882	0.724902
chr1	134800000	134900000	-0.662636	1.41449	47.7488	0.654347
chr1	134900000	135000000	-0.789366	1.49401	50.0932	0.759926
chr1	135000000	135100000	-0.603728	1.5203	50.9766	0.813716
chr1	135100000	135200000	-0.814643	1.56971	52.0614	0.952212
chr1	135200000	135300000	-0.974576	1.55983	51.7563	0.964
chr1	135300000	135400000	-0.969074	1.56952	52.1547	0.950748
chr1	135400000	135500000	-0.81162	1.55702	52.0081	0.937244
chr1	135500000	135600000	-0.876802	1.60456	53.4441	0.942231
chr1	135600000	135700000	-0.931329	1.58908	52.8631	0.963075
chr1	135700000	135800000	-0.75628	1.61161	53.7282	0.9999
chr1	135800000	135900000	-0.674302	1.61616	54.7528	0.904373
chr1	135900000	136000000	-0.627679	1.54125	52.562	0.828781
chr1	136000000	136100000	-0.60736	1.59761	54.3244	0.874513
chr1	136100000	136200000	-0.760099	1.6255	54.5126	0.932378
chr1	136200000	136300000	-0.750225	1.6168	53.9803	0.917613
chr1	136300000	136400000	-0.670357	1.61496	53.9156	0.844676
chr1	136400000	136500000	-0.692074	1.62114	53.8359	0.890319
chr1	136500000	136600000	-0.962623	1.59816	52.8908	0.80338
chr1	136600000	136700000	-1.19215	1.54613	50.8515	0.777436
chr1	136700000	136800000	-0.976939	1.54832	51.5573	0.609593
chr1	136800000	136900000	-0.53456	1.21454	41.822	0.242489
chr1	136900000	137000000	-0.728502	1.38874	46.8213	0.411948
chr1	137000000	137100000	-0.300223	0.996559	35.62	0.116301
chr1	137100000	137200000	-0.179671	0.973308	35.1532	0.105868
chr1	137200000	137300000	0.0196774	0.21465	12.3331	-0.219952
chr1	137300000	137400000	0.270946	-0.088412	-0.00120363	-0.330683
chr1	137400000	137500000	0.742605	-0.710215	-24.5618	-0.527485
chr1	137500000	137600000	0.792478	-0.67912	-23.7567	-0.52855
chr1	137600000	137700000	0.731739	-0.68673	-23.2743	-0.517402
chr1	137700000	137800000	0.710728	-0.714512	-25.8838	-0.527952
chr1	137800000	137900000	1.03596	-0.803672	-29.5758	-0.5462
chr1	137900000	138000000	0.83616	-0.787888	-30.612	-0.534451
chr1	138000000	138100000	0.758348	-0.703429	-26.561	-0.471956
chr1	138100000	138200000	0.85161	-0.608801	-21.531	-0.47807
chr1	138200000	138300000	0.735583	-0.667376	-23.0673	-0.487878
chr1	138300000	138400000	0.801897	-0.589748	-21.488	-0.46284
chr1	138400000	138500000	1.06051	-0.633089	-23.0951	-0.464514
chr1	138500000	138600000	0.385228	0.151529	9.50898	-0.120775
chr1	138600000	138700000	0.397278	-0.209338	-3.69434	-0.242663
chr1	138700000	138800000	0.861091	-0.345857	-9.268	-0.323885
chr1	138800000	138900000	-0.113163	0.482246	19.76	0.0504762
chr1	138900000	139000000	-0.247003	0.600625	24.3625	0.0957403
chr1	139000000	139100000	0.443381	0.457415	20.021	0.0174858
chr1	139100000	139200000	0.39665	0.307733	15.1114	-0.0480684
chr1	139200000	139300000	1.02138	-0.308464	-8.02644	-0.343655
chr1	139300000	139400000	0.89584	-0.116579	-0.0860292	-0.273481
chr1	139400000	139500000	-0.329353	0.900626	33.2466	0.210574
chr1	139500000	139600000	0.400938	0.103565	9.37876	-0.14839
chr1	139600000	139700000	1.00362	-0.530343	-16.4211	-0.367958
chr1	139700000	139800000	1.16561	-0.81773	-31.0257	-0.508483
chr1	139800000	139900000	1.1271	-0.958469	-39.3607	-0.583122
chr1	139900000	140000000	1.21647	-0.915648	-36.8181	-0.603511
chr1	140000000	140100000	1.27851	-0.989237	-41.4344	-0.611284
chr1	140100000	140200000	0.626462	-0.534401	-19.6766	-0.443415
chr1	140200000	140300000	0.629346	-0.074446	1.75032	-0.201393
chr1	140300000	140400000	0.984626	-0.252166	-5.64009	-0.259352
chr1	140400000	140500000	0.718515	0.229069	12.3148	-0.0488735
chr1	140500000	140600000	1.02042	-0.615574	-22.8034	-0.461839
chr1	140600000	140700000	0.989645	-0.819783	-32.9149	-0.561339
chr1	140700000	140800000	0.937141	-0.800817	-35.8468	-0.677217
chr1	140800000	140900000	0.913275	-0.980814	-43.9951	-0.726214
chr1	140900000	141000000	0.799926	-1.00051	-42.3303	-0.656106
chr1	141000000	141100000	1.00664	-0.985355	-42.0413	-0.648392
chr1	141100000	141200000	0.965268	-0.958986	-40.4	-0.639396
chr1	141200000	141300000	0.627327	-0.935104	-38.3656	-0.589203
chr1	141300000	141400000	0.754708	-0.899977	-36.3807	-0.585967
chr1	141400000	141500000	0.748843	-0.974577	-41.4507	-0.630399
chr1	141500000	141600000	0.776796	-0.888155	-36.2169	-0.621106
chr1	141600000	141700000	0.770968	-0.729212	-28.3321	-0.506401
chr1	141700000	141800000	0.757286	-0.710733	-26.4718	-0.478825
chr1	141800000	141900000	0.754155	-0.748337	-29.0538	-0.5145
chr1	141900000	142000000	0.936993	-0.967481	-41.3575	-0.632403
chr1	142000000	142100000	0.861129	-0.975914	-43.2354	-0.650076
chr1	142100000	142200000	0.765114	-0.964511	-41.9212	-0.618565
chr1	142200000	142300000	0.921277	-1.11782	-50.72	-0.717406
chr1	142300000	142400000	0.826379	-1.10575	-49.6911	-0.734753
chr1	142400000	142500000	0.980321	-1.07146	-49.0001	-0.71976
chr1	142500000	142600000	0.756656	-1.08995	-49.393	-0.732908
chr1	142600000	142700000	0.699075	-1.08634	-49.8869	-0.745209
chr1	142700000	142800000	1.04378	-1.01211	-46.7478	-0.720329
chr1	142800000	142900000	1.11097	-1.10188	-50.9788	-0.737543
chr1	142900000	143000000	1.18494	-1.11671	-50.9563	-0.742452
chr1	143000000	143100000	0.988851	-1.07833	-49.0869	-0.700134
chr1	143100000	143200000	0.958988	-1.06476	-47.9651	-0.697014
chr1	143200000	143300000	0.652219	-0.937431	-40.3198	-0.600288
chr1	143300000	143400000	0.786166	-0.925127	-39.9452	-0.615586
chr1	143400000	143500000	0.850198	-0.954968	-40.8759	-0.661368
chr1	143500000	143600000	0.562456	-0.651142	-24.758	-0.463949
chr1	143600000	143700000	-0.402426	0.80116	30.8858	0.25717
chr1	143700000	143800000	-0.711314	0.957649	34.8245	0.360303
chr1	143800000	143900000	0.173114	-0.0699937	0.789901	-0.207771
chr1	143900000	144000000	0.853001	-0.650888	-27.1088	-0.480114
chr1	144000000	144100000	0.760056	-0.651672	-26.3044	-0.49472
chr1	144100000	144200000	0.861549	-0.769123	-33.9753	-0.602197
chr1	144200000	144300000	0.977929	-0.905446	-41.8909	-0.719764
chr1	144300000	144400000	0.646579	-0.800894	-36.0769	-0.699232
chr1	144400000	144500000	0.781211	-0.822533	-41.7776	-0.837017
chr1	144500000	144600000	0.972139	-1.01302	-48.651	-0.79476
chr1	144600000	144700000	0.934645	-1.06875	-51.5314	-0.806815
chr1	144700000	144800000	0.62179	-0.9449	-44.2777	-0.789597
chr1	144800000	144900000	0.569795	-1.06067	-48.9395	-0.762089
chr1	144900000	145000000	0.842757	-1.00887	-45.5407	-0.729531
chr1	145000000	145100000	0.858952	-0.919266	-38.4255	-0.629662
chr1	145100000	145200000	0.55983	-0.938284	-42.0312	-0.678934
chr1	145200000	145300000	0.927546	-1.00702	-45.737	-0.704024
chr1	145300000	145400000	0.93591	-0.904861	-40.0938	-0.657439
chr1	145400000	145500000	0.775694	-0.938223	-42.1525	-0.695347
chr1	145500000	145600000	0.571359	-0.8959	-39.1714	-0.699817
chr1	145600000	145700000	0.895425	-0.987216	-45.222	-0.763535
chr1	145700000	145800000	0.836593	-1.01026	-46.5915	-0.782115
chr1	145800000	145900000	0.780351	-0.968282	-44.691	-0.749845
chr1	145900000	146000000	0.774341	-0.989553	-45.4283	-0.766918
chr1	146000000	146100000	0.892317	-1.03061	-46.7574	-0.785062
chr1	146100000	146200000	0.864542	-0.850602	-35.9719	-0.713896
chr1	146200000	146300000	0.897849	-0.804515	-34.0026	-0.634152
chr1	146300000	146400000	0.287367	-0.33466	-10.4955	-0.38109
chr1	146400000	146500000	0.394026	-0.365876	-12.658	-0.394235
chr1	146500000	146600000	0.927832	-0.709592	-30.158	-0.633397
chr1	146600000	146700000	0.948348	-0.785758	-33.9978	-0.657839
chr1	146700000	146800000	0.9696	-0.84778	-38.5774	-0.726351
chr1	146800000	146900000	0.820366	-0.84187	-37.659	-0.727855
chr1	146900000	147000000	0.994252	-0.855364	-38.3239	-0.713522
chr1	147000000	147100000	0.93228	-0.774486	-34.7284	-0.691486
chr1	147100000	147200000	0.885685	-0.803899	-36.2263	-0.657764
chr1	147200000	147300000	0.598753	-0.47461	-19.6111	-0.529539
chr1	147300000	147400000	0.842109	-0.858541	-39.7457	-0.724712
chr1	147400000	147500000	0.97433	-0.919095	-42.0761	-0.755385
chr1	147500000	147600000	0.673385	-0.943095	-43.3022	-0.753788
chr1	147600000	147700000	0.8124	-0.937792	-41.6363	-0.747508
chr1	147700000	147800000	0.586149	-0.840523	-37.0698	-0.664415
chr1	147800000	147900000	0.831075	-0.916912	-40.0933	-0.708981
chr1	147900000	148000000	0.596915	-0.929959	-41.1073	-0.725755
chr1	148000000	148100000	0.487152	-0.964458	-42.2635	-0.75592
chr1	148100000	148200000	0.696739	-0.950003	-40.9174	-0.739974
chr1	148200000	148300000	0.744827	-0.867536	-37.3919	-0.662975
chr1	148300000	148400000	0.841233	-0.891117	-36.9791	-0.655693
chr1	148400000	148500000	0.761811	-0.796192	-33.1466	-0.62742
chr1	148500000	148600000	0.612815	-0.884003	-36.654	-0.68072
chr1	148600000	148700000	0.803535	-0.917389	-38.7552	-0.67817
chr1	148700000	148800000	0.924207	-0.953828	-41.8502	-0.700516
chr1	148800000	148900000	0.729905	-0.725125	-29.0533	-0.569992
chr1	148900000	149000000	0.829274	-0.833559	-37.9134	-0.727391
chr1	149000000	149100000	0.670676	-0.783489	-33.5519	-0.633543
chr1	149100000	149200000	0.985417	-0.841784	-36.9054	-0.663169
chr1	149200000	149300000	0.977578	-0.959175	-43.6748	-0.726854
chr1	149300000	149400000	0.850842	-0.94515	-42.0362	-0.720193
chr1	149400000	149500000	0.630125	-0.981535	-42.7027	-0.724406
chr1	149500000	149600000	0.738756	-1.02394	-46.6594	-0.807336
chr1	149600000	149700000	0.96697	-1.01913	-47.6678	-0.806967
chr1	149700000	149800000	0.818462	-0.869131	-42.2212	-0.792885
chr1	149800000	149900000	0.762961	-0.662948	-26.6682	-0.583526
chr1	149900000	150000000	0.672504	-0.717784	-26.605	-0.5406
chr1	150000000	150100000	0.744794	-0.671455	-23.5177	-0.50582
chr1	150100000	150200000	0.478623	-0.42474	-10.7544	-0.394381
chr1	150200000	150300000	0.578817	-0.602052	-20.7571	-0.535476
chr1	150300000	150400000	0.213631	0.241253	14.2017	-0.152269
chr1	150400000	150500000	-0.321059	0.892067	31.6216	0.377803
chr1	150500000	150600000	0.567952	-0.0379257	4.67784	-0.202445
chr1	150600000	150700000	0.692056	-0.7175	-24.6888	-0.488008
chr1	150700000	150800000	1.04742	-0.845989	-31.4984	-0.538636
chr1	150800000	150900000	0.934954	-0.750101	-25.714	-0.489223
chr1	150900000	151000000	0.800988	-0.394885	-9.05324	-0.36326
chr1	151000000	151100000	-0.318545	0.675017	28.1628	0.0969433
chr1	151100000	151200000	-0.374343	0.793238	30.8692	0.196932
chr1	151200000	151300000	-0.734107	1.17844	42.5439	0.352842
chr1	151300000	151400000	-0.703266	1.32838	46.1669	0.506747
chr1	151400000	151500000	-0.735452	1.50383	50.8218	0.683906
chr1	151500000	151600000	-0.837014	1.50897	50.9728	0.67967
chr1	151600000	151700000	-0.621718	1.44773	49.4829	0.552931
chr1	151700000	151800000	-0.532291	1.48389	50.258	0.609682
chr1	151800000	151900000	-0.42396	1.29252	44.8689	0.4737
chr1	151900000	152000000	-0.403773	1.06143	38.2999	0.2904
chr1	152000000	152100000	-0.422862	1.21616	43.0259	0.360462
chr1	152100000	152200000	-0.188402	0.841173	31.5443	0.172466
chr1	152200000	152300000	-0.326118	0.853104	30.784	0.190818
chr1	152300000	152400000	-0.369951	1.04451	37.4229	0.275298
chr1	152400000	152500000	-0.387448	1.06375	37.1638	0.331676
chr1	152500000	152600000	-0.667202	1.41763	47.9805	0.560811
chr1	152600000	152700000	-0.55257	1.4329	49.0009	0.585922
chr1	152700000	152800000	-0.771847	1.59294	52.8981	0.769035
chr1	152800000	152900000	-1.06923	1.59933	52.5311	0.900616
chr1	152900000	153000000	-1.00132	1.58169	51.7258	0.874852
chr1	153000000	153100000	-1.20761	1.58198	52.179	0.895171
chr1	153100000	153200000	-0.957972	1.60817	53.1815	0.87871
chr1	153200000	153300000	-1.08829	1.60903	53.1259	0.895815
chr1	153300000	153400000	-1.09333	1.60133	52.3963	0.914765
chr1	153400000	153500000	-1.03707	1.56515	51.0089	0.937985
chr1	153500000	153600000	-0.802237	1.63689	53.7679	0.853716
chr1	153600000	153700000	-0.613235	1.57618	52.4318	0.712246
chr1	153700000	153800000	-0.471853	1.48778	49.9205	0.636908
chr1	153800000	153900000	-0.26446	1.14632	39.5081	0.383831
chr1	153900000	154000000	-0.555071	1.16595	39.8346	0.325795
chr1	154000000	154100000	-0.507167	1.20989	41.9462	0.335522
chr1	154100000	154200000	-0.455541	1.10924	38.5496	0.281625
chr1	154200000	154300000	0.13842	0.307691	13.2537	-0.10873
chr1	154300000	154400000	0.463435	-0.436457	-14.6922	-0.472459
chr1	154400000	154500000	0.43369	-0.434092	-14.5617	-0.507001
chr1	154500000	154600000	0.447759	-0.470408	-15.1878	-0.517509
chr1	154600000	154700000	0.400703	-0.382562	-12.944	-0.466944
chr1	154700000	154800000	-0.154296	0.292888	12.5923	-0.142027
chr1	154800000	154900000	-0.0352447	0.25204	12.4605	-0.176289
chr1	154900000	155000000	0.0325297	0.212327	10.8562	-0.171145
chr1	155000000	155100000	-0.610653	1.351	46.0652	0.440255
chr1	155100000	155200000	-0.582902	1.46444	49.5346	0.530757
chr1	155200000	155300000	-0.586488	1.29472	44.9136	0.416433
chr1	155300000	155400000	0.198109	1.00467	36.646	0.186796
chr1	155400000	155500000	-0.193486	1.20441	42.2231	0.305055
chr1	155500000	155600000	-0.323267	1.26662	43.9428	0.392824
chr1	155600000	155700000	0.0345841	1.18849	41.7973	0.345234
chr1	155700000	155800000	-0.50905	1.23147	41.984	0.535697
chr1	155800000	155900000	-0.054074	1.3592	46.431	0.501769
chr1	155900000	156000000	0.0678986	1.46702	49.5194	0.608153
chr1	156000000	156100000	-0.698579	1.56899	52.7285	0.763124
chr1	156100000	156200000	-0.422075	1.31512	42.9551	0.590669
chr1	156200000	156300000	-0.42052	1.46391	49.5982	0.6172
chr1	156300000	156400000	-0.201692	1.32592	45.4474	0.48869
chr1	156400000	156500000	-0.501711	1.54363	51.3103	0.705409
chr1	156500000	156600000	-0.686924	1.55411	51.4507	0.777656
chr1	156600000	156700000	-0.878308	1.57922	52.6459	0.806926
chr1	156700000	156800000	-0.55188	1.48191	50.0937	0.580344
chr1	156800000	156900000	0.0484091	1.30147	44.3867	0.413164
chr1	156900000	157000000	-0.589512	1.46182	49.2302	0.56596
chr1	157000000	157100000	-0.525319	1.28943	44.6893	0.419715
chr1	157100000	157200000	0.532988	0.646838	26.8934	0.0191891
chr1	157200000	157300000	0.486048	0.648463	26.1641	0.0176493
chr1	157300000	157400000	0.327602	0.872696	32.9051	0.120543
chr1	157400000	157500000	-0.247259	0.902998	33.7542	0.107074
chr1	157500000	157600000	0.0994107	-0.127375	-1.79922	-0.41572
chr1	157600000	157700000	0.568336	-0.771999	-30.8806	-0.695975
chr1	157700000	157800000	0.776478	-0.678617	-26.5297	-0.622135
chr1	157800000	157900000	1.05354	-0.799548	-31.3556	-0.656325
chr1	157900000	158000000	0.860525	-0.815719	-33.0935	-0.649792
chr1	158000000	158100000	0.866549	-0.794598	-30.3924	-0.62574
chr1	158100000	158200000	0.921835	-0.769706	-30.7201	-0.604763
chr1	158200000	158300000	0.227248	-0.354018	-11.3362	-0.377212
chr1	158300000	158400000	0.165159	-0.192476	-3.94609	-0.303611
chr1	158400000	158500000	0.964518	-0.693224	-25.6486	-0.541141
chr1	158500000	158600000	0.874398	-0.742007	-28.9566	-0.560655
chr1	158600000	158700000	0.570924	-0.530338	-21.1023	-0.546726
chr1	158700000	158800000	1.08775	-0.737717	-27.8788	-0.605287
chr1	158800000	158900000	0.940894	-0.785621	-30.2639	-0.593759
chr1	158900000	159000000	0.603929	-0.741835	-28.6648	-0.602
chr1	159000000	159100000	0.841552	-0.749494	-27.8092	-0.585446
chr1	159100000	159200000	0.859017	-0.647893	-23.671	-0.571203
chr1	159200000	159300000	0.141279	0.491458	22.5743	0.00451289
chr1	159300000	159400000	0.0619741	0.47859	21.3467	0.0183688
chr1	159400000	159500000	0.141291	-0.124029	-0.590735	-0.258963
chr1	159500000	159600000	0.493701	-0.125376	-0.285589	-0.311351
chr1	159600000	159700000	0.552515	-0.282895	-5.77485	-0.372459
chr1	159700000	159800000	0.577139	-0.341606	-9.78352	-0.409589
chr1	159800000	159900000	0.54323	-0.198255	-3.55388	-0.365395
chr1	159900000	160000000	0.818156	-0.445344	-14.9416	-0.504865
chr1	160000000	160100000	0.488724	-0.147926	-1.41504	-0.386325
chr1	160100000	160200000	0.133871	0.390958	19.4259	-0.0854709
chr1	160200000	160300000	0.147017	1.09804	40.6959	0.306335
chr1	160300000	160400000	0.384501	0.871142	33.516	0.193677
chr1	160400000	160500000	0.687981	0.435847	20.0692	0.0227072
chr1	160500000	160600000	0.93177	0.444992	21.1935	0.00862833
chr1	160600000	160700000	0.420493	0.766152	29.6462	0.156282
chr1	160700000	160800000	0.234393	1.09015	38.8031	0.320461
chr1	160800000	160900000	0.288602	1.24153	43.7744	0.422573
chr1	160900000	161000000	-0.391759	1.49194	49.8801	0.720381
chr1	161000000	161100000	-0.641155	1.5024	49.5959	0.827672
chr1	161100000	161200000	-0.636759	1.48734	49.3376	0.683449
chr1	161200000	161300000	-0.577312	1.26283	44.0126	0.468447
chr1	161300000	161400000	0.52498	0.454267	22.0105	0.000639463
chr1	161400000	161500000	0.72267	-0.127103	2.08466	-0.206619
chr1	161500000	161600000	0.918172	-0.421348	-8.39143	-0.354629
chr1	161600000	161700000	0.6975	-0.102431	3.77334	-0.250286
chr1	161700000	161800000	0.383358	0.697222	28.448	0.101278
chr1	161800000	161900000	0.32734	1.20432	41.863	0.395603
chr1	161900000	162000000	0.118765	1.02535	37.2172	0.261047
chr1	162000000	162100000	0.670256	0.342723	17.5312	-0.070343
chr1	162100000	162200000	0.816984	0.0496623	7.82842	-0.213129
chr1	162200000	162300000	0.911797	0.0238268	5.81012	-0.216392
chr1	162300000	162400000	0.727349	0.229664	13.9111	-0.129585
chr1	162400000	162500000	0.631908	0.344289	17.7596	-0.090657
chr1	162500000	162600000	0.121229	1.10047	40.5982	0.313503
chr1	162600000	162700000	-0.315745	1.16389	40.5098	0.46628
chr1	162700000	162800000	-0.206817	0.90457	34.0572	0.276973
chr1	162800000	162900000	0.604037	-0.115315	0.100341	-0.230303
chr1	162900000	163000000	0.881595	-0.699936	-23.4982	-0.504774
chr1	163000000	163100000	0.893545	-0.54876	-16.3915	-0.450426
chr1	163100000	163200000	0.586973	-0.218084	-2.4084	-0.301839
chr1	163200000	163300000	0.877733	-0.489096	-13.6766	-0.438547
chr1	163300000	163400000	0.554509	-0.0786672	3.66013	-0.238537
chr1	163400000	163500000	0.994144	-0.696629	-20.2963	-0.497011
chr1	163500000	163600000	1.24326	-0.853518	-29.2095	-0.574098
chr1	163600000	163700000	0.974111	-0.700042	-22.5899	-0.516374
chr1	163700000	163800000	0.781713	-0.558562	-15.0332	-0.405741
chr1	163800000	163900000	0.809591	0.100124	10.487	-0.152432
chr1	163900000	164000000	-0.352317	1.05266	38.3317	0.366558
chr1	164000000	164100000	0.0942388	0.92003	34.587	0.162413
chr1	164100000	164200000	0.31946	0.85789	33.7897	0.101365
chr1	164200000	164300000	-0.0473512	1.32917	45.7203	0.42441
chr1	164300000	164400000	-0.422032	1.36664	47.1226	0.496943
chr1	164400000	164500000	-0.697793	1.3444	46.4774	0.465872
chr1	164500000	164600000	-0.474749	1.07279	39.0244	0.276776
chr1	164600000	164700000	0.417222	0.309424	15.984	-0.0768359
chr1	164700000	164800000	0.377586	0.18858	12.496	-0.134645
chr1	164800000	164900000	0.388478	0.11781	11.5328	-0.17134
chr1	164900000	165000000	0.103201	0.489591	21.5736	-0.0103097
chr1	165000000	165100000	-0.231063	0.826947	32.3471	0.160358
chr1	165100000	165200000	-0.565607	1.25726	44.3581	0.428956
chr1	165200000	165300000	-0.572375	1.38868	46.7607	0.581842
chr1	165300000	165400000	-0.0867907	1.23476	43.3005	0.430914
chr1	165400000	165500000	-0.0101638	1.22672	43.4075	0.421122
chr1	165500000	165600000	-0.49697	1.31594	45.4777	0.471253
chr1	165600000	165700000	-0.889899	1.52781	51.652	0.707264
chr1	165700000	165800000	-0.692101	1.45179	49.6384	0.601797
chr1	165800000	165900000	-0.831905	1.43795	49.4692	0.584295
chr1	165900000	166000000	-1.01422	1.42432	47.4064	0.59929
chr1	166000000	166100000	-0.841998	1.27812	44.4404	0.450307
chr1	166100000	166200000	-1.08035	1.26799	44.154	0.430614
chr1	166200000	166300000	-0.56477	0.891094	33.6501	0.186849
chr1	166300000	166400000	-0.633177	0.532421	23.52	0.0363749
chr1	166400000	166500000	0.0496258	-0.545519	-14.4689	-0.407924
chr1	166500000	166600000	0.369549	-1.02999	-38.5325	-0.668119
chr1	166600000	166700000	0.416477	-0.949563	-35.0903	-0.641603
chr1	166700000	166800000	0.224603	-0.6599	-20.8519	-0.487155
chr1	166800000	166900000	0.343782	-0.309403	-5.20579	-0.356514
chr1	166900000	167000000	0.0725545	0.140416	10.8317	-0.137027
chr1	167000000	167100000	-0.41136	0.432428	20.991	-0.0225788
chr1	167100000	167200000	-0.0500227	0.144716	11.3648	-0.0913322
chr1	167200000	167300000	-0.835431	1.41131	48.8189	0.570027
chr1	167300000	167400000	-0.827426	1.49627	51.3564	0.643529
chr1	167400000	167500000	-0.512015	1.25139	43.3117	0.386428
chr1	167500000	167600000	-0.411406	1.20149	42.0552	0.363277
chr1	167600000	167700000	-0.626296	1.16836	41.899	0.34174
chr1	167700000	167800000	0.0683161	0.618614	25.2016	-0.0452032
chr1	167800000	167900000	-0.0984404	0.439985	19.3766	-0.12226
chr1	167900000	168000000	0.0194269	0.219679	13.2277	-0.308758
chr1	168000000	168100000	0.359245	-0.0267072	3.95981	-0.402411
chr1	168100000	168200000	0.407508	-0.106553	0.707145	-0.425325
chr1	168200000	168300000	0.0796149	0.136118	8.38919	-0.335175
chr1	168300000	168400000	-0.576651	0.514471	22.1934	-0.135617
chr1	168400000	168500000	-0.150763	0.215819	8.38601	-0.202471
chr1	168500000	168600000	0.598043	-0.624194	-19.7762	-0.556094
chr1	168600000	168700000	0.557703	-0.642034	-21.0517	-0.529374
chr1	168700000	168800000	0.776007	-0.70364	-22.8584	-0.558318
chr1	168800000	168900000	0.890357	-0.834878	-30.0599	-0.625259
chr1	168900000	169000000	0.873646	-0.895892	-32.3915	-0.651184
chr1	169000000	169100000	0.807016	-0.858255	-31.0597	-0.677446
chr1	169100000	169200000	0.784376	-0.770632	-29.5367	-0.669998
chr1	169200000	169300000	0.652188	-0.716954	-25.2007	-0.650287
chr1	169300000	169400000	0.593476	-0.589427	-21.789	-0.680636
chr1	169400000	169500000	0.392944	-0.231798	-7.29794	-0.547909
chr1	169500000	169600000	0.262169	-0.0938261	-0.936913	-0.329834
chr1	169600000	169700000	0.567897	-0.358887	-11.9755	-0.511204
chr1	169700000	169800000	0.491206	-0.623587	-18.3171	-0.586386
chr1	169800000	169900000	0.588847	-0.484349	-17.9777	-0.598565
chr1	169900000	170000000	0.0195009	0.191805	12.6719	-0.251092
chr1	170000000	170100000	0.108471	0.213763	13.6654	-0.250051
chr1	170100000	170200000	-0.158067	0.818919	31.3072	0.0766871
chr1	170200000	170300000	-0.169118	0.76778	28.5785	0.0811064
chr1	170300000	170400000	-0.0260664	0.356556	16.1839	-0.088266
chr1	170400000	170500000	-0.0451244	0.406753	18.2377	-0.0193916
chr1	170500000	170600000	-0.161083	0.600985	24.7465	0.0710717
chr1	170600000	170700000	-0.397855	0.989513	35.7589	0.265182
chr1	170700000	170800000	-0.396768	1.16919	40.8575	0.384436
chr1	170800000	170900000	-0.838187	1.52557	50.2089	0.70511
chr1	170900000	171000000	-0.907692	1.52688	49.5834	0.814227
chr1	171000000	171100000	-0.918208	1.56034	49.895	0.885055
chr1	171100000	171200000	-0.901098	1.58292	51.6745	0.959963
chr1	171200000	171300000	-0.914192	1.5802	51.6222	0.9999
chr1	171300000	171400000	-1.05392	1.53402	50.3251	0.967844
chr1	171400000	171500000	-1.02453	1.45859	46.2271	0.929744
chr1	171500000	171600000	0.16043	0.0380836	11.3525	-0.0642089
chr1	171600000	171700000	0.19232	-0.216351	0.0949705	-0.215824
chr1	171700000	171800000	0.307477	-0.249382	-2.8963	-0.285047
chr1	171800000	171900000	0.142303	-0.25696	-2.23851	-0.255498
chr1	171900000	172000000	-0.285276	0.273657	16.2759	-0.0381016
chr1	172000000	172100000	-0.602221	1.38826	47.899	0.592687
chr1	172100000	172200000	-0.796017	1.47114	49.4073	0.765584
chr1	172200000	172300000	-0.867866	1.48352	50.3675	0.670134
chr1	172300000	172400000	-0.72627	1.44349	49.7355	0.598308
chr1	172400000	172500000	-0.657137	1.28116	44.3368	0.421414
chr1	172500000	172600000	-0.818802	1.13654	41.4211	0.264714
chr1	172600000	172700000	-0.242212	0.286078	14.0838	-0.181791
chr1	172700000	172800000	0.935546	-0.46664	-12.7181	-0.493589
chr1	172800000	172900000	0.955981	-0.892454	-32.206	-0.675695
chr1	172900000	173000000	0.981658	-0.880407	-31.7138	-0.667722
chr1	173000000	173100000	0.993849	-0.907727	-33.9289	-0.705447
chr1	173100000	173200000	1.09585	-0.850887	-30.2039	-0.688921
chr1	173200000	173300000	1.17464	-0.758165	-29.633	-0.765732
chr1	173300000	173400000	0.0207541	0.0481708	5.31979	-0.19562
chr1	173400000	173500000	0.42437	-0.263381	-7.52596	-0.367756
chr1	173500000	173600000	0.990943	-0.93588	-36.3996	-0.731374
chr1	173600000	173700000	1.08445	-0.968655	-38.0297	-0.744338
chr1	173700000	173800000	1.0044	-0.85167	-33.1659	-0.708354
chr1	173800000	173900000	1.17497	-0.729867	-28.1496	-0.662257
chr1	173900000	174000000	1.45915	-0.884531	-34.8866	-0.677845
chr1	174000000	174100000	0.975039	-0.74722	-28.422	-0.623194
chr1	174100000	174200000	0.888939	-0.661393	-24.4156	-0.599357
chr1	174200000	174300000	1.07415	-0.584636	-19.4526	-0.55925
chr1	174300000	174400000	0.894029	-0.487296	-20.2522	-0.697057
chr1	174400000	174500000	0.404095	-0.269097	-9.41243	-0.429893
chr1	174500000	174600000	0.395499	-0.225405	-5.50025	-0.405813
chr1	174600000	174700000	0.903395	-0.480008	-15.5538	-0.504394
chr1	174700000	174800000	1.0084	-0.526675	-17.0563	-0.488936
chr1	174800000	174900000	1.02275	-0.643063	-22.99	-0.571693
chr1	174900000	175000000	0.599482	-0.635283	-21.809	-0.552063
chr1	175000000	175100000	0.682001	-0.457576	-16.0965	-0.463852
chr1	175100000	175200000	1.10361	-0.808599	-30.0811	-0.691518
chr1	175200000	175300000	0.853418	-0.855356	-32.7129	-0.698787
chr1	175300000	175400000	1.03819	-0.86307	-33.4052	-0.726314
chr1	175400000	175500000	0.70392	-0.767492	-28.493	-0.64207
chr1	175500000	175600000	0.648738	-0.642823	-23.9257	-0.589377
chr1	175600000	175700000	0.338427	0.110601	8.19285	-0.229347
chr1	175700000	175800000	0.619227	-0.194559	-2.72194	-0.377859
chr1	175800000	175900000	0.160606	0.111258	8.07271	-0.212451
chr1	175900000	176000000	-0.051842	0.10837	7.9648	-0.196183
chr1	176000000	176100000	0.364557	-0.296644	-6.60869	-0.383385
chr1	176100000	176200000	0.652782	-0.439705	-11.2707	-0.458762
chr1	176200000	176300000	0.552588	-0.399805	-10.4284	-0.446008
chr1	176300000	176400000	0.724834	-0.613419	-19.5113	-0.519524
chr1	176400000	176500000	0.816167	-0.768408	-28.2195	-0.624951
chr1	176500000	176600000	0.898182	-0.777866	-28.741	-0.637088
chr1	176600000	176700000	0.297347	-0.43509	-13.9986	-0.492405
chr1	176700000	176800000	0.511648	0.332671	15.6268	-0.111804
chr1	176800000	176900000	0.307875	0.426734	17.4993	-0.0562467
chr1	176900000	177000000	0.314343	0.321511	15.0544	-0.131001
chr1	177000000	177100000	0.679246	0.150582	10.493	-0.223363
chr1	177100000	177200000	0.918419	0.0463536	6.62817	-0.254765
chr1	177200000	177300000	0.670173	0.383866	15.9973	-0.128156
chr1	177300000	177400000	0.374314	0.335832	15.2345	-0.168401
chr1	177400000	177500000	0.312671	0.452245	20.2207	-0.117247
chr1	177500000	177600000	0.504077	0.204793	10.544	-0.245
chr1	177600000	177700000	0.0163608	0.472529	19.1599	-0.158125
chr1	177700000	177800000	-0.561975	0.807909	30.6476	0.129585
chr1	177800000	177900000	0.428252	-0.11819	1.23226	-0.300818
chr1	177900000	178000000	0.178761	-0.172227	0.531717	-0.310168
chr1	178000000	178100000	0.204302	-0.524184	-14.8691	-0.438396
chr1	178100000	178200000	0.0732034	-0.160331	0.902515	-0.257217
chr1	178200000	178300000	-0.300998	0.421391	18.4039	-0.014356
chr1	178300000	178400000	-0.986823	1.34019	44.714	0.549181
chr1	178400000	178500000	-0.519104	1.02527	35.66	0.269952
chr1	178500000	178600000	-0.645479	0.836711	30.054	0.156627
chr1	178600000	178700000	-0.428589	0.48622	19.4445	-0.0724216
chr1	178700000	178800000	-0.39699	0.280205	12.1536	-0.21204
chr1	178800000	178900000	-0.412319	0.273957	12.2413	-0.233444
chr1	178900000	179000000	-0.431341	0.324336	13.3258	-0.217917
chr1	179000000	179100000	-0.552189	0.486883	18.0668	-0.142393
chr1	179100000	179200000	-0.641535	0.664847	25.7469	-0.0711899
chr1	179200000	179300000	-0.633161	0.665649	24.5498	-0.0691903
chr1	179300000	179400000	-0.554933	0.792975	27.2346	-0.00785935
chr1	179400000	179500000	-0.841511	1.27776	42.06	0.314919
chr1	179500000	179600000	-0.906301	1.552	50.6242	0.711412
chr1	179600000	179700000	-0.75894	1.51698	48.1114	0.672794
chr1	179700000	179800000	-0.814671	1.43475	46.1639	0.853013
chr1	179800000	179900000	-0.610636	1.42327	45.4035	0.596105
chr1	179900000	180000000	-0.615317	1.37752	43.8532	0.517644
chr1	180000000	180100000	-0.426905	1.37353	41.6863	0.549487
chr1	180100000	180200000	-0.63064	1.41409	44.2438	0.605753
chr1	180200000	180300000	-0.826622	1.54328	49.1146	0.769054
chr1	180300000	180400000	-0.787765	1.55594	49.5835	0.843624
chr1	180400000	180500000	-0.789727	1.53076	48.9361	0.805885
chr1	180500000	180600000	-0.953515	1.55322	50.1054	0.879575
chr1	180600000	180700000	-0.709958	1.52148	48.82	0.911317
chr1	180700000	180800000	-0.879283	1.55579	50.0287	0.950924
chr1	180800000	180900000	-0.932734	1.52522	49.1221	0.9999
chr1	180900000	181000000	-0.896428	1.51856	48.5354	0.942818
chr1	181000000	181100000	-0.576087	1.4873	47.6951	0.844728
chr1	181100000	181200000	-0.965003	1.48949	47.5821	0.941267
chr1	181200000	181300000	-0.773764	1.48826	47.3835	0.717114
chr1	181300000	181400000	-0.582453	1.25637	39.6354	0.426564
chr1	181400000	181500000	-0.560201	0.97792	30.6521	0.2002
chr1	181500000	181600000	-0.52239	1.15278	36.3906	0.341459
chr1	181600000	181700000	-0.488357	1.31508	41.6006	0.404823
chr1	181700000	181800000	-0.52393	1.27335	39.9618	0.428942
chr1	181800000	181900000	-0.950223	1.52379	48.6856	0.729019
chr1	181900000	182000000	-1.20825	1.47688	47.0938	0.712777
chr1	182000000	182100000	-1.32442	1.50912	47.9738	0.851568
chr1	182100000	182200000	-0.925027	1.45598	46.0633	0.726425
chr1	182200000	182300000	-0.678187	1.40345	43.6957	0.62702
chr1	182300000	182400000	-0.693209	1.51881	48.3242	0.698962
chr1	182400000	182500000	-0.652186	1.52792	48.1204	0.695084
chr1	182500000	182600000	-0.709311	1.45955	47.2996	0.574696
chr1	182600000	182700000	-0.57104	1.16372	38.0054	0.261589
chr1	182700000	182800000	-0.601269	1.22315	39.055	0.334491
chr1	182800000	182900000	-0.61026	1.1696	37.944	0.285915
chr1	182900000	183000000	-0.545754	1.22298	38.2045	0.300614
chr1	183000000	183100000	0	0.695727	10.3104	0.116673
chr1	183100000	183200000	0	0.975685	28.0824	0.105746
chr1	183200000	183300000	0	0.281794	1.91065	0.282434
chr1	183300000	183400000	0	1.43526	47.112	0.585285
chr1	183400000	183500000	0	0.990006	30.217	0.25149
chr1	183500000	183600000	-0.0740751	-0.174799	-4.75059	-0.413236
chr1	183600000	183700000	0.171862	-0.424503	-14.3289	-0.520519
chr1	183700000	183800000	0.263341	-0.482586	-17.7926	-0.569199
chr1	183800000	183900000	0.417807	-0.58845	-20.3507	-0.612974
chr1	183900000	184000000	0.257604	-0.395352	-12.4665	-0.54238
chr1	184000000	184100000	9.2e-05	0.215909	9.63616	-0.282222
chr1	184100000	184200000	0.307801	-0.233768	-6.71698	-0.444789
chr1	184200000	184300000	0.139515	-0.070789	-2.09482	-0.3777
chr1	184300000	184400000	0.333512	-0.0296606	1.32033	-0.3656
chr1	184400000	184500000	0.0061514	0.333097	12.104	-0.136793
chr1	184500000	184600000	0.233268	0.280865	11.0514	-0.131315
chr1	184600000	184700000	-0.154761	0.545626	19.8301	-0.00298712
chr1	184700000	184800000	-0.536874	1.03276	35.0161	0.370937
chr1	184800000	184900000	-0.727769	1.43958	47.5879	0.645465
chr1	184900000	185000000	-0.322275	1.29509	41.8973	0.502421
chr1	185000000	185100000	-0.302295	1.26356	41.1044	0.447074
chr1	185100000	185200000	-0.312285	1.27562	40.304	0.480081
chr1	185200000	185300000	-0.624652	1.54544	48.3341	0.846219
chr1	185300000	185400000	-0.706771	1.49103	47.0678	0.945283
chr1	185400000	185500000	-0.762502	1.41144	45.393	0.697476
chr1	185500000	185600000	-0.215388	0.705021	23.6096	0.0774313
chr1	185600000	185700000	0.587032	0.0207545	-8.36264	-0.332496
chr1	185700000	185800000	0.688521	-0.235865	-8.50334	-0.451807
chr1	185800000	185900000	0.828952	-0.27438	-9.17519	-0.493432
chr1	185900000	186000000	0.539532	-0.0270034	1.12517	-0.355917
chr1	186000000	186100000	0.716287	-0.150786	-3.55741	-0.411385
chr1	186100000	186200000	0.590137	0.128489	6.3691	-0.264509
chr1	186200000	186300000	0.261016	0.510574	18.5998	-0.0777434
chr1	186300000	186400000	0.677418	0.0775402	4.44703	-0.269501
chr1	186400000	186500000	0.228475	0.400795	15.6504	-0.129569
chr1	186500000	186600000	0.153003	0.679682	23.8291	0.0413733
chr1	186600000	186700000	0.0653733	0.610194	22.1615	-0.0242991
chr1	186700000	186800000	-0.410631	0.995415	33.7527	0.149825
chr1	186800000	186900000	0.156274	0.636301	21.7822	-0.138994
chr1	186900000	187000000	-0.104402	0.724162	26.036	-0.0224025
chr1	187000000	187100000	0.522032	0.194564	7.63363	-0.325245
chr1	187100000	187200000	0.275778	0.330982	13.3969	-0.216802
chr1	187200000	187300000	0.065231	0.781705	27.4767	0.0253465
chr1	187300000	187400000	0.0915806	0.473844	17.0982	-0.140756
chr1	187400000	187500000	0.243233	0.0939613	4.74343	-0.342647
chr1	187500000	187600000	0.34321	-0.145131	-3.35367	-0.455351
chr1	187600000	187700000	0.188363	0.306135	11.6688	-0.22075
chr1	187700000	187800000	0.204	0.151934	6.96996	-0.274349
chr1	187800000	187900000	0.378082	0.039198	2.88839	-0.356732
chr1	187900000	188000000	0.119295	0.126711	5.33207	-0.284334
chr1	188000000	188100000	0.60564	-0.135042	-2.34034	-0.492731
chr1	188100000	188200000	0.801327	-0.356098	-11.7031	-0.580506
chr1	188200000	188300000	0.775336	-0.424348	-16.0374	-0.600386
chr1	188300000	188400000	0.742348	-0.41851	-14.3583	-0.558918
chr1	188400000	188500000	0.801781	-0.516358	-17.3496	-0.620061
chr1	188500000	188600000	0.525501	-0.297355	-8.61062	-0.543716
chr1	188600000	188700000	0.168397	0.108246	5.37825	-0.338043
chr1	188700000	188800000	0.598297	-0.0161847	2.29959	-0.422233
chr1	188800000	188900000	0.14998	0.341072	14.5439	-0.250286
chr1	188900000	189000000	-0.547345	0.854191	29.2098	0.124168
chr1	189000000	189100000	-0.272542	0.909454	31.6745	0.152624
chr1	189100000	189200000	0.335173	0.334036	14.4329	-0.166709
chr1	189200000	189300000	0.360423	0.247914	10.9654	-0.232939
chr1	189300000	189400000	0.231767	-0.0488531	0.265369	-0.342599
chr1	189400000	189500000	0.32364	-0.144545	-3.15667	-0.430365
chr1	189500000	189600000	0.0885741	0.319053	11.8457	-0.246949
chr1	189600000	189700000	-0.361075	1.18339	39.0844	0.370614
chr1	189700000	189800000	-0.962268	1.4521	46.8053	0.605708
chr1	189800000	189900000	-0.963567	1.41838	46.7291	0.535736
chr1	189900000	190000000	-0.442671	1.23613	39.5088	0.332708
chr1	190000000	190100000	-0.0642537	0.775903	27.0169	-0.00279769
chr1	190100000	190200000	-0.119036	0.828736	27.8982	0.0540863
chr1	190200000	190300000	-0.0604686	0.352475	13.0112	-0.278371
chr1	190300000	190400000	-0.0486346	0.333571	12.4559	-0.272242
chr1	190400000	190500000	-0.352382	0.663951	22.891	-0.111974
chr1	190500000	190600000	-0.176689	0.533573	18.5294	-0.163837
chr1	190600000	190700000	-0.215675	0.689155	22.3247	-0.0225389
chr1	190700000	190800000	-0.368833	0.995775	33.54	0.212976
chr1	190800000	190900000	-0.433109	1.37317	45.105	0.52942
chr1	190900000	191000000	-0.625801	1.59547	51.8413	0.792746
chr1	191000000	191100000	-0.652307	1.63439	52.3631	0.889785
chr1	191100000	191200000	-0.632298	1.58355	50.9421	0.782141
chr1	191200000	191300000	-0.693138	1.58112	51.0113	0.799691
chr1	191300000	191400000	-0.717174	1.63291	52.3737	0.906993
chr1	191400000	191500000	-0.669428	1.57463	49.6242	0.805099
chr1	191500000	191600000	-0.922686	1.57854	49.8274	0.863214
chr1	191600000	191700000	-0.579545	1.54109	48.5774	0.744306
chr1	191700000	191800000	-0.414605	1.51831	47.3388	0.64943
chr1	191800000	191900000	-0.676329	1.52881	48.6567	0.701201
chr1	191900000	192000000	-0.680624	1.35045	40.0604	0.664042
chr1	192000000	192100000	-0.446366	1.24415	34.0379	0.517468
chr1	192100000	192200000	-0.219234	1.05591	32.9424	0.223613
chr1	192200000	192300000	0.114366	0.449741	16.0949	-0.183811
chr1	192300000	192400000	0.0357769	0.60843	21.3396	-0.135841
chr1	192400000	192500000	-0.180454	0.78116	25.346	0.00181363
chr1	192500000	192600000	-0.0955027	0.759809	25.3817	-0.0337263
chr1	192600000	192700000	-0.0419959	0.50895	18.0519	-0.08273
chr1	192700000	192800000	-0.500113	1.22398	39.1381	0.338948
chr1	192800000	192900000	-0.294668	1.25928	41.6282	0.339469
chr1	192900000	193000000	0.334108	0.853786	28.6896	0.110807
chr1	193000000	193100000	-0.0406564	1.14332	36.5607	0.293558
chr1	193100000	193200000	-0.544393	1.32634	44.567	0.430992
chr1	193200000	193300000	-0.289719	0.906652	30.0607	-0.00664184
chr1	193300000	193400000	-0.309473	0.776416	26.0307	-0.105752
chr1	193400000	193500000	-0.198985	0.453364	17.2481	-0.272026
chr1	193500000	193600000	-0.400203	0.813019	28.1807	-0.0130998
chr1	193600000	193700000	0.117073	0.290038	11.7026	-0.273871
chr1	193700000	193800000	0.625123	-0.336498	-9.99147	-0.541828
chr1	193800000	193900000	1.06332	-0.649777	-21.1333	-0.648829
chr1	193900000	194000000	1.03238	-0.571083	-19.9471	-0.607997
chr1	194000000	194100000	0.982638	-0.639877	-21.9741	-0.616508
chr1	194100000	194200000	1.08146	-0.620588	-21.4679	-0.642458
chr1	194200000	194300000	1.04598	-0.473802	-15.7205	-0.560513
chr1	194300000	194400000	1.01381	-0.558361	-19.4625	-0.598383
chr1	194400000	194500000	1.0374	-0.44683	-14.1546	-0.583611
chr1	194500000	194600000	0.916165	-0.415837	-13.0891	-0.568826
chr1	194600000	194700000	0.498853	-0.178214	-5.03708	-0.465356
chr1	194700000	194800000	0.718891	-0.119603	-2.23789	-0.478411
chr1	194800000	194900000	0.768933	-0.158438	-3.7507	-0.473403
chr1	194900000	195000000	0.734351	-0.0467424	0.46241	-0.367611
chr1	195000000	195100000	0.652691	-0.0706649	0.241408	-0.263212
chr1	195100000	195200000	0.94194	-0.253923	-3.71185	-0.290056
chr1	195200000	195300000	0.642701	-0.797586	-23.3392	-0.469237
chr1	195300000	195400000	0.543512	-0.70858	-20.1711	-0.49958
chr10	3100000	3200000	0.0169415	-0.244962	-8.14864	-0.332934
chr10	3200000	3300000	-0.0645633	-0.320883	-10.4673	-0.407296
chr10	3300000	3400000	-0.141093	-0.442792	-11.3012	-0.357998
chr10	3400000	3500000	0.111541	-0.624019	-17.1135	-0.462678
chr10	3500000	3600000	-0.39977	-0.0809279	-1.68578	-0.0810799
chr10	3600000	3700000	-0.176126	-0.0951886	-1.54765	-0.0509955
chr10	3700000	3800000	-0.31342	0.0246343	2.79216	0.0313241
chr10	3800000	3900000	-0.666141	0.656778	22.1015	0.317127
chr10	3900000	4000000	-0.859625	0.992834	31.6635	0.51321
chr10	4000000	4100000	-1.05594	1.3217	40.7398	0.730669
chr10	4100000	4200000	-0.88816	1.3802	41.0246	0.768977
chr10	4200000	4300000	-0.972503	1.44623	43.0597	0.836657
chr10	4300000	4400000	-1.11493	1.38964	42.0535	0.774196
chr10	4400000	4500000	-0.735629	1.19493	37.718	0.655015
chr10	4500000	4600000	-0.264085	0.51562	20.5799	0.230876
chr10	4600000	4700000	-0.0885506	-0.152601	0.665621	-0.0791755
chr10	4700000	4800000	0.404361	-0.714829	-18.8417	-0.375616
chr10	4800000	4900000	0.443083	-0.734948	-19.6967	-0.44189
chr10	4900000	5000000	0.510005	-0.722405	-19.2939	-0.425933
chr10	5000000	5100000	0.349905	-0.44534	-7.71536	-0.288514
chr10	5100000	5200000	0.0125586	-0.0765779	5.31536	-0.0920296
chr10	5200000	5300000	0.114724	-0.0331836	8.25606	-0.14868
chr10	5300000	5400000	0.429463	-0.332838	-2.92051	-0.306764
chr10	5400000	5500000	0.536538	-0.479825	-8.20399	-0.409008
chr10	5500000	5600000	0.130719	0.171094	15.3376	-0.0973148
chr10	5600000	5700000	0.299164	-0.028138	10.9828	-0.198904
chr10	5700000	5800000	0.0581335	0.090179	13.3506	-0.103779
chr10	5800000	5900000	-0.388908	0.521152	25.0375	0.111126
chr10	5900000	6000000	0.328329	-0.435676	-4.56455	-0.354138
chr10	6000000	6100000	0.367547	-0.645723	-15.4982	-0.506673
chr10	6100000	6200000	0.423536	-0.693052	-14.2231	-0.439461
chr10	6200000	6300000	0.58186	-0.926113	-24.8356	-0.624705
chr10	6300000	6400000	0.468984	-0.842011	-21.69	-0.56792
chr10	6400000	6500000	0.361916	-0.923906	-22.4184	-0.637387
chr10	6500000	6600000	0.462577	-0.898845	-24.7859	-0.631232
chr10	6600000	6700000	0.631474	-1.02481	-31.8447	-0.718344
chr10	6700000	6800000	0.417324	-0.85339	-24.939	-0.598271
chr10	6800000	6900000	0.068709	-0.272643	2.43385	-0.230451
chr10	6900000	7000000	0.440008	-0.562625	-9.89427	-0.43481
chr10	7000000	7100000	0.122399	-0.324685	-2.63631	-0.339479
chr10	7100000	7200000	-0.403445	0.147412	12.8572	-0.093892
chr10	7200000	7300000	-0.323745	0.218038	15.2885	-0.0303804
chr10	7300000	7400000	-0.162704	0.197326	13.258	-0.00558683
chr10	7400000	7500000	0	0.35238	14.5646	0.254953
chr10	7500000	7600000	-0.823114	1.14658	34.759	0.63211
chr10	7600000	7700000	-0.848132	1.46444	44.0898	0.795861
chr10	7700000	7800000	-0.739039	1.43536	43.4895	0.798415
chr10	7800000	7900000	-0.635174	1.19498	37.7999	0.59534
chr10	7900000	8000000	-0.48503	0.946928	32.2872	0.415647
chr10	8000000	8100000	-0.154889	0.448488	19.613	0.174078
chr10	8100000	8200000	-0.406699	0.707997	25.4427	0.292907
chr10	8200000	8300000	-0.444677	0.83399	29.3698	0.340957
chr10	8300000	8400000	-0.436066	0.773783	28.3652	0.312902
chr10	8400000	8500000	-0.10076	0.275811	15.3249	0.0878969
chr10	8500000	8600000	-0.38003	0.517412	21.8534	0.195144
chr10	8600000	8700000	-0.0908162	0.0661762	9.42665	-0.077884
chr10	8700000	8800000	-0.741869	0.934005	32.1929	0.367292
chr10	8800000	8900000	-0.984978	1.26249	40.646	0.537515
chr10	8900000	9000000	-0.320297	0.501061	21.8909	0.0785599
chr10	9000000	9100000	-0.171744	-0.0804459	4.58355	-0.1767
chr10	9100000	9200000	0.32809	-0.515189	-9.91877	-0.352707
chr10	9200000	9300000	0.43688	-0.65555	-13.8383	-0.42702
chr10	9300000	9400000	0.420128	-0.583356	-11.7341	-0.362463
chr10	9400000	9500000	0.452855	-0.653583	-15.9057	-0.380797
chr10	9500000	9600000	0.251101	-0.63495	-14.685	-0.365341
chr10	9600000	9700000	0.173474	-0.236933	-0.0791721	-0.165605
chr10	9700000	9800000	0.196443	-0.272227	-2.5671	-0.138456
chr10	9800000	9900000	0.116885	-0.402105	-5.02542	-0.219225
chr10	9900000	10000000	0.430426	-0.891721	-27.1272	-0.545043
chr10	10000000	10100000	0.680126	-1.03786	-33.7779	-0.639858
chr10	10100000	10200000	0.656118	-1.04681	-34.6478	-0.678733
chr10	10200000	10300000	0.677539	-1.01366	-32.4146	-0.631159
chr10	10300000	10400000	0.383486	-0.689963	-19.3143	-0.403029
chr10	10400000	10500000	0.381721	-0.747661	-18.3681	-0.414699
chr10	10500000	10600000	0.300712	-0.760607	-20.9095	-0.405278
chr10	10600000	10700000	0.408266	-0.778496	-20.4171	-0.453678
[truncated: 21,594 more rows]

## Sheet: Figure 2I-J
Figure 2I	Genome-wide Time (Seconds)
	Resolution (Kb)	dcHiC	HOMER	Cscore
	100	595	8362	5137
	50	1279	31493	12042
	40	1764	39108	16833
	25	3608	120164	48662
	10	25282	DNF	138759
Figure 2J	Genome-wide Time (Seconds)
	Downsampling	dcHiC	HOMER	Cscore
	1	1279	31493	12042
	0.8	1279	25234	10561
	0.6	961	20345	9137
	0.4	973	16262	7874
	0.2	914	11537	4356
	0.1	1123	10995	3028

## Sheet: Figure 3A
Figure 3A
ESC-A	to	NPC-B	591
ESC-B	to	NPC-A	879
ESC-A	to	NPC-A	137
ESC-B	to	NPC-B	374
ESC-A	[591]	NPC-B
ESC-B	[879]	NPC-A
ESC-A	[137]	NPC-A
ESC-B	[374]	NPC-B
:NPC-B #7A10B4
:NPC-A #EA6400
:ESC-A #EA6400
:ESC-B #7A10B4
#EA6400, #7A10B4, #7A10B4, #EA6400, #EA6400, #FEDA77, #FEDA77, #EA6400, #B385CF, #7A10B4, #7A10B4, #B385CF
ESC vs NPC dcHiC @100Kb resolution
chr	start	end	ES	NPC	replicate_wt	sample_maha	pval	padj
chr1	4700000	4800000	13.3593	-21.1922	12.5847	7.09863	0.0077143	0.0898148
chr1	4800000	4900000	33.9318	-0.55817	17.8578	8.60974	0.00334371	0.0720847
chr1	11300000	11400000	23.5275	-11.3893	12.9159	8.16118	0.00427965	0.0622735
chr1	11400000	11500000	22.3718	-16.0308	11.2839	11.01	0.000906238	0.019843
chr1	15700000	15800000	18.8524	-20.6958	25.0288	11.3549	0.000752505	0.0206585
chr1	17200000	17300000	2.06352	-35.1783	10.1967	8.1446	0.00431895	0.0598885
chr1	30800000	30900000	29.5666	-17.7783	18.1488	20.6756	5.44051e-06	0.000268069
chr1	30900000	31000000	8.40405	-29.6293	9.21771	8.01799	0.00463148	0.0580129
chr1	33600000	33700000	33.882	-9.01622	6.5508	15.9669	6.44581e-05	0.00118011
chr1	33700000	33800000	44.5286	13.5301	12.686	7.11573	0.00764107	0.097749
chr1	33800000	33900000	46.4971	14.9699	16.0064	7.3013	0.00689047	0.0880399
chr1	41200000	41300000	-25.0359	27.2035	7.70291	18.1196	2.07454e-05	0.00051494
chr1	41300000	41400000	-22.9553	31.1944	17.3693	23.9282	9.99938e-07	5.11389e-05
chr1	41400000	41500000	-22.7965	29.9519	5.43309	19.558	9.75902e-06	0.000179624
chr1	41500000	41600000	-29.6858	29.2635	7.91608	34.8275	3.60247e-09	1.48652e-07
chr1	41600000	41700000	-28.4009	30.731	7.48356	37.8368	7.6916e-10	4.40469e-08
chr1	41700000	41800000	-26.7869	32.2947	6.25271	37.2781	1.02431e-09	5.80489e-08
chr1	41800000	41900000	-20.7485	34.2284	5.20133	25.5608	4.28669e-07	1.93684e-05
chr1	41900000	42000000	-17.9145	36.4399	7.53846	23.8388	1.04748e-06	2.89928e-05
chr1	42200000	42300000	-7.47565	36.4525	5.78922	6.50574	0.0107527	0.0965702
chr1	42300000	42400000	-12.5346	36.0999	6.72748	13.6621	0.000218822	0.00415885
chr1	46600000	46700000	6.16463	-35.6763	6.31424	12.952	0.000319574	0.00399896
chr1	61000000	61100000	-6.87436	40.4556	10.9226	12.7551	0.000355034	0.00654985
chr1	61200000	61300000	-11.1785	35.672	5.42947	10.0493	0.00152407	0.0224681
chr1	61700000	61800000	-11.4132	34.5109	18.7392	9.09564	0.00256219	0.0581624
chr1	61800000	61900000	-14.4544	35.7909	22.7004	15.5198	8.16477e-05	0.00376413
chr1	68000000	68100000	-41.4763	12.9066	7.26459	26.9769	2.05903e-07	5.35805e-06
chr1	68100000	68200000	-37.5499	16.2203	14.7394	23.5941	1.18954e-06	4.52978e-05
chr1	68200000	68300000	-35.0323	13.7781	9.1523	15.588	7.87549e-05	0.0017287
chr1	68300000	68400000	-32.5382	9.11409	11.1844	7.68893	0.00555606	0.0775224
chr1	68500000	68600000	-34.4821	9.23472	19.9459	9.68212	0.0018607	0.0410434
chr1	68600000	68700000	-35.5494	10.8122	4.65227	13.1123	0.000293363	0.00625771
chr1	68700000	68800000	-31.3983	18.2819	10.0246	15.7528	7.21812e-05	0.00164496
chr1	68800000	68900000	-38.9588	19.9999	13.395	35.5913	2.43373e-09	1.34036e-07
chr1	68900000	69000000	-43.3507	19.663	4.90963	48.8303	2.79091e-12	2.4214e-10
chr1	69000000	69100000	-34.6887	21.8158	13.9441	27.7723	1.36469e-07	6.10718e-06
chr1	69500000	69600000	-37.2653	11.2098	15.3098	16.1254	5.92845e-05	0.00125691
chr1	76000000	76100000	-8.93463	37.4488	9.03138	9.65262	0.00189082	0.0312228
chr1	76100000	76200000	-17.962	34.1512	4.84014	18.8215	1.43542e-05	0.000346787
chr1	76200000	76300000	-21.2342	34.6681	3.38178	27.4255	1.63264e-07	7.39357e-06
chr1	76300000	76400000	-22.8065	30.5693	5.37629	20.5945	5.67598e-06	0.00011236
chr1	76400000	76500000	-29.6875	34.5707	5.21206	57.0481	4.25282e-14	4.62387e-12
chr1	76500000	76600000	-31.7769	33.0429	4.79003	56.2658	6.33077e-14	6.7416e-12
chr1	76600000	76700000	-23.9604	34.1045	3.52095	33.8979	5.8081e-09	2.72788e-07
chr1	76700000	76800000	-23.8603	32.6232	4.06315	29.0469	7.06472e-08	3.41315e-06
chr1	76800000	76900000	-22.9134	35.8661	3.24966	36.7158	1.36666e-09	8.8203e-08
chr1	76900000	77000000	-18.8605	38.1323	4.73942	30.9262	2.68034e-08	1.474e-06
chr1	77000000	77100000	-9.83594	38.7922	8.29539	13.523	0.000235654	0.00301554
chr1	77600000	77700000	-7.53116	39.1692	8.06457	10.0729	0.00150467	0.0222272
chr1	77700000	77800000	-17.2018	33.4867	2.58747	15.9574	6.47855e-05	0.00156742
chr1	77800000	77900000	-17.666	32.8613	4.30885	15.3568	8.89997e-05	0.00219532
chr1	81000000	81100000	-50.2209	-14.9555	18.5343	10.2037	0.00140159	0.0306545
chr1	81100000	81200000	-48.9351	-4.22478	16.4986	18.1778	2.01205e-05	0.000748776
chr1	81700000	81800000	-35.2249	8.97751	22.8549	10.2537	0.00136413	0.0343069
chr1	81800000	81900000	-43.0897	6.1254	11.0106	19.2443	1.15012e-05	0.000426106
chr1	81900000	82000000	-42.7226	7.25586	23.4054	20.7029	5.36345e-06	0.000329611
chr1	82000000	82100000	-42.1946	13.5296	25.9522	28.5385	9.18524e-08	6.50336e-06
chr1	82100000	82200000	-37.8755	15.3684	15.9135	21.9854	2.74726e-06	0.000127002
chr1	82800000	82900000	42.7188	-2.93086	12.429	19.5412	9.84554e-06	0.000310922
chr1	82900000	83000000	24.8523	-22.5454	24.8465	19.9476	7.95939e-06	0.000346345
chr1	83000000	83100000	6.60004	-33.7132	14.1589	10.3244	0.00131286	0.0223251
chr1	84200000	84300000	11.9968	-31.1937	12.7877	14.4215	0.000146127	0.00332721
chr1	84300000	84400000	8.10918	-31.4501	14.0338	10.1755	0.0014232	0.0195118
chr1	84600000	84700000	23.5956	-19.5478	10.3381	14.7555	0.00012239	0.00278881
chr1	84700000	84800000	52.5719	-3.16611	4.49378	37.7398	8.08402e-10	4.29771e-08
chr1	84800000	84900000	54.0144	-9.98887	4.79156	57.3619	3.62555e-14	3.95983e-12
chr1	84900000	85000000	27.7219	-40.3029	12.2977	67.17	2.49082e-16	3.00911e-14
chr1	85000000	85100000	-13.5712	-62.4912	12.1954	10.4729	0.00121142	0.0209111
chr1	85100000	85200000	-17.2687	-67.3765	10.0387	10.8641	0.000980448	0.0159183
chr1	85600000	85700000	-6.38326	-58.0015	10.9724	17.0413	3.65749e-05	0.00100396
chr1	85700000	85800000	27.0054	-27.6969	27.6361	31.8953	1.62709e-08	1.51146e-06
chr1	85800000	85900000	39.6705	-1.5643	12.8483	14.8528	0.000116234	0.00280059
chr1	85900000	86000000	47.594	9.44468	19.5598	13.0469	0.000303791	0.00816311
chr1	86000000	86100000	59.4546	19.8325	18.7403	14.2131	0.000163229	0.00547232
chr1	104500000	104600000	-55.6353	-25.901	14.9149	8.89114	0.00286558	0.0428219
chr1	104600000	104700000	-53.2297	-16.8717	17.3718	12.7462	0.000356736	0.0121575
chr1	104700000	104800000	-43.4852	-5.4757	10.9063	8.83833	0.00294968	0.0437706
chr1	105700000	105800000	43.0728	11.8285	6.7556	6.80807	0.0090747	0.0702463
chr1	113900000	114000000	1.86114	-36.2046	9.64422	7.69822	0.00552753	0.0670832
chr1	117400000	117500000	-14.2718	-59.8693	7.09537	8.29074	0.00398478	0.0357785
chr1	119200000	119300000	56.962	21.5061	4.80622	8.95801	0.00276256	0.0458046
chr1	120200000	120300000	49.3752	3.75311	36.3402	21.9617	2.78142e-06	0.0002126
chr1	120300000	120400000	41.5694	-8.79645	24.8451	27.5139	1.55969e-07	1.35379e-05
chr1	120400000	120500000	30.7525	-11.3506	25.832	14.549	0.000136563	0.00539253
chr1	120500000	120600000	36.2756	-5.55006	20.6176	14.8929	0.00011379	0.00368251
chr1	121500000	121600000	24.8654	-13.7582	25.3092	10.81	0.00100952	0.0264223
chr1	137400000	137500000	-23.0332	29.5068	4.25119	18.7425	1.49611e-05	0.000444099
chr1	137500000	137600000	-21.6848	29.4032	3.09239	15.5416	8.07101e-05	0.00202565
chr1	137600000	137700000	-20.7497	31.6118	2.94619	18.3866	1.80323e-05	0.000526816
chr1	137700000	137800000	-24.5549	28.3502	4.07228	19.5178	9.96659e-06	0.000310922
chr1	137800000	137900000	-27.4181	32.2249	8.63743	38.9891	4.26189e-10	1.98632e-08
chr1	137900000	138000000	-28.2311	35.5047	7.74663	56.6302	5.25974e-14	3.23084e-12
chr1	138000000	138100000	-25.0354	26.4073	3.69424	15.9445	6.52287e-05	0.00168222
chr1	139500000	139600000	3.41668	-38.1391	13.5262	11.4492	0.000715255	0.0130691
chr1	157900000	158000000	-29.6812	17.4408	9.2022	10.914	0.000954391	0.015574
chr1	158000000	158100000	-27.5327	18.3104	11.3926	9.52199	0.00203025	0.0334162
chr1	158100000	158200000	-26.6271	27.1216	4.78831	21.5188	3.50385e-06	0.000122335
chr1	158200000	158300000	-13.2716	30.9185	6.29802	7.41923	0.00645303	0.0755745
chr1	158400000	158500000	-24.214	23.2473	5.10814	10.256	0.00136238	0.0191292
chr1	158500000	158600000	-26.3618	23.3922	8.99457	13.6953	0.000214991	0.00320085
chr1	168900000	169000000	-26.8521	19.8431	15.0043	9.58023	0.00196684	0.0264316
chr1	169000000	169100000	-27.6237	19.4845	22.1958	10.8715	0.000976531	0.0316904
chr1	171500000	171600000	6.7738	-44.5862	10.525	24.4241	7.72963e-07	2.74387e-05
chr1	188100000	188200000	-13.286	34.0048	12.1075	11.6502	0.000641951	0.0121575
chr1	188200000	188300000	-16.5898	31.8387	10.3362	12.494	0.000408252	0.00994378
chr1	188400000	188500000	-18.0781	27.3721	9.22331	8.21342	0.00415817	0.0531757
chr10	3100000	3200000	-8.94747	-38.7936	13.2931	9.77661	0.00176745	0.0261512
chr10	3200000	3300000	-11.2332	-40.862	19.1389	8.94507	0.00278219	0.0620609
chr10	3900000	4000000	27.0133	-5.26285	7.39266	14.1427	0.00016945	0.00229829
chr10	5500000	5600000	10.3379	-21.7361	16.8318	18.05	2.15175e-05	0.000789071
chr10	5600000	5700000	5.58185	-32.4038	20.4462	32.3416	1.29313e-08	9.64386e-07
chr10	5700000	5800000	6.80894	-27.1421	16.8837	21.7295	3.13929e-06	0.000164654
chr10	6800000	6900000	0.478907	-27.3167	8.91537	10.7446	0.00104582	0.0164042
chr10	9100000	9200000	-9.49569	19.9616	7.48386	7.57438	0.00592036	0.0499314
chr10	9200000	9300000	-11.4175	21.5996	18.8616	13.11	0.000293721	0.00754951
chr10	9300000	9400000	-10.6033	21.2184	15.8108	10.4093	0.00125383	0.01758
chr10	9400000	9500000	-13.369	19.5347	9.41082	11.2012	0.000817435	0.0132295
chr10	9500000	9600000	-12.3443	24.1435	7.79732	21.7032	3.18265e-06	6.46268e-05
chr10	27800000	27900000	-2.8952	-31.8244	23.4029	11.4278	0.000723532	0.0245773
chr10	27900000	28000000	10.1001	-22.5172	6.35729	20.4638	6.07685e-06	0.000117099
chr10	28000000	28100000	25.2172	-6.7803	4.7088	14.7005	0.000126016	0.00297395
chr10	30700000	30800000	30.3564	-7.09459	4.95385	24.4081	7.79387e-07	3.11724e-05
chr10	33600000	33700000	-7.05174	-37.695	7.79259	11.9965	0.000533015	0.00627263
chr10	33700000	33800000	-2.87904	-42.0678	13.2384	30.7569	2.9246e-08	1.51e-06
chr10	33800000	33900000	4.01579	-39.0802	10.5255	50.4168	1.24326e-12	1.12476e-10
chr10	33900000	34000000	19.961	-9.41467	6.92443	10.9323	0.000945002	0.0101555
chr10	34100000	34200000	34.772	1.94328	6.00308	14.8167	0.000118481	0.00170597
chr10	34200000	34300000	38.2827	11.9911	5.31748	6.67558	0.00977427	0.099565
chr10	37300000	37400000	-2.53842	28.7041	5.96876	11.4193	0.000726857	0.0119871
chr10	37400000	37500000	-13.54	22.8122	6.67415	20.2707	6.7223e-06	0.000129665
chr10	37500000	37600000	-18.0846	16.6853	4.37663	13.0091	0.000309974	0.00527947
chr10	37600000	37700000	-18.7222	19.6539	4.67484	23.619	1.17422e-06	4.53326e-05
chr10	37800000	37900000	-23.4998	14.0047	11.938	20.1602	7.1219e-06	0.000204382
chr10	37900000	38000000	-25.872	10.025	12.235	15.4741	8.36445e-05	0.00200988
chr10	38000000	38100000	-27.3397	5.33761	1.85752	10.5155	0.0011838	0.0208019
chr10	38100000	38200000	-27.4634	2.62751	11.5572	7.32362	0.00680542	0.0809099
chr10	38400000	38500000	-33.8158	-4.27343	12.9603	8.42036	0.00371042	0.0555791
chr10	50600000	50700000	3.22792	-22.6987	8.1905	8.81098	0.00299423	0.0400794
chr10	51400000	51500000	-1.33808	-35.6378	9.59772	20.5398	5.84054e-06	0.000166577
chr10	52100000	52200000	-0.15519	-30.6055	10.7081	13.7296	0.000211103	0.00456517
chr10	52200000	52300000	32.7544	-6.80341	2.5361	33.111	8.70432e-09	4.85478e-07
chr10	52300000	52400000	30.9292	-3.86828	2.42688	19.678	9.16504e-06	0.000287053
chr10	56400000	56500000	15.2217	-24.0242	7.06155	37.3677	9.78269e-10	3.71162e-08
chr10	58200000	58300000	-2.63734	-42.0884	8.75673	30.2489	3.79999e-08	1.63208e-06
chr10	58300000	58400000	34.4614	6.88873	1.72443	7.48769	0.0062122	0.083996
chr10	66800000	66900000	21.8158	-5.48181	3.3996	8.16236	0.00427687	0.0506031
chr10	67300000	67400000	27.7388	0.0471933	13.857	7.71907	0.00546407	0.0740025
chr10	67400000	67500000	22.4609	-9.74506	12.3944	15.5811	7.90411e-05	0.00195853
chr10	67600000	67700000	23.4162	-5.43873	12.4905	9.79214	0.00175259	0.0259942
chr10	67700000	67800000	20.1411	-7.44667	9.40695	8.68386	0.0032104	0.0428772
chr10	71300000	71400000	37.6738	-1.06969	1.86901	30.414	3.49008e-08	1.7553e-06
chr10	71400000	71500000	-5.59001	-35.0796	17.9444	10.5888	0.00113774	0.0255815
chr10	79400000	79500000	1.11079	-31.8237	19.5871	17.3077	3.17896e-05	0.000822479
chr10	82000000	82100000	33.5667	-14.0616	5.94567	67.8734	1.7434e-16	1.37804e-14
chr10	82100000	82200000	29.299	-14.2036	5.63444	47.8948	4.49713e-12	2.14427e-10
chr10	82200000	82300000	14.6837	-27.5618	6.10466	50.5658	1.15234e-12	6.30585e-11
chr10	82300000	82400000	10.4164	-26.0593	4.33641	28.0091	1.20743e-07	4.48862e-06
chr10	82400000	82500000	-5.09237	-39.6111	9.32622	17.6732	2.62294e-05	0.000643024
chr10	82500000	82600000	11.622	-32.4257	34.846	57.2832	3.77359e-14	6.2938e-12
chr10	83900000	84000000	2.94701	32.8461	8.15132	11.2361	0.000802217	0.0107713
chr10	87000000	87100000	-3.85722	25.4483	6.27536	10.1256	0.00146227	0.0216897
chr10	87100000	87200000	-22.6064	20.7152	1.97212	44.4845	2.56375e-11	2.04759e-09
chr10	87200000	87300000	-28.3969	22.2456	4.07287	83.4173	6.64371e-20	1.3195e-17
chr10	87300000	87400000	-28.5602	23.9478	1.13555	102.306	4.75653e-24	1.22565e-21
chr10	87400000	87500000	-8.16867	28.5346	4.04333	27.3722	1.67826e-07	7.52492e-06
chr10	88400000	88500000	36.1707	8.97686	14.9467	7.70986	0.00549201	0.0609628
chr10	88500000	88600000	35.2284	-0.553567	31.3107	21.8696	2.91816e-06	0.000222203
chr10	88600000	88700000	33.0016	-10.7909	16.2607	49.217	2.29152e-12	1.98732e-10
chr10	88800000	88900000	18.3601	-11.7456	7.43058	14.2848	0.000157127	0.00258003
chr10	91300000	91400000	-17.8387	23.5195	8.61309	37.3245	1.00018e-09	3.71623e-08
chr10	91400000	91500000	-23.0252	26.8633	7.053	87.7347	7.48495e-21	8.45192e-19
chr10	91500000	91600000	-29.7344	25.1601	9.67291	126.727	2.13213e-29	7.48572e-27
chr10	91600000	91700000	-37.001	27.5247	12.9662	270.836	7.4606e-61	2.42674e-57
chr10	91700000	91800000	-39.133	26.1726	14.1936	288.533	1.03777e-64	5.12906e-61
chr10	91800000	91900000	-36.9085	26.1376	16.1587	244.679	3.75389e-55	9.86492e-52
chr10	91900000	92000000	-35.8726	26.8726	8.11091	234.576	5.98933e-53	6.98717e-50
chr10	92000000	92100000	-36.5347	31.2225	10.7943	326.152	6.6209e-73	1.62593e-68
chr10	92100000	92200000	-23.7597	34.3414	12.9091	162.984	2.52241e-37	1.774e-34
chr10	92200000	92300000	-19.3428	32.9868	4.78488	107.182	4.06101e-25	8.89396e-23
chr10	92300000	92400000	-20.9272	32.7916	8.00757	118.372	1.43723e-27	4.12608e-25
chr10	92400000	92500000	-26.3901	32.4456	8.51477	172.347	2.27245e-39	1.24019e-36
chr10	92500000	92600000	-27.0202	30.8014	8.93019	164.305	1.2973e-37	6.70623e-35
chr10	92600000	92700000	-22.9306	28.2959	10.4354	97.014	6.88391e-23	1.40379e-20
chr10	92700000	92800000	-21.3211	26.2065	13.1268	69.2832	8.52909e-17	1.24687e-14
chr10	92800000	92900000	-25.0327	21.7524	11.449	57.2199	3.89699e-14	4.07235e-12
chr10	92900000	93000000	-22.4443	18.8414	10.8491	30.4501	3.42574e-08	2.10007e-06
chr10	96300000	96400000	-20.0672	23.5563	10.6029	47.9194	4.44099e-12	3.33747e-10
chr10	96400000	96500000	-26.9499	21.3353	3.84799	66.1315	4.21826e-16	4.42671e-14
chr10	96500000	96600000	-17.5452	22.7178	4.13872	32.6099	1.12641e-08	4.90188e-07
chr10	96800000	96900000	-28.0057	17.3531	2.23276	48.4288	3.42502e-12	2.33142e-10
chr10	96900000	97000000	-32.7434	17.2721	7.11018	71.4375	2.86178e-17	2.46768e-15
chr10	97000000	97100000	-31.6014	15.4348	11.6013	52.488	4.32891e-13	5.25037e-11
chr10	97100000	97200000	-33.4414	16.3071	9.85918	69.7844	6.61532e-17	8.3237e-15
chr10	97200000	97300000	-33.9636	15.3419	8.16278	66.3029	3.86683e-16	3.37726e-14
chr10	97300000	97400000	-28.6457	3.95015	5.44137	10.338	0.00130322	0.0136841
chr10	97400000	97500000	-39.0776	-7.27165	14.1644	13.5436	0.000233084	0.00415885
chr10	108600000	108700000	-28.8643	5.57324	15.3145	13.4204	0.000248905	0.00518446
chr10	108700000	108800000	-35.2328	2.29862	10.9557	22.2434	2.40181e-06	8.59261e-05
chr10	108800000	108900000	-40.1026	-6.14877	15.8687	19.1968	1.17912e-05	0.00028602
chr10	130000000	130100000	-8.76247	-37.1363	32.8939	8.68514	0.00320815	0.0680453
chr11	3100000	3200000	4.34169	-20.8874	21.7592	12.7818	0.000350016	0.010675
chr11	7600000	7700000	-25.6274	-45.9754	7.57818	6.85047	0.0088618	0.0693469
chr11	7700000	7800000	-18.8621	-43.6999	5.68877	12.8475	0.000337931	0.00418087
chr11	8400000	8500000	7.87671	-19.7077	19.1916	18.3886	1.80132e-05	0.000497175
chr11	8500000	8600000	18.9655	-12.7143	26.3198	25.6232	4.15024e-07	3.46842e-05
chr11	8600000	8700000	23.9898	-5.74834	23.968	15.3646	8.86314e-05	0.00402647
chr11	8700000	8800000	19.2371	-18.4364	6.21753	51.507	7.13418e-13	4.04396e-11
chr11	8800000	8900000	7.4518	-23.0318	8.4551	24.4152	7.76542e-07	2.13621e-05
chr11	9100000	9200000	-12.5167	-36.8106	21.0987	10.4394	0.00123356	0.0286186
chr11	11900000	12000000	9.1153	-17.8358	16.8138	16.8347	4.07802e-05	0.00182914
chr11	12400000	12500000	-1.85852	-28.1752	14.0169	14.175	0.000166568	0.00301554
chr11	12900000	13000000	-16.4013	-39.5327	7.19824	9.02699	0.00266022	0.025315
chr11	13000000	13100000	-17.1462	-40.6732	5.84747	9.87111	0.00167895	0.0244703
chr11	16500000	16600000	-2.05712	-25.5688	21.6448	10.3315	0.00130778	0.0302357
chr11	23800000	23900000	14.6903	-11.117	8.73798	10.4129	0.00125139	0.0154386
chr11	23900000	24000000	-0.63221	-22.2294	16.6925	8.75172	0.00309309	0.0676707
chr11	26100000	26200000	7.20708	-21.6236	8.8121	21.5424	3.4609e-06	8.61592e-05
chr11	29500000	29600000	24.0747	-2.89842	5.63506	9.14158	0.00249865	0.0234751
chr11	29600000	29700000	24.9816	-17.1568	7.77524	78.3644	8.56829e-19	8.08806e-17
chr11	29700000	29800000	16.4411	-13.9721	6.32581	20.7673	5.18623e-06	0.000103668
chr11	29800000	29900000	-1.50895	-27.7577	14.7126	15.2518	9.40847e-05	0.00222162
chr11	30000000	30100000	-2.15782	-27.3097	19.3441	12.6556	0.000374433	0.00934475
chr11	30100000	30200000	16.0998	-18.2284	7.27147	35.5945	2.42976e-09	1.06185e-07
chr11	30200000	30300000	4.89964	-24.381	12.6311	23.0015	1.61872e-06	5.86114e-05
chr11	30300000	30400000	-17.2601	-42.3878	6.48008	13.89	0.000193828	0.00376413
chr11	30400000	30500000	-2.68676	-36.7817	8.99792	33.3155	7.83554e-09	3.15141e-07
chr11	30500000	30600000	-9.90132	-39.5208	6.73132	22.2611	2.37975e-06	4.99945e-05
chr11	30600000	30700000	6.16732	-30.8592	10.2815	49.3187	2.17573e-12	1.89343e-10
chr11	30700000	30800000	24.2043	-17.9299	5.51076	83.1028	7.78951e-20	1.23156e-17
chr11	31000000	31100000	-12.9199	-35.9303	10.4937	8.90289	0.00284719	0.0525273
chr11	32800000	32900000	19.6257	-10.3521	5.19943	19.2658	1.13727e-05	0.000373763
chr11	32900000	33000000	19.6214	-6.9339	7.31745	9.28825	0.00230629	0.0223251
chr11	33300000	33400000	22.9862	-6.37573	16.1598	15.2199	9.56912e-05	0.00187119
chr11	33400000	33500000	30.7322	-3.43153	15.1557	31.1723	2.36114e-08	1.16902e-06
chr11	33500000	33600000	31.3687	-3.22713	15.7658	35.6419	2.37131e-09	1.95207e-07
chr11	33600000	33700000	8.29743	-13.396	11.2758	7.03891	0.00797576	0.099172
chr11	34400000	34500000	-5.44602	-30.917	9.62943	13.0631	0.000301165	0.00642683
chr11	34500000	34600000	-8.15744	-31.3192	4.30441	9.32521	0.00226022	0.0363278
chr11	34700000	34800000	7.34015	-27.4927	5.15156	38.8195	4.64856e-10	3.22899e-08
chr11	35200000	35300000	-19.3131	6.49041	17.488	8.76191	0.00307587	0.0566051
chr11	36600000	36700000	-44.4492	-11.8632	7.05862	17.73	2.54583e-05	0.000510207
chr11	36700000	36800000	-46.5949	-12.8186	5.63778	20.1253	7.25313e-06	0.000137778
chr11	36800000	36900000	-45.5509	-15.8861	6.49898	11.0294	0.000896795	0.00989602
chr11	46000000	46100000	19.3162	-10.9947	11.196	21.0776	4.41048e-06	0.000133205
chr11	46100000	46200000	13.8787	-13.6662	6.58461	14.4381	0.000144841	0.00202565
chr11	51000000	51100000	10.8104	-11.8286	11.3424	8.06678	0.00450843	0.0577899
chr11	51100000	51200000	12.2654	-18.3237	3.74844	26.6806	2.40023e-07	1.06452e-05
chr11	56200000	56300000	-42.3196	-8.14117	6.46987	21.6317	3.30355e-06	0.000101092
chr11	56500000	56600000	-46.6814	-18.1147	9.63631	8.52747	0.00349825	0.0461672
chr11	56600000	56700000	-47.4389	-18.5171	6.8152	9.36182	0.00221552	0.0216272
chr11	56800000	56900000	-46.2026	-18.4421	5.98909	7.11397	0.00764854	0.0610671
chr11	56900000	57000000	-45.7125	-15.5398	12.1015	11.1448	0.00084266	0.0154386
chr11	57000000	57100000	-45.9603	-11.5189	15.4206	21.942	2.81016e-06	9.92643e-05
chr11	57100000	57200000	-46.0186	-11.0781	4.59387	22.4831	2.11996e-06	7.81498e-05
chr11	57200000	57300000	-46.1842	-11.2978	4.86544	21.8134	3.00502e-06	8.60049e-05
chr11	63500000	63600000	-24.7678	9.21299	4.35627	33.6638	6.55084e-09	3.03429e-07
chr11	63600000	63700000	-24.1347	8.48399	3.45592	28.1593	1.11729e-07	5.21079e-06
chr11	63700000	63800000	-24.3391	10.1289	2.74771	38.9154	4.42565e-10	3.09901e-08
chr11	63800000	63900000	-11.6214	11.354	15.6428	7.40219	0.00651447	0.0840667
chr11	64200000	64300000	-26.4335	4.26387	1.91815	21.8056	3.01717e-06	8.61592e-05
chr11	64300000	64400000	-34.0021	1.59768	0.884188	40.6361	1.83383e-10	1.32387e-08
chr11	64500000	64600000	-36.4546	-1.57165	1.44341	33.5785	6.84457e-09	3.93986e-07
chr11	64600000	64700000	-41.5721	-3.58743	2.47162	42.1761	8.34124e-11	6.27003e-09
chr11	64700000	64800000	-38.7462	-3.99856	0.905121	28.7007	8.44716e-08	4.01279e-06
chr11	64800000	64900000	-36.5838	-5.51414	0.939436	16.8326	4.0825e-05	0.00109369
chr11	72300000	72400000	32.6043	6.40169	9.41764	7.21516	0.00722904	0.0850595
chr11	80600000	80700000	-2.52259	18.974	20.0613	8.59746	0.00336632	0.0665844
chr11	89400000	89500000	-27.1127	0.224697	10.4912	9.45947	0.00210062	0.0302768
chr11	89700000	89800000	-32.8537	-4.65019	8.30906	10.5348	0.00117148	0.0140788
chr11	89800000	89900000	-35.3662	-6.93223	9.73871	9.72923	0.0018136	0.0262791
chr11	90200000	90300000	-23.0674	1.91086	5.07541	7.27703	0.00698421	0.0755745
chr11	100100000	100200000	7.15525	-16.6049	5.79922	9.74867	0.00179452	0.0215293
chr11	100200000	100300000	23.4759	-9.35213	8.17698	25.6888	4.01148e-07	1.45874e-05
chr11	103500000	103600000	18.5162	-10.736	5.52222	16.8864	3.96846e-05	0.000919169
chr11	104600000	104700000	5.68312	-20.7015	21.2955	14.6941	0.000126439	0.00402001
chr11	105400000	105500000	-12.4829	16.114	13.4795	18.9731	1.32572e-05	0.000407293
chr11	105500000	105600000	-16.4695	16.9041	12.8571	34.9589	3.3674e-09	2.09132e-07
chr11	108000000	108100000	-18.2376	9.27256	19.8125	12.0008	0.00053177	0.0154386
chr11	108100000	108200000	-22.9205	10.9237	14.2328	31.2217	2.30179e-08	1.16902e-06
chr11	108200000	108300000	-20.5832	13.4421	20.3032	33.7278	6.33878e-09	4.93381e-07
chr11	108300000	108400000	-16.1944	11.4852	9.7845	14.4688	0.000142498	0.00332721
chr11	108400000	108500000	-20.6916	5.72104	13.7126	9.09172	0.00256769	0.032271
chr11	108500000	108600000	-30.1667	-0.371807	6.04123	14.0528	0.000177746	0.00238578
chr11	108600000	108700000	-30.6003	-1.38823	3.37052	13.2139	0.000277879	0.00592318
chr11	108700000	108800000	-31.4209	-1.62078	3.22441	15.3468	8.94714e-05	0.00221894
chr11	108800000	108900000	-24.5634	4.14477	6.91254	12.5872	0.000388402	0.00465367
chr11	109100000	109200000	-18.7116	6.757	10.7945	8.19203	0.00420749	0.0586743
chr11	111600000	111700000	-30.4567	-2.10274	2.65075	10.6584	0.0010957	0.0182554
chr11	111700000	111800000	-32.7319	-1.0751	1.22636	21.1406	4.26782e-06	0.00014624
chr11	111800000	111900000	-29.805	2.71616	1.93876	26.4168	2.75133e-07	1.20665e-05
chr11	111900000	112000000	-32.454	1.73861	1.04843	34.7813	3.68892e-09	2.24475e-07
chr11	112000000	112100000	-31.9353	-3.80729	4.30326	10.9636	0.000929189	0.0169748
chr11	112100000	112200000	-28.1169	0.442543	8.57432	11.6925	0.000627523	0.00867763
chr11	112200000	112300000	-33.1558	-1.31053	3.90414	21.0465	4.48274e-06	0.000123038
chr11	112300000	112400000	-33.9089	-3.72619	1.62437	15.7264	7.31938e-05	0.00150948
chr11	112400000	112500000	-29.9114	-0.000813333	3.41186	14.8206	0.000118238	0.0026156
chr11	112500000	112600000	-28.9635	1.69687	3.07695	18.4969	1.70177e-05	0.000500412
chr11	112600000	112700000	-29.4358	-1.45289	4.45344	10.0203	0.0015482	0.0262459
chr11	112800000	112900000	-15.3086	10.1769	7.40058	9.12888	0.00251606	0.0286227
chr11	112900000	113000000	-21.409	9.03918	9.87468	18.0206	2.18527e-05	0.000544817
chr11	113000000	113100000	-19.8501	8.14217	9.26566	11.9066	0.00055936	0.00971328
chr12	3000000	3100000	-6.87939	-36.6936	8.27916	6.734	0.0094592	0.0715484
chr12	3100000	3200000	-4.86845	-39.101	18.9648	11.4233	0.000725299	0.0199675
chr12	3200000	3300000	15.5783	-19.8954	15.6903	27.3892	1.6636e-07	7.19256e-06
chr12	3300000	3400000	23.7469	-17.279	8.69114	42.5047	7.05114e-11	4.59239e-09
chr12	3400000	3500000	37.0033	1.27431	13.7094	19.6112	9.49107e-06	0.000236613
chr12	3500000	3600000	37.9682	9.64901	14.95	7.08382	0.0077783	0.0813188
chr12	17800000	17900000	16.2359	-20.2701	17.7991	30.31	3.68218e-08	3.14425e-06
chr12	17900000	18000000	10.8003	-33.5717	17.3361	48.1054	4.03908e-12	5.33128e-10
chr12	18000000	18100000	10.0547	-41.9128	24.2656	70.847	3.86024e-17	8.13505e-15
chr12	18100000	18200000	8.86055	-46.5415	20.6114	82.1003	1.2935e-19	3.25294e-17
chr12	18200000	18300000	-2.23761	-47.7514	28.0156	32.7172	1.06588e-08	1.16902e-06
chr12	18300000	18400000	1.43213	-46.6528	23.5514	42.7846	6.11116e-11	7.12285e-09
chr12	18400000	18500000	2.96378	-38.6223	8.12684	27.8672	1.29935e-07	3.41213e-06
chr12	18500000	18600000	4.09053	-41.2531	9.65067	38.4798	5.53224e-10	3.26732e-08
chr12	18600000	18700000	6.32488	-42.2215	12.7048	50.3976	1.25546e-12	1.11303e-10
chr12	18700000	18800000	1.74464	-45.2094	26.3438	40.2447	2.24057e-10	2.44693e-08
chr12	18800000	18900000	4.94203	-46.6459	18.0058	60.2238	8.46624e-15	1.29806e-12
chr12	18900000	19000000	0.344602	-45.0804	15.7708	32.5847	1.1411e-08	5.01509e-07
chr12	19000000	19100000	6.60086	-48.6458	19.2823	81.854	1.46519e-19	3.42844e-17
chr12	19100000	19200000	3.55559	-50.4566	29.2533	71.014	3.54704e-17	9.563e-15
chr12	19200000	19300000	5.95161	-47.4627	40.3059	69.9439	6.10141e-17	1.31913e-14
chr12	19300000	19400000	7.20267	-45.1633	13.2516	69.5553	7.43014e-17	1.09235e-14
chr12	19400000	19500000	1.30494	-42.8749	7.89957	30.0904	4.1237e-08	1.16902e-06
chr12	19500000	19600000	-1.23331	-43.2077	11.942	24.3283	8.12381e-07	3.19243e-05
chr12	19600000	19700000	-0.463027	-42.7927	20.9486	25.9359	3.52938e-07	2.08162e-05
chr12	19700000	19800000	-0.18504	-46.8652	37.894	36.2361	1.74799e-09	1.97117e-07
chr12	19800000	19900000	9.07861	-44.5723	28.0083	77.4351	1.37155e-18	3.46092e-16
chr12	19900000	20000000	7.91257	-46.4006	28.2592	76.6163	2.07619e-18	7.83497e-16
chr12	20000000	20100000	0.441385	-38.4915	3.14428	19.5694	9.70081e-06	0.00030484
chr12	20100000	20200000	2.76538	-42.0767	18.3167	34.2985	4.72741e-09	3.4483e-07
chr12	20200000	20300000	2.0915	-49.1698	17.5462	57.0739	4.19733e-14	5.97574e-12
chr12	20300000	20400000	6.69492	-47.9031	26.5068	76.7349	1.95516e-18	6.72196e-16
chr12	20400000	20500000	1.51835	-46.6416	23.8981	42.3421	7.66262e-11	8.77716e-09
chr12	20500000	20600000	0.282825	-44.952	14.8784	34.1042	5.2239e-09	2.43572e-07
chr12	20600000	20700000	1.42629	-48.7254	20.1256	52.2692	4.83897e-13	7.30641e-11
chr12	20700000	20800000	-4.57364	-50.1153	28.5768	32.8903	9.75081e-09	9.50982e-07
chr12	20800000	20900000	6.44842	-50.679	13.901	92.2874	7.49603e-22	1.59769e-19
chr12	20900000	21000000	12.4273	-48.4446	15.2271	119.837	6.86754e-28	2.27905e-25
chr12	21000000	21100000	20.174	-26.3234	17.8239	59.8855	1.00542e-14	1.78918e-12
chr12	21100000	21200000	37.8529	6.08883	21.5536	12.0551	0.000516512	0.0136747
chr12	21200000	21300000	38.7549	5.57028	19.0729	13.9467	0.000188072	0.00537324
chr12	21300000	21400000	44.0918	10.0854	17.8103	15.5597	7.99397e-05	0.00328596
chr12	21400000	21500000	42.4879	-0.203863	12.3419	38.6909	4.96508e-10	4.11023e-08
chr12	21500000	21600000	16.121	-31.378	17.7325	60.1025	9.0042e-15	1.37432e-12
chr12	21600000	21700000	2.43327	-44.9192	25.9446	41.446	1.21172e-10	1.58338e-08
chr12	21700000	21800000	0.47788	-46.8119	10.5818	38.1443	6.56999e-10	5.41335e-08
chr12	21800000	21900000	1.05827	-47.4287	15.1887	43.4824	4.27783e-11	2.61021e-09
chr12	21900000	22000000	0.192233	-38.4313	8.87188	20.5653	5.76321e-06	0.000111553
chr12	22000000	22100000	5.53294	-43.1045	9.19502	49.1391	2.38434e-12	1.8126e-10
chr12	22100000	22200000	8.11423	-38.58	5.79475	48.8761	2.72653e-12	1.38379e-10
chr12	22200000	22300000	2.59046	-33.2957	5.43144	17.9335	2.28754e-05	0.000388373
chr12	22300000	22400000	-0.161952	-32.177	3.02298	10.3062	0.00132587	0.0215168
chr12	22400000	22500000	4.17703	-31.1871	2.90435	18.7749	1.47088e-05	0.000440712
chr12	22500000	22600000	0.970747	-30.9642	2.79041	11.4786	0.000704011	0.0108282
chr12	22600000	22700000	2.12533	-38.7729	4.81305	24.258	8.42585e-07	3.34384e-05
chr12	22700000	22800000	2.9263	-43.193	3.52062	36.7369	1.35199e-09	6.96701e-08
chr12	22800000	22900000	0.457955	-36.7934	5.69393	18.2544	1.93278e-05	0.000485832
chr12	22900000	23000000	0.836938	-43.8518	11.4365	31.2193	2.30469e-08	1.16902e-06
chr12	23000000	23100000	-1.40202	-48.3754	11.3376	35.4285	2.64589e-09	1.45364e-07
chr12	23100000	23200000	7.96478	-48.9231	16.3266	93.192	4.74592e-22	1.02897e-19
chr12	23200000	23300000	5.21214	-47.3243	9.74126	64.0908	1.18815e-15	1.53524e-13
chr12	23300000	23400000	5.18692	-40.8819	2.8205	40.8308	1.66e-10	1.21174e-08
chr12	23400000	23500000	1.95649	-35.4405	3.34408	17.7581	2.50848e-05	0.000569817
chr12	23500000	23600000	1.51688	-37.5778	4.27953	19.8367	8.43462e-06	0.000268323
chr12	23600000	23700000	3.10872	-31.7582	2.1685	14.9807	0.000108616	0.00260398
chr12	23700000	23800000	3.04299	-48.3139	6.24439	56.724	5.0149e-14	3.03293e-12
chr12	23800000	23900000	3.69032	-38.4144	3.62449	28.6115	8.84556e-08	4.20986e-06
chr12	23900000	24000000	-0.919565	-29.4996	3.94174	7.27067	0.00700898	0.0982819
chr12	24000000	24100000	2.94552	-45.2923	4.52006	43.0596	5.30964e-11	4.13512e-09
chr12	24100000	24200000	1.14258	-43.8649	6.14175	33.4867	7.17524e-09	2.41342e-07
chr12	24200000	24300000	4.99627	-42.1552	4.78267	42.6041	6.70183e-11	5.4738e-09
chr12	24300000	24400000	1.86479	-42.8602	15.1686	33.5837	6.82629e-09	3.09525e-07
chr12	24400000	24500000	9.86683	-36.1519	26.7189	53.6359	2.41314e-13	5.5905e-11
chr12	24500000	24600000	38.9385	0.89422	26.995	24.7235	6.61707e-07	5.34895e-05
chr12	25300000	25400000	-0.423328	30.5249	17.5037	11.49	0.00069972	0.019356
chr12	25400000	25500000	-1.26338	29.1431	14.7188	9.51398	0.00203912	0.0264345
chr12	25500000	25600000	-18.8337	25.6236	18.1088	32.8481	9.96499e-09	5.13565e-07
chr12	25600000	25700000	-14.9865	25.3918	15.3233	19.8198	8.50982e-06	0.000259644
chr12	25700000	25800000	-9.27913	25.0887	15.5096	7.68654	0.00556341	0.0752073
chr12	25800000	25900000	-10.4068	26.2806	8.8021	13.2471	0.000272996	0.00506492
chr12	25900000	26000000	-15.7839	24.1442	19.235	16.3288	5.32483e-05	0.00206275
chr12	26100000	26200000	-15.4484	27.0711	17.2463	32.0205	1.52551e-08	1.07456e-06
chr12	26200000	26300000	-8.35723	27.9153	14.5793	17.6674	2.63104e-05	0.000951153
chr12	26300000	26400000	0.974938	30.5158	13.0546	9.87523	0.00167519	0.0316621
chr12	26600000	26700000	-11.7386	27.8974	11.9023	21.566	3.41866e-06	0.00012203
chr12	26700000	26800000	-15.5248	27.3907	18.6691	31.2743	2.2402e-08	1.43511e-06
chr12	26800000	26900000	-14.7251	29.4371	17.3921	42.5216	6.99047e-11	9.06501e-09
chr12	26900000	27000000	-10.6807	28.0794	12.6429	23.038	1.58834e-06	6.80353e-05
chr12	27400000	27500000	-5.52607	28.6238	25.9134	14.1746	0.0001666	0.00729624
chr12	27500000	27600000	-13.2543	28.762	15.6331	34.7399	3.76827e-09	2.96625e-07
chr12	27600000	27700000	-20.9681	24.7929	15.4133	33.2456	8.12228e-09	3.75503e-07
chr12	27700000	27800000	-22.4188	19.4918	3.42517	16.4361	5.03182e-05	0.00133318
chr12	27800000	27900000	-23.7426	21.3512	7.02238	28.0448	1.18538e-07	4.75425e-06
chr12	27900000	28000000	-22.1097	24.3998	5.1519	38.1815	6.44599e-10	4.33535e-08
chr12	28000000	28100000	-30.0198	23.1943	3.47107	86.7024	1.26141e-20	2.28774e-18
chr12	28100000	28200000	-31.142	19.3799	3.9004	63.5101	1.59546e-15	2.00866e-13
chr12	28200000	28300000	-28.2198	18.2492	3.38699	34.6677	3.91061e-09	2.38786e-07
chr12	28300000	28400000	-24.3517	23.7818	7.6727	44.7975	2.18506e-11	9.84723e-10
chr12	29600000	29700000	-13.0698	29.7709	8.79294	44.2256	2.9263e-11	2.00778e-09
chr12	29700000	29800000	-18.2631	29.4143	8.17083	65.7718	5.06282e-16	4.43802e-14
chr12	29800000	29900000	-7.56706	29.3264	7.77298	22.5499	2.0475e-06	6.4838e-05
chr12	31000000	31100000	9.44891	-14.9742	13.6839	8.47584	0.00359894	0.0431732
chr12	34400000	34500000	-28.2941	5.78732	5.02857	8.66107	0.0032508	0.0495363
chr12	34500000	34600000	-26.5345	11.114	10.4193	12.6664	0.000372291	0.00751304
chr12	34700000	34800000	-27.2722	6.86081	12.5415	8.18596	0.00422158	0.0588374
chr12	36800000	36900000	-35.0298	-4.62618	9.58771	10.2342	0.00137858	0.0208019
chr12	36900000	37000000	-31.385	2.67683	4.74861	12.915	0.000325955	0.00679959
chr12	40900000	41000000	27.1255	0.652727	10.922	8.1458	0.00431611	0.0598829
chr12	49800000	49900000	-38.5252	-6.75397	8.10993	13.5944	0.000226865	0.00428188
chr12	49900000	50000000	-35.5414	3.69662	16.3311	31.1852	2.34544e-08	9.62e-07
chr12	50000000	50100000	-36.0262	-1.27025	9.58834	19.8516	8.3691e-06	0.000267672
chr12	50100000	50200000	-36.2947	3.2917	16.1584	32.7996	1.02168e-08	4.58868e-07
chr12	53000000	53100000	-11.1592	29.3188	12.4874	30.9607	2.63304e-08	1.29581e-06
chr12	53100000	53200000	-19.8386	27.2575	5.04355	56.2679	6.32395e-14	7.24409e-12
chr12	53200000	53300000	-7.16549	30.3971	17.3539	24.7109	6.66075e-07	3.49004e-05
chr12	53300000	53400000	-20.919	30.0508	12.5735	87.5086	8.39152e-21	1.59748e-18
chr12	53400000	53500000	-15.1025	30.0439	13.0148	51.3897	7.57332e-13	7.24223e-11
chr12	53500000	53600000	-21.1596	28.5161	7.38828	71.582	2.65977e-17	2.78261e-15
chr12	53600000	53700000	-21.2905	28.2868	6.55602	71.3441	3.0006e-17	2.55639e-15
chr12	53700000	53800000	-20.8739	28.4691	7.55734	69.1963	8.9136e-17	7.28231e-15
chr12	53800000	53900000	-23.2881	28.7126	5.76554	88.4061	5.3305e-21	6.00562e-19
chr12	53900000	54000000	-11.4285	29.1117	13.549	28.2149	1.08564e-07	4.49258e-06
chr12	56800000	56900000	-25.4185	13.8816	2.22298	16.6297	4.54334e-05	0.000967683
chr12	62900000	63000000	-3.02195	-33.9023	16.2211	11.8625	0.000572741	0.0109707
chr12	63000000	63100000	7.28877	-36.5119	8.24348	45.6375	1.42291e-11	7.79101e-10
chr12	65200000	65300000	11.482	-15.7154	24.7244	14.2976	0.00015606	0.00484753
chr12	68600000	68700000	-39.7279	-10.4473	15.2305	9.27751	0.00231984	0.0364199
chr12	74100000	74200000	-29.676	15.1153	1.2589	36.4496	1.56666e-09	1.001e-07
chr12	74200000	74300000	-22.6588	15.3788	9.71271	10.549	0.0011625	0.0178455
chr12	74500000	74600000	-36.1758	-8.04484	13.8246	8.0228	0.00461921	0.0632309
chr12	75000000	75100000	-37.8286	-2.52826	20.4056	20.7562	5.21632e-06	0.000236645
chr12	77800000	77900000	-17.0355	20.4336	12.4693	8.77301	0.0030572	0.0460967
chr12	87600000	87700000	-8.11604	-42.2708	17.4212	10.4874	0.00120188	0.0266698
chr12	87700000	87800000	-2.58241	-31.885	3.02491	7.68974	0.00555357	0.071476
chr12	87800000	87900000	-14.8745	-50.2538	25.2225	10.3263	0.00131151	0.032271
chr12	87900000	88000000	-11.0125	-47.7136	29.269	12.3938	0.000430754	0.0128234
chr12	88000000	88100000	-11.0198	-49.9272	26.0981	16.3541	5.25417e-05	0.0019935
chr12	88100000	88200000	-15.8632	-50.9756	18.2723	9.96851	0.0015924	0.0324494
chr12	88800000	88900000	-28.6574	7.34933	3.79827	12.4735	0.000412763	0.00675603
chr12	89800000	89900000	-25.0773	11.2126	3.00444	9.44808	0.0021137	0.0319862
chr12	89900000	90000000	-32.3107	10.1815	2.80823	37.1015	1.12138e-09	5.85346e-08
chr12	90000000	90100000	-29.13	8.61618	6.62537	17.0329	3.67372e-05	0.000855442
chr12	90100000	90200000	-33.3531	10.3162	2.60243	42.432	7.31833e-11	5.54816e-09
chr12	90200000	90300000	-32.9764	6.27068	3.7819	26.9553	2.08215e-07	9.31467e-06
chr12	114000000	114100000	-1.95869	-30.5013	14.963	7.7408	0.0053987	0.0619427
chr12	114100000	114200000	-3.82227	-39.242	21.2354	14.9348	0.000111291	0.00392031
chr12	116900000	117000000	-7.73337	24.5474	3.77686	7.09939	0.00771103	0.0995829
chr13	3000000	3100000	-12.8817	-39.6083	9.44362	9.11946	0.00252905	0.0350117
chr13	3100000	3200000	-17.7213	-44.5791	7.39413	7.18997	0.00733123	0.0840667
chr13	3300000	3400000	-15.6019	-47.1066	17.7389	13.1445	0.00028836	0.00784957
chr13	3400000	3500000	-16.0509	-42.7938	12.6408	8.18993	0.00421237	0.0547444
chr13	13400000	13500000	10.687	-19.9597	13.8606	13.9932	0.000183476	0.00329152
chr13	15600000	15700000	-8.57766	20.4237	7.23314	7.60146	0.00583211	0.0484408
chr13	22800000	22900000	-4.1596	-28.9873	13.0988	9.42388	0.00214178	0.0391315
chr13	26500000	26600000	-30.4438	4.33829	19.5724	11.6334	0.000647795	0.0152091
chr13	26600000	26700000	-30.4249	5.54573	9.81059	15.0346	0.000105555	0.00222559
chr13	26700000	26800000	-32.295	8.29253	5.89388	30.1255	4.04978e-08	1.16902e-06
chr13	26800000	26900000	-29.2818	4.58551	16.8508	10.6439	0.00110437	0.0249304
chr13	26900000	27000000	-30.9495	8.02576	5.24967	25.1556	5.28852e-07	2.20151e-05
chr13	27000000	27100000	-33.4296	5.5906	11.0839	22.9274	1.68232e-06	6.05772e-05
chr13	27100000	27200000	-36.6384	1.18493	16.6876	16.2865	5.44493e-05	0.00210314
chr13	27200000	27300000	-39.6585	2.5538	8.28914	34.0402	5.39854e-09	2.73925e-07
chr13	27300000	27400000	-37.3247	1.40733	1.43172	20.2641	6.74561e-06	0.000176514
chr13	27400000	27500000	-38.5217	1.88705	1.41361	26.4296	2.73315e-07	1.11573e-05
chr13	27500000	27600000	-36.9829	-0.74822	9.09929	13.9162	0.000191145	0.00380495
chr13	27600000	27700000	-41.1911	-2.57476	6.54844	20.9463	4.72341e-06	9.47864e-05
chr13	27700000	27800000	-37.8202	-5.09072	10.2118	7.97187	0.00475097	0.0601441
chr13	28000000	28100000	-35.7911	-0.28971	6.88034	11.5672	0.000671251	0.00920267
chr13	28100000	28200000	-36.0593	1.42164	35.7883	15.2765	9.2864e-05	0.0033409
chr13	28200000	28300000	-30.3367	4.83839	10.9451	12.9459	0.000320627	0.00660429
chr13	33900000	34000000	20.6086	-6.7931	13.4072	8.20635	0.0041744	0.0677757
chr13	36900000	37000000	-16.3026	13.1372	5.58055	7.358	0.00667651	0.0780241
chr13	37000000	37100000	-19.9187	12.7227	7.86599	13.3142	0.000263403	0.00332721
chr13	41400000	41500000	7.06304	30.6949	8.89025	7.84833	0.00508676	0.0492175
chr13	50000000	50100000	-10.7961	-36.5649	7.73129	9.17018	0.00245991	0.0231734
chr13	50300000	50400000	2.09937	-24.3633	7.21184	9.1083	0.00254452	0.0238259
chr13	50400000	50500000	16.5571	-20.0995	9.69157	27.3593	1.68954e-07	6.7075e-06
chr13	61600000	61700000	-16.8472	-46.4185	9.75583	10.8558	0.000984864	0.0156908
chr13	61700000	61800000	-5.00025	-42.8513	26.6361	31.4481	2.04847e-08	2.35465e-06
chr13	61800000	61900000	-11.2126	-38.6723	4.96918	9.45241	0.00210872	0.0276796
chr13	61900000	62000000	-12.8004	-42.8542	14.6833	11.9132	0.000557385	0.00867659
chr13	62000000	62100000	6.3171	-44.0539	16.318	82.0116	1.35292e-19	3.23214e-17
chr13	62100000	62200000	11.0502	-46.2956	5.19876	138.215	6.53991e-32	3.54009e-29
chr13	62200000	62300000	8.3033	-46.9181	7.22674	116.377	3.92921e-27	7.16717e-25
chr13	62300000	62400000	2.06402	-47.0009	17.0747	78.2409	9.12108e-19	2.44014e-16
chr13	62400000	62500000	15.4411	-41.2085	5.6037	135.157	3.05034e-31	9.92823e-29
chr13	62500000	62600000	17.0785	-40.7437	7.88581	147.531	6.00656e-34	2.24618e-31
chr13	62600000	62700000	24.98	-29.3654	2.84764	127.067	1.79573e-29	7.48572e-27
chr13	62700000	62800000	27.9792	-23.6835	6.39155	100.159	1.4067e-23	1.92669e-21
chr13	62800000	62900000	34.6855	-25.8807	10.3068	174.871	6.38899e-40	5.22992e-37
chr13	62900000	63000000	32.6962	-1.19166	16.3433	16.5844	4.65315e-05	0.00118783
chr13	64200000	64300000	38.1335	5.87608	19.3757	10.0538	0.00152037	0.0244598
chr13	64300000	64400000	36.4809	-6.1533	21.1908	42.0559	8.87016e-11	9.07818e-09
chr13	64400000	64500000	21.7961	-21.7184	25.1349	52.215	4.97458e-13	9.86227e-11
chr13	64500000	64600000	6.95402	-30.4059	16.6926	33.8849	5.84718e-09	4.39305e-07
chr13	64600000	64700000	-4.83559	-38.7632	12.8093	24.2688	8.37861e-07	2.96022e-05
chr13	64700000	64800000	-10.2193	-37.1786	9.79021	11.1376	0.000845957	0.0158304
chr13	64800000	64900000	-4.7546	-29.4734	18.3193	8.84033	0.00294646	0.0430831
chr13	64900000	65000000	-4.77119	-36.1816	10.4841	18.6018	1.6107e-05	0.000483432
chr13	65000000	65100000	8.13786	-36.266	27.4838	63.4716	1.62699e-15	4.58325e-13
chr13	65100000	65200000	17.9066	-40.6248	25.8578	156.126	7.94683e-36	8.66967e-33
chr13	65200000	65300000	29.5171	-37.2132	18.423	267.453	4.07408e-60	1.54647e-56
chr13	65300000	65400000	20.1894	-44.9123	12.7438	209.377	1.87854e-47	2.44416e-44
chr13	65400000	65500000	4.27987	-44.7368	9.21728	73.9557	7.98915e-18	1.08691e-15
chr13	65500000	65600000	8.49676	-45.8202	8.46608	106.444	5.89205e-25	1.36761e-22
chr13	65600000	65700000	11.7043	-46.3077	6.94804	135.158	3.04879e-31	8.18444e-29
chr13	65700000	65800000	3.9869	-45.0082	14.6633	75.5161	3.62434e-18	4.78892e-16
chr13	65800000	65900000	-0.565002	-43.1665	10.941	44.6498	2.35618e-11	1.8253e-09
chr13	65900000	66000000	10.4702	-46.3249	7.91274	123.667	9.96578e-29	2.1095e-26
chr13	66000000	66100000	9.08374	-46.0204	14.2188	110.5	7.6141e-26	2.98988e-23
chr13	66100000	66200000	-0.99738	-44.7658	9.04055	49.1042	2.42716e-12	1.8345e-10
chr13	66200000	66300000	14.0363	-46.6635	10.2598	158.194	2.80711e-36	2.11467e-33
chr13	66300000	66400000	-1.05491	-44.1944	23.436	47.7283	4.89567e-12	6.41939e-10
chr13	66400000	66500000	18.8484	-48.224	16.0709	230.848	3.89455e-52	8.86994e-49
chr13	66500000	66600000	9.56469	-45.9931	14.7454	115.823	5.19553e-27	2.23155e-24
chr13	66600000	66700000	15.717	-47.0891	10.0199	180.761	3.30612e-41	2.56171e-38
chr13	66700000	66800000	15.6464	-47.505	16.8206	185.954	2.4294e-42	3.04882e-39
chr13	66800000	66900000	24.9511	-38.7213	19.5536	217.605	3.01184e-49	6.05254e-46
chr13	66900000	67000000	36.2749	-17.7063	4.85586	103.964	2.06056e-24	5.86442e-22
chr13	67000000	67100000	31.5083	-27.7142	10.0991	170.766	5.03455e-39	4.97786e-36
chr13	67100000	67200000	29.3427	-21.4849	13.2828	96.8754	7.38312e-23	1.71538e-20
chr13	67200000	67300000	27.5186	-35.421	10.7749	220.177	8.27516e-50	1.6364e-46
chr13	67300000	67400000	30.9619	-21.8999	7.49568	109.584	1.20875e-25	2.47033e-23
chr13	67400000	67500000	33.4776	-19.1201	10.2001	100.295	1.31314e-23	2.81016e-21
chr13	67500000	67600000	28.5572	-24.4731	5.47991	114.087	1.24735e-26	2.23155e-24
chr13	67600000	67700000	24.5427	-25.4283	14.3465	90.471	1.87705e-21	3.23049e-19
chr13	67700000	67800000	28.123	-25.2498	8.33958	119.369	8.69477e-28	1.97232e-25
chr13	67800000	67900000	22.4722	-30.6651	14.1948	118.118	1.63341e-27	4.19374e-25
chr13	67900000	68000000	-1.70562	-46.0018	22.6782	52.0336	5.45595e-13	1.02807e-10
chr13	68100000	68200000	-19.9249	-48.1609	7.83984	8.11932	0.0043796	0.0552029
chr13	68200000	68300000	-19.2059	-47.5555	5.68448	8.6535	0.00326433	0.0294221
chr13	68400000	68500000	-21.0188	-47.7084	7.48795	6.69179	0.00968578	0.0884198
chr13	68500000	68600000	12.6583	-21.4438	14.0509	21.3097	3.90743e-06	0.000129496
chr13	71100000	71200000	-20.4875	15.2586	11.8078	20.6232	5.59138e-06	0.000164882
chr13	71200000	71300000	-23.7985	14.9039	6.14139	28.7851	8.08725e-08	2.70229e-06
chr13	71300000	71400000	-20.7525	10.7672	10.604	10.5197	0.00118111	0.0249133
chr13	71600000	71700000	-17.894	13.4865	2.39888	9.35184	0.00222762	0.0358711
chr13	71700000	71800000	-20.2471	11.6476	5.26893	11.0042	0.000909058	0.0166547
chr13	74300000	74400000	36.1571	5.58931	2.72595	7.13119	0.00757544	0.0808025
chr13	74400000	74500000	30.9853	-15.752	3.95524	63.4961	1.60683e-15	2.01307e-13
chr13	74500000	74600000	21.535	-15.9228	4.96082	28.8223	7.93315e-08	3.78974e-06
chr13	78300000	78400000	-38.5104	-7.39597	2.30741	7.03482	0.00799398	0.0968018
chr13	78400000	78500000	-36.323	1.37501	10.7439	17.9361	2.28452e-05	0.000639825
chr13	78500000	78600000	-33.7293	2.02598	10.6139	13.6107	0.000224904	0.00483865
chr13	78600000	78700000	-33.7592	7.1833	8.15236	29.6875	5.07608e-08	1.41831e-06
chr13	78700000	78800000	-39.0415	0.81999	10.0622	23.6427	1.15985e-06	3.96683e-05
chr13	78800000	78900000	-34.4902	-1.38002	10.4732	8.03434	0.00458986	0.0628993
chr13	79100000	79200000	-44.1218	-10.4818	6.22842	15.1792	9.77741e-05	0.00172537
chr13	79200000	79300000	-42.0971	-11.8368	13.3795	8.89042	0.00286671	0.0428219
chr13	79300000	79400000	-41.5426	-10.0752	1.75614	10.6192	0.00111921	0.0198922
chr13	83800000	83900000	-34.2752	6.33484	7.27379	28.5557	9.10421e-08	2.43194e-06
chr13	83900000	84000000	-33.261	8.04089	5.28513	32.6648	1.09504e-08	5.99084e-07
chr13	84000000	84100000	-32.4612	9.34873	5.56286	34.6984	3.84941e-09	2.0141e-07
chr13	84100000	84200000	-33.3279	3.05335	9.78427	15.0096	0.000106964	0.00225097
chr13	84500000	84600000	-37.4452	-3.35303	14.747	9.64848	0.00189508	0.0305328
chr13	101000000	101100000	-23.2139	8.56418	17.8873	9.26261	0.0023388	0.0540228
chr13	101100000	101200000	-24.502	9.17426	11.2451	13.0889	0.00029705	0.00638828
chr13	101200000	101300000	-18.3976	12.7214	13.2165	10.3854	0.00127018	0.021702
chr13	101300000	101400000	-24.1795	6.85236	11.5096	7.25887	0.00705517	0.0942933
chr13	101500000	101600000	-19.5964	11.535	8.26044	9.4969	0.00205819	0.0289907
chr13	101600000	101700000	-18.5765	13.1023	6.60445	10.5562	0.00115801	0.0178307
chr13	101800000	101900000	-20.8769	17.7738	11.2796	28.0381	1.18948e-07	6.6728e-06
chr13	101900000	102000000	-30.3142	15.3457	13.372	52.546	4.20291e-13	4.30639e-11
chr13	102000000	102100000	-28.5427	16.5031	8.42739	50.0736	1.48084e-12	9.53375e-11
chr13	102100000	102200000	-26.3944	15.3498	13.4984	35.9438	2.03091e-09	1.12679e-07
chr13	102200000	102300000	-30.2953	13.0531	4.55256	41.9283	9.4683e-11	7.62062e-09
chr13	102300000	102400000	-26.5763	15.8085	6.94086	40.2405	2.24546e-10	1.37234e-08
chr13	102400000	102500000	-24.0377	12.9343	10.8172	22.3616	2.2584e-06	7.30172e-05
chr13	102500000	102600000	-23.9674	16.3264	10.1475	33.5729	6.86416e-09	4.73159e-07
chr13	110500000	110600000	-32.1013	3.9808	13.6964	13.2386	0.000274238	0.00751304
chr13	110600000	110700000	-32.4787	1.47885	11.7496	9.55189	0.00199744	0.0289907
chr13	110700000	110800000	-31.3168	0.16851	7.65993	6.1066	0.0134678	0.0961919
chr13	110800000	110900000	-33.173	0.2211	26.9296	8.25473	0.0040646	0.0829206
chr13	115300000	115400000	-42.5357	-14.3684	15.2617	7.7531	0.00536205	0.0941816
chr13	119800000	119900000	4.82588	-20.9127	7.54475	7.41321	0.00647466	0.0527122
chr13	119900000	120000000	-6.07141	-31.9077	14.4986	9.44405	0.00211836	0.0437706
chr13	120100000	120200000	-5.07295	-30.9899	9.06299	9.65366	0.00188975	0.0271006
chr13	120200000	120300000	-3.74676	-34.7837	9.33195	18.6725	1.55206e-05	0.000404809
chr14	12700000	12800000	-3.50298	-29.9079	15.5245	7.71257	0.00548375	0.0609628
chr14	13800000	13900000	0.06338	-26.314	7.9204	7.94806	0.0048139	0.0411582
chr14	14500000	14600000	-7.79398	-37.0362	9.63744	7.13579	0.00755604	0.0882466
chr14	14600000	14700000	5.54251	-22.8729	10.9848	9.87309	0.00167714	0.0335424
chr14	22200000	22300000	-10.5975	22.9236	9.73988	9.95287	0.00160599	0.023478
chr14	22300000	22400000	-14.0861	22.0945	10.3427	14.9865	0.000108281	0.0025499
chr14	22400000	22500000	-13.6742	21.4649	17.6111	13.4609	0.000243589	0.0067124
chr14	22500000	22600000	-9.77274	22.1791	23.8244	8.23463	0.00410987	0.0794906
chr14	22600000	22700000	-9.6239	22.718	14.0082	8.34986	0.00385717	0.0471059
chr14	22900000	23000000	-17.9532	17.3336	17.2093	13.0405	0.000304824	0.00780785
chr14	34800000	34900000	12.6313	-18.4932	13.2123	12.5699	0.000392011	0.00784966
chr14	35600000	35700000	-12.2257	-44.152	11.3422	7.73232	0.0054241	0.0882466
chr14	41100000	41200000	2.64714	-34.4902	7.0869	25.7295	3.92785e-07	1.4331e-05
chr14	41200000	41300000	-1.71429	-38.4527	34.0493	22.3043	2.32686e-06	0.000122851
chr14	41300000	41400000	-9.45297	-42.9035	16.0198	10.0273	0.0015424	0.0252012
chr14	41400000	41500000	-13.9846	-45.9263	13.1573	6.97034	0.00828715	0.0954458
chr14	42500000	42600000	-6.53866	-41.6171	5.48451	12.5232	0.000401922	0.00707774
chr14	43000000	43100000	-12.9104	-46.3956	10.7351	9.16184	0.00247115	0.039596
chr14	43100000	43200000	-11.733	-44.0547	9.54173	8.09349	0.00444244	0.0637448
chr14	43300000	43400000	-18.167	-51.4182	8.02939	7.52843	0.00607327	0.0567456
chr14	43600000	43700000	-10.7391	-44.631	17.1248	9.29197	0.00230161	0.0590501
chr14	43800000	43900000	-1.99239	-31.758	17.2931	10.8397	0.000993478	0.0261225
chr14	50700000	50800000	2.00279	-24.8302	4.18252	7.42813	0.00642119	0.0857864
chr14	50800000	50900000	38.3067	9.97825	6.81439	9.97577	0.00158613	0.0233044
chr14	51000000	51100000	33.7785	6.69757	10.235	8.62022	0.00332451	0.0494944
chr14	51100000	51200000	14.339	-16.633	5.62499	13.0556	0.000302385	0.00456588
chr14	51200000	51300000	2.31061	-31.0218	14.2171	18.4586	1.7364e-05	0.000500238
chr14	51400000	51500000	-6.28156	-34.3752	10.5082	7.3152	0.00683738	0.0919436
chr14	51700000	51800000	0.1031	-27.7044	22.5933	9.21586	0.00239928	0.0509474
chr14	52600000	52700000	-10.1536	-40.7407	5.43474	7.67356	0.00560359	0.0565049
chr14	52700000	52800000	7.82137	-35.5019	19.276	45.097	1.87516e-11	2.32134e-09
chr14	52800000	52900000	5.96406	-26.6212	14.6782	16.671	4.44563e-05	0.00114079
chr14	53000000	53100000	15.6456	-15.9199	10.3921	11.6508	0.000641733	0.0121575
chr14	53100000	53200000	6.12035	-25.2912	10.2381	14.8011	0.000119465	0.00287047
chr14	53300000	53400000	5.48041	-30.5355	19.0956	23.8124	1.06199e-06	6.19804e-05
chr14	53400000	53500000	9.72344	-35.1115	22.4838	49.3094	2.18612e-12	3.77607e-10
chr14	53500000	53600000	21.5128	-26.9568	9.87523	66.8438	2.93902e-16	3.99747e-14
chr14	53600000	53700000	21.4557	-18.7516	7.04469	32.1119	1.45543e-08	4.57813e-07
chr14	53700000	53800000	14.6784	-15.6135	15.8387	10.0903	0.0014905	0.0323507
chr14	66400000	66500000	5.46779	36.0549	26.8312	10.075	0.00150291	0.0363428
chr14	66500000	66600000	-0.103595	34.4274	11.3618	17.7975	2.45708e-05	0.000668955
chr14	66600000	66700000	0.0325175	33.9698	12.143	16.26	5.52175e-05	0.00142727
chr14	68700000	68800000	-21.0234	12.1967	14.1228	8.93245	0.00280148	0.055226
chr14	68900000	69000000	-22.9994	11.6948	5.35199	9.67355	0.0018694	0.0327045
chr14	69000000	69100000	-15.6438	18.2164	6.29201	9.73785	0.00180512	0.0181428
chr14	79900000	80000000	-20.5133	13.0017	12.6179	9.18805	0.00243601	0.0371798
chr14	80000000	80100000	-22.1723	10.6752	5.73655	7.50124	0.00616566	0.0609628
chr14	80100000	80200000	-24.3375	8.07566	7.43959	6.80224	0.00910438	0.0703995
chr14	84900000	85000000	-37.0884	-7.64478	12.5254	12.292	0.000454896	0.00895207
chr14	85000000	85100000	-35.8083	-5.61256	19.0735	11.6612	0.000638166	0.0157983
chr14	85100000	85200000	-33.6344	-5.54923	9.47135	7.39727	0.0065323	0.0878769
chr14	85600000	85700000	-38.478	-12.6803	16.075	9.5137	0.00203944	0.0325459
chr14	85700000	85800000	-36.831	-10.0058	25.1449	9.21462	0.00240089	0.055226
chr14	93100000	93200000	-27.3718	5.37608	12.7781	7.60571	0.00581838	0.0802786
chr14	93400000	93500000	-31.4861	1.0042	27.9397	9.26925	0.00233033	0.053894
chr14	93500000	93600000	-29.2939	2.31462	13.4917	7.96379	0.00477223	0.0680453
chr14	97400000	97500000	-27.1664	9.45215	20.9519	12.1207	0.00049866	0.0133864
chr14	97500000	97600000	-19.9119	17.4242	6.2301	14.8171	0.000118454	0.00243131
chr14	97600000	97700000	-30.2267	20.6598	6.55555	75.8682	3.03246e-18	3.46092e-16
chr14	97700000	97800000	-28.7992	20.4563	5.21672	63.3212	1.75606e-15	1.75161e-13
chr14	97800000	97900000	-29.4559	21.6679	20.2559	72.417	1.74211e-17	3.6913e-15
chr14	97900000	98000000	-29.9203	22.9706	18.4119	88.2803	5.68076e-21	1.07656e-18
chr14	98000000	98100000	-27.5963	25.9526	11.9721	98.058	4.063e-23	8.37586e-21
chr14	98100000	98200000	-20.8073	25.4053	15.9488	49.0571	2.48621e-12	2.1414e-10
chr14	100800000	100900000	-23.3852	11.0677	8.61454	8.8274	0.00296741	0.0398182
chr14	100900000	101000000	-24.9959	12.4205	15.5326	14.9476	0.000110537	0.00254405
chr14	101000000	101100000	-29.4164	8.87426	18.2502	16.7167	4.33984e-05	0.00109372
chr14	101100000	101200000	-29.2004	11.0686	13.4467	20.4236	6.20607e-06	0.000180171
chr14	101200000	101300000	-26.9966	12.8796	13.6331	19.759	8.78476e-06	0.000272428
chr14	117000000	117100000	-23.8793	11.2348	24.0414	9.597	0.00194895	0.057644
chr14	117100000	117200000	-25.0051	11.7525	15.3433	12.0539	0.000516847	0.00837441
chr14	117300000	117400000	-24.5604	9.99729	15.0375	8.77799	0.00304887	0.0590501
chr14	117400000	117500000	-25.7897	8.8766	14.3642	8.99594	0.0027058	0.0536914
chr15	5900000	6000000	10.2071	-19.3562	6.12416	19.2849	1.12593e-05	0.000299951
chr15	6000000	6100000	9.65669	-17.9952	9.79808	13.3394	0.000259888	0.00488964
chr15	13100000	13200000	-16.1599	5.32416	12.5042	9.27137	0.00232764	0.0420856
chr15	13200000	13300000	-27.0221	10.1759	11.1643	75.3925	3.85843e-18	6.22054e-16
chr15	13300000	13400000	-28.3595	10.5786	4.23628	89.6138	2.89493e-21	6.39353e-19
chr15	13400000	13500000	-29.5508	9.09882	5.25521	85.0145	2.9619e-20	4.48712e-18
chr15	13500000	13600000	-31.0732	2.08726	9.2918	39.5642	3.1745e-10	1.90888e-08
chr15	13600000	13700000	-31.2581	-3.93657	10.9505	14.2173	0.00016287	0.00376728
chr15	28100000	28200000	1.86959	21.6985	21.5613	11.8084	0.000589648	0.0168128
chr15	30500000	30600000	-15.3471	6.94312	9.84357	11.6138	0.000654653	0.0109803
chr15	34000000	34100000	31.7374	-4.38006	5.38124	33.5871	6.81443e-09	2.31662e-07
chr15	35400000	35500000	28.7624	-0.504617	14.1248	9.09856	0.0025581	0.0511665
chr15	37400000	37500000	16.4881	33.9251	11.9812	8.67543	0.00322529	0.0576387
chr15	37600000	37700000	13.0435	29.2865	11.4932	7.03791	0.00798022	0.0991773
chr15	39400000	39500000	26.9102	-1.27834	9.5473	7.11108	0.00766088	0.0877076
chr15	39600000	39700000	34.4881	0.567023	13.6276	20.1218	7.26635e-06	0.000237784
chr15	39700000	39800000	37.5877	5.11531	7.06754	14.9677	0.000109368	0.00159237
chr15	41200000	41300000	-0.704225	-24.5183	21.0138	10.1483	0.00144434	0.0360513
chr15	41300000	41400000	16.9367	-23.0506	6.06348	60.5861	7.04294e-15	4.59782e-13
chr15	41400000	41500000	17.028	-18.9417	3.5377	38.8333	4.61595e-10	3.22338e-08
chr15	41600000	41700000	13.8717	-18.0034	6.86422	23.1657	1.48621e-06	3.31324e-05
chr15	41700000	41800000	14.3348	-12.1329	8.03787	10.1364	0.00145368	0.0179802
chr15	41800000	41900000	15.6599	-8.39346	5.7764	6.52422	0.0106415	0.0802786
chr15	51800000	51900000	25.051	-3.99931	6.38411	9.9151	0.00163928	0.0167944
chr15	51900000	52000000	26.9369	-6.66871	6.70988	24.5112	7.38773e-07	1.7345e-05
chr15	52000000	52100000	18.9193	-22.0749	11.9463	67.8269	1.78497e-16	2.45314e-14
chr15	55100000	55200000	30.5258	-8.104	3.08232	48.7016	2.98025e-12	2.06352e-10
chr15	55200000	55300000	31.9152	-9.07032	6.78837	66.8342	2.95328e-16	2.26696e-14
chr15	58600000	58700000	1.12222	18.9543	11.4461	8.47693	0.00359679	0.0481077
chr15	60800000	60900000	-19.8882	1.67025	13.8698	8.09871	0.00442967	0.0622735
chr15	61100000	61200000	-23.1273	0.0839667	3.61244	8.94352	0.00278455	0.0352642
chr15	62000000	62100000	31.8587	-1.19255	1.2758	17.7328	2.54203e-05	0.000715876
chr15	65800000	65900000	14.4479	-15.5627	7.56671	17.569	2.77067e-05	0.000456784
chr15	65900000	66000000	9.28561	-25.5745	12.2328	36.4453	1.57015e-09	9.89717e-08
chr15	90900000	91000000	-5.71577	20.9862	11.0096	24.5303	7.31504e-07	2.83342e-05
chr15	91000000	91100000	12.7319	27.7302	7.10628	6.20804	0.0127171	0.0936748
chr15	91100000	91200000	2.15945	24.3286	2.73989	14.6693	0.000128116	0.00243067
chr15	91200000	91300000	-2.53329	16.0899	7.488	8.16188	0.00427801	0.0452678
chr15	92600000	92700000	-20.484	1.89001	12.2252	8.86523	0.00290654	0.0400794
chr15	92700000	92800000	-21.4738	0.355	9.27058	7.37693	0.00660657	0.0792165
chr16	3500000	3600000	-2.49045	-27.2784	16.7073	11.9585	0.000543977	0.0136333
chr16	3600000	3700000	-1.40472	-30.27	20.7199	18.7547	1.48653e-05	0.000596959
chr16	3700000	3800000	15.2517	-18.4316	11.9783	39.6636	3.01699e-10	1.87791e-08
chr16	3800000	3900000	29.2477	-2.791	15.4201	22.5253	2.07392e-06	6.20975e-05
chr16	8900000	9000000	25.2527	-2.69956	7.90817	13.6317	0.000222403	0.00329318
chr16	9000000	9100000	29.2747	-1.48164	11.6149	17.4057	3.01923e-05	0.000739836
chr16	9100000	9200000	32.5108	-4.42653	10.9099	42.0948	8.69553e-11	6.63561e-09
chr16	9200000	9300000	29.5482	0.121767	5.70728	14.1051	0.000172872	0.00234622
chr16	9300000	9400000	21.3875	-2.41528	7.96681	6.52144	0.0106582	0.0793287
chr16	9900000	10000000	9.82788	-14.3556	13.3365	11.0954	0.000865398	0.0154673
chr16	10000000	10100000	22.4588	-7.783	8.26851	20.7691	5.18132e-06	0.000123563
chr16	10100000	10200000	17.2635	-21.3474	15.3895	62.1882	3.12152e-15	3.72071e-13
chr16	10200000	10300000	34.2841	-5.51101	3.09917	60.5824	7.05607e-15	8.28048e-13
chr16	14200000	14300000	31.591	3.0384	19.4634	12.5348	0.00039944	0.0104567
chr16	14300000	14400000	31.1172	4.93006	8.95753	8.43284	0.00368505	0.0385318
chr16	14400000	14500000	20.1158	-8.67701	7.01127	17.2231	3.32376e-05	0.000526816
chr16	14500000	14600000	2.26244	-30.7124	13.3238	30.9546	2.64134e-08	1.54505e-06
chr16	14600000	14700000	-5.32071	-30.2183	12.3796	11.1086	0.00085929	0.018824
chr16	15400000	15500000	-12.1375	-36.2648	5.77182	6.54085	0.0105425	0.0801642
chr16	15500000	15600000	14.2913	-21.0924	3.33401	49.2253	2.28188e-12	1.61891e-10
chr16	15600000	15700000	35.506	-0.918853	1.89966	42.5585	6.86001e-11	4.16328e-09
chr16	15700000	15800000	31.0597	-5.02097	0.947421	39.6705	3.00633e-10	2.11083e-08
chr16	15800000	15900000	31.28	-1.51949	1.3732	26.5261	2.60005e-07	1.06452e-05
chr16	15900000	16000000	21.6996	-12.0059	3.05605	33.2628	8.05089e-09	4.55748e-07
chr16	16000000	16100000	25.9257	-17.4368	2.77769	90.1141	2.24819e-21	4.37816e-19
chr16	16100000	16200000	30.1536	-11.7744	1.13133	77.3175	1.4557e-18	2.50068e-16
chr16	16200000	16300000	32.5169	5.24164	1.14559	10.2263	0.00138452	0.0238955
chr16	16600000	16700000	11.4349	-26.2812	6.14751	53.8352	2.1803e-13	1.26616e-11
chr16	16700000	16800000	10.3157	-28.5683	8.21031	58.6333	1.89972e-14	1.44124e-12
chr16	16800000	16900000	33.9562	-4.44473	8.17326	50.9318	9.56293e-13	6.43973e-11
chr16	19000000	19100000	1.91577	-27.1389	14.221	21.5108	3.51845e-06	0.00011885
chr16	19800000	19900000	2.38858	-21.8401	12.2137	12.3781	0.000434407	0.00842649
chr16	37300000	37400000	-11.105	13.7713	11.3843	7.08988	0.00775205	0.0988671
chr16	41500000	41600000	-29.4838	-1.95765	11.6184	9.068	0.00260121	0.039383
chr16	43000000	43100000	-16.2258	19.3362	18.4538	40.0878	2.42803e-10	1.62325e-08
chr16	43100000	43200000	-11.0326	19.5531	3.88	21.4179	3.69304e-06	0.00010378
chr16	43200000	43300000	-19.3491	21.8139	2.01704	76.7738	1.91706e-18	3.01633e-16
chr16	43300000	43400000	-17.8565	24.2295	2.17056	93.1303	4.89624e-22	1.07833e-19
chr16	43400000	43500000	-11.1553	25.252	3.44574	52.5142	4.27144e-13	4.30639e-11
chr16	46800000	46900000	-31.2794	-5.41219	7.12749	8.93866	0.00279198	0.0261512
chr16	48200000	48300000	15.2686	-25.389	16.603	67.2917	2.34168e-16	5.40704e-14
chr16	48300000	48400000	28.6018	-21.4994	13.2473	153.437	3.07413e-35	2.06793e-32
chr16	48400000	48500000	32.5855	-15.0215	12.1996	126.642	2.22491e-29	8.53722e-27
chr16	48500000	48600000	32.2708	-15.1478	10.938	124.962	5.18705e-29	2.07657e-26
chr16	48600000	48700000	23.1347	-14.4881	11.8603	52.5052	4.29107e-13	4.36179e-11
chr16	51400000	51500000	-32.6099	-3.73075	7.65024	14.5445	0.000136888	0.00229574
chr16	51500000	51600000	-30.5473	2.66733	20.2196	25.9316	3.53722e-07	2.06698e-05
chr16	51600000	51700000	-27.4544	2.26098	15.6057	14.2026	0.000164139	0.00480093
chr16	51700000	51800000	-25.847	1.45771	20.4244	7.95936	0.00478392	0.0970538
chr16	51800000	51900000	-31.99	-0.43503	15.5282	21.5611	3.42733e-06	9.87246e-05
chr16	52000000	52100000	-14.0601	12.108	19.6854	7.92504	0.00487553	0.0986031
chr16	55200000	55300000	-30.6091	-5.10501	6.6158	7.71906	0.00546409	0.0458167
chr16	56800000	56900000	18.6578	-14.6636	7.16211	32.7131	1.06814e-08	5.01186e-07
chr16	56900000	57000000	3.64316	-18.282	13.4996	8.10038	0.00442559	0.0638727
chr16	59500000	59600000	31.8815	-3.13385	21.056	34.0079	5.48897e-09	4.39305e-07
chr16	63000000	63100000	-10.6117	18.9937	13.5221	17.7289	2.54726e-05	0.00070464
chr16	63100000	63200000	-17.4445	17.6008	3.92887	34.6751	3.89579e-09	2.52464e-07
chr16	63200000	63300000	-11.8675	15.4349	4.60704	10.6358	0.00110921	0.0161251
chr16	63300000	63400000	-27.3019	18.8519	3.12848	122.674	1.64342e-28	4.79898e-26
chr16	63400000	63500000	-21.9683	17.5095	4.17317	57.1354	4.06817e-14	4.44185e-12
chr16	63500000	63600000	-27.2598	20.3926	4.71331	143.516	4.5339e-33	2.38426e-30
chr16	63600000	63700000	-26.1059	22.7038	4.59631	158.018	3.06694e-36	1.92752e-33
chr16	63700000	63800000	-23.8752	25.0815	2.81461	160.023	1.11836e-36	5.92991e-34
chr16	63800000	63900000	-14.2809	23.9225	8.06404	60.3624	7.89062e-15	7.8973e-13
chr16	63900000	64000000	-19.3075	19.9089	2.06742	62.035	3.37406e-15	4.10104e-13
chr16	64000000	64100000	-23.8287	20.3035	2.35002	100.776	1.02999e-23	2.55571e-21
chr16	64100000	64200000	-28.5464	17.9431	2.8449	124.415	6.83549e-29	2.38825e-26
chr16	64200000	64300000	-29.7614	18.6149	2.70918	158.175	2.83469e-36	1.82131e-33
chr16	64300000	64400000	-25.4398	16.6879	4.17863	75.2564	4.13392e-18	6.72196e-16
chr16	64400000	64500000	-24.4935	11.1069	5.09288	33.5039	7.11212e-09	4.11828e-07
chr16	64500000	64600000	-24.8531	9.38102	5.79004	26.5942	2.50992e-07	7.72577e-06
chr16	64600000	64700000	-22.5611	10.8601	7.36411	23.7057	1.12252e-06	2.50914e-05
chr16	64800000	64900000	35.9622	2.59457	24.6079	25.285	4.94548e-07	3.84198e-05
chr16	64900000	65000000	6.08086	-20.7792	11.647	17.7573	2.50953e-05	0.000842572
chr16	65000000	65100000	-0.811885	-26.1329	20.5089	11.9214	0.000554915	0.015971
chr16	65200000	65300000	2.54494	-25.8591	22.5064	18.9515	1.34085e-05	0.000755227
chr16	65300000	65400000	3.2622	-22.1672	11.4162	13.2935	0.000266322	0.0050844
chr16	72300000	72400000	-24.5287	6.59524	11.7298	15.9555	6.48492e-05	0.00170111
chr16	72400000	72500000	-23.9929	19.0915	4.17443	87.9432	6.73603e-21	1.4528e-18
chr16	72500000	72600000	-21.1356	21.3938	3.15353	86.3026	1.54405e-20	2.35688e-18
chr16	74000000	74100000	-20.3484	6.26359	6.79705	7.18536	0.00735008	0.0583434
chr16	74200000	74300000	-24.2413	10.4423	7.98758	29.3358	6.0862e-08	2.53419e-06
chr16	74300000	74400000	-22.4533	12.6254	15.2049	29.8592	4.64576e-08	1.85472e-06
chr16	74400000	74500000	-20.5199	7.3086	33.921	9.09852	0.00255816	0.0566692
chr16	77100000	77200000	-13.1918	15.9614	14.639	16.0688	6.1081e-05	0.00129232
chr16	77200000	77300000	-27.6742	26.1153	6.188	253.815	3.82584e-57	5.60355e-54
chr16	77300000	77400000	-20.8168	31.175	9.76145	200.964	1.28676e-45	1.44579e-42
chr16	77400000	77500000	-21.1113	27.5085	9.76226	163.29	2.16231e-37	1.55221e-34
chr16	77500000	77600000	-28.0604	18.4528	16.6911	121.514	2.94977e-28	1.35246e-25
chr16	77600000	77700000	-28.7694	19.9062	11.3329	158.954	1.91556e-36	1.27812e-33
chr16	77700000	77800000	-30.569	18.2196	3.15309	169.076	1.1774e-38	8.47674e-36
chr16	77800000	77900000	-26.2844	15.1685	11.7088	68.753	1.11598e-16	1.38544e-14
chr16	77900000	78000000	-25.6231	7.91567	9.27709	23.9686	9.792e-07	3.85748e-05
chr16	78000000	78100000	-26.1664	7.39314	7.56474	23.5287	1.23065e-06	4.07448e-05
chr16	97900000	98000000	27.0837	-0.455267	12.8459	11.4984	0.000696552	0.0134264
chr16	98000000	98100000	14.2442	-11.4945	21.1468	11.6439	0.000644138	0.0180566
chr17	3000000	3100000	0.505095	-26.2074	29.4167	25.8863	3.62123e-07	2.25309e-05
chr17	9800000	9900000	-2.97338	21.3716	6.4521	8.02834	0.00460511	0.0481493
chr17	9900000	10000000	-2.54727	23.6088	9.6479	12.7022	0.000365235	0.00653338
chr17	10000000	10100000	-4.13779	22.8219	7.76833	12.7988	0.000346838	0.00427249
chr17	10100000	10200000	-0.867945	24.4623	10.7439	11.1739	0.000829577	0.0137469
chr17	13200000	13300000	-8.14818	-28.1995	21.4107	8.9173	0.00282481	0.0581309
chr17	14000000	14100000	8.29095	-10.1632	12.1631	8.77852	0.00304798	0.0472671
chr17	15600000	15700000	18.3993	-2.76242	5.85458	13.0086	0.00031007	0.00392031
chr17	16900000	17000000	-1.13138	-23.1654	10.4969	13.3777	0.000254627	0.00539253
chr17	17000000	17100000	7.15198	-29.0747	6.80941	71.3867	2.93641e-17	2.47127e-15
chr17	17100000	17200000	10.4851	-21.7447	7.64968	46.2314	1.0508e-11	6.09532e-10
chr17	17200000	17300000	13.3732	-26.7087	4.4866	98.5817	3.11887e-23	5.87303e-21
chr17	17300000	17400000	19.0723	-21.8124	3.64003	109.73	1.12317e-25	3.26199e-23
chr17	17400000	17500000	22.9831	-2.23173	5.09516	22.6231	1.97099e-06	5.86114e-05
chr17	17500000	17600000	20.9813	-7.86445	6.71218	37.6719	8.37015e-10	3.22899e-08
chr17	17600000	17700000	12.4472	-17.467	6.78492	39.7966	2.81842e-10	1.3837e-08
chr17	17700000	17800000	0.391545	-30.356	11.0471	43.0663	5.29148e-11	4.15996e-09
chr17	21100000	21200000	-9.65032	-30.1725	16.2969	8.76145	0.00307665	0.0463066
chr17	21400000	21500000	5.10658	-12.0012	9.16906	6.88329	0.00870054	0.0966771
chr17	21500000	21600000	9.33647	-13.3743	7.70034	15.8839	6.73499e-05	0.00122794
chr17	21600000	21700000	4.53936	-14.7128	10.8464	10.5208	0.00118039	0.0185871
chr17	21700000	21800000	9.15356	-16.9384	9.97011	24.832	6.25506e-07	2.574e-05
chr17	21800000	21900000	-1.94402	-27.7146	13.6112	22.3212	2.30641e-06	9.6149e-05
chr17	21900000	22000000	-5.02493	-24.7169	12.6154	8.66927	0.00323621	0.0439122
chr17	22000000	22100000	-11.565	-33.361	14.4441	10.6628	0.0010931	0.0191313
chr17	22100000	22200000	-11.343	-31.541	15.7784	8.17499	0.0042472	0.0496249
chr17	22200000	22300000	-7.74549	-28.7664	15.2328	10.6112	0.00112402	0.0191821
chr17	22300000	22400000	-2.6317	-21.1046	13.9644	7.57646	0.00591354	0.0793023
chr17	23500000	23600000	21.3341	2.80853	7.4813	7.29403	0.00691842	0.0801642
chr17	27200000	27300000	12.1513	-13.7944	9.54481	23.3385	1.35856e-06	4.52978e-05
chr17	27300000	27400000	9.91908	-16.1393	5.31313	24.2407	8.50146e-07	3.36862e-05
chr17	33100000	33200000	13.4598	-6.90367	7.9288	11.9147	0.000556926	0.00732364
chr17	33200000	33300000	15.1672	-4.47802	12.3599	9.76198	0.00178158	0.0289827
chr17	33400000	33500000	22.1248	2.91156	19.2709	9.06368	0.00260737	0.0519995
chr17	36800000	36900000	12.0133	-8.945	32.223	12.3836	0.000433117	0.0148741
chr17	36900000	37000000	25.0127	3.26566	14.7693	11.9814	0.000537346	0.00867225
chr17	37100000	37200000	2.85691	-21.2915	25.1018	18.5257	1.67631e-05	0.000710549
chr17	39800000	39900000	-13.6914	-35.9569	7.94105	9.72192	0.00182083	0.0205094
chr17	40400000	40500000	-13.6277	-34.9575	13.7643	9.22578	0.00238631	0.037214
chr17	40500000	40600000	-9.45234	-29.7415	11.2699	8.9657	0.00275095	0.0382279
chr17	42800000	42900000	15.9161	-8.07986	14.4097	19.8498	8.37724e-06	0.000256834
chr17	42900000	43000000	14.3734	-12.1046	15.6564	27.4517	1.61071e-07	5.73749e-06
chr17	49500000	49600000	-11.4459	15.0219	4.64111	13.0917	0.000296602	0.00667048
chr17	49600000	49700000	-12.5061	13.6753	4.0194	11.6812	0.000631341	0.0121997
chr17	50000000	50100000	-7.09722	19.23	10.1159	11.5092	0.000692508	0.0127102
chr17	50100000	50200000	-12.927	16.5299	6.40012	17.8015	2.45196e-05	0.000494992
chr17	50400000	50500000	-21.4433	9.24266	7.27978	21.6324	3.30231e-06	6.80353e-05
chr17	50500000	50600000	-23.1413	5.18305	15.2836	13.5369	0.000233924	0.0065558
chr17	53500000	53600000	23.2537	0.24084	5.69354	16.6206	4.56514e-05	0.000702394
chr17	53600000	53700000	17.953	-2.8661	11.9249	11.9973	0.00053279	0.0124978
chr17	62200000	62300000	-34.201	-9.96726	11.5429	9.15074	0.00248618	0.0351575
chr17	62500000	62600000	-29.3759	-3.79821	8.3719	8.37824	0.00379741	0.0395843
chr17	62600000	62700000	-22.5144	3.30813	6.94293	7.06396	0.007865	0.0625128
chr17	63000000	63100000	-24.6703	6.83806	4.43343	23.5311	1.22912e-06	5.08724e-05
chr17	63100000	63200000	-18.4361	7.52267	9.04526	7.77718	0.00529104	0.0644018
chr17	66700000	66800000	-18.8891	13.8354	2.95438	35.258	2.888e-09	1.78717e-07
chr17	66800000	66900000	-25.4586	15.1436	4.3748	97.4071	5.64434e-23	1.40379e-20
chr17	66900000	67000000	-29.6576	10.8603	8.14972	89.276	3.43404e-21	4.90701e-19
chr17	67000000	67100000	-28.8052	13.8885	5.65217	120.094	6.03481e-28	1.85451e-25
chr17	67100000	67200000	-23.2821	12.5754	3.19343	51.4921	7.18853e-13	7.01224e-11
chr17	67200000	67300000	-20.5946	12.6939	5.39411	35.9572	2.01701e-09	1.08931e-07
chr17	67300000	67400000	-18.5163	13.9771	10.688	33.2307	8.18477e-09	4.44685e-07
chr17	67400000	67500000	-27.3577	5.18193	3.35532	26.5711	2.54009e-07	1.04229e-05
chr17	67500000	67600000	-23.602	8.2753	2.4475	25.8342	3.72047e-07	1.262e-05
chr17	71900000	72000000	-14.9948	13.1801	6.36086	15.5801	7.90822e-05	0.0017287
chr17	72000000	72100000	-21.1581	9.42011	6.4495	20.5945	5.67594e-06	0.000110133
chr17	72100000	72200000	-22.245	11.0954	5.53931	35.9125	2.06381e-09	7.35523e-08
chr17	72200000	72300000	-18.8294	10.8506	3.90839	17.1218	3.50572e-05	0.00101875
chr17	72900000	73000000	-6.10702	21.7178	12.2493	15.7985	7.04572e-05	0.0017287
chr17	75200000	75300000	-22.1107	4.58695	8.81584	8.62008	0.00332478	0.0364541
chr17	81400000	81500000	-31.651	-1.63005	25.4714	20.3122	6.57784e-06	0.000418896
chr17	81500000	81600000	-32.4774	-7.46824	24.3459	9.02231	0.00266704	0.0599854
chr17	83100000	83200000	-11.6945	19.5499	12.3736	25.8151	3.75732e-07	1.53273e-05
chr17	94600000	94700000	-5.87814	-25.8731	21.1599	8.63899	0.00329043	0.0656915
chr17	94800000	94900000	9.11015	-14.6653	20.7838	19.1682	1.19691e-05	0.000494992
chr18	3300000	3400000	10.0026	-24.7495	7.89707	30.6094	3.15562e-08	9.18449e-07
chr18	3400000	3500000	5.81281	-21.8727	14.216	14.308	0.000155203	0.00343061
chr18	13400000	13500000	-5.4711	22.0019	19.711	8.66883	0.00323699	0.0702406
chr18	13800000	13900000	4.12033	27.972	13.8205	7.35008	0.00670599	0.0860409
chr18	13900000	14000000	4.21491	31.1593	11.0755	11.947	0.000547367	0.0105409
chr18	14000000	14100000	-12.2717	26.9865	8.40609	59.0452	1.54095e-14	1.14398e-12
chr18	14100000	14200000	-21.7382	22.646	1.80381	90.404	1.94173e-21	4.13505e-19
chr18	14200000	14300000	-20.0523	23.1446	7.55121	81.1674	2.0739e-19	2.12015e-17
chr18	14300000	14400000	-18.7926	24.5438	9.24604	86.7934	1.20469e-20	2.03594e-18
chr18	14400000	14500000	-9.89239	22.1778	20.1704	19.3397	1.09408e-05	0.000454651
chr18	20400000	20500000	2.02527	-30.3971	16.3563	24.2532	8.44673e-07	2.64641e-05
chr18	20500000	20600000	19.8622	-21.1274	24.9826	51.3827	7.6007e-13	1.09774e-10
chr18	20600000	20700000	34.3081	4.97477	17.2379	13.7967	0.000203692	0.00662957
chr18	20700000	20800000	41.0281	8.72547	29.9493	20.2422	6.82311e-06	0.000328876
chr18	20800000	20900000	41.0009	12.3558	26.4902	10.7727	0.0010301	0.0351928
chr18	20900000	21000000	41.066	5.40271	14.2724	30.9428	2.65749e-08	1.11759e-06
chr18	21000000	21100000	32.3482	-1.44119	10.1605	22.6961	1.8975e-06	8.55217e-05
chr18	25400000	25500000	26.306	-2.14027	1.00779	12.0152	0.000527673	0.0103998
chr18	25500000	25600000	27.7475	-0.316367	2.3322	11.867	0.000571389	0.011188
chr18	36900000	37000000	1.74485	-36.2234	20.2187	44.5923	2.42639e-11	2.68925e-09
chr18	37000000	37100000	-7.97645	-34.0376	12.4579	8.14668	0.00431401	0.0696985
chr18	37200000	37300000	-4.43579	-34.044	13.1207	14.6385	0.000130226	0.00346002
chr18	37300000	37400000	13.2592	-32.8201	15.9731	84.7761	3.34131e-20	8.39329e-18
chr18	37400000	37500000	22.7553	-27.041	10.9391	105.377	1.00961e-24	2.76548e-22
chr18	37500000	37600000	22.0908	-35.6573	29.7376	183.592	7.96471e-42	1.5452e-38
chr18	37600000	37700000	32.3251	-28.3513	24.7078	207.669	4.4296e-47	7.64575e-44
chr18	37700000	37800000	37.8809	-14.9393	25.7622	129.511	5.24135e-30	5.24155e-27
chr18	37800000	37900000	40.2994	3.90409	20.4044	33.3955	7.51995e-09	5.7633e-07
chr18	37900000	38000000	43.6935	16.4562	5.83443	7.98519	0.00471616	0.0491641
chr18	40200000	40300000	10.9707	-12.7973	10.9404	8.27252	0.00402495	0.0566278
chr18	42000000	42100000	5.9859	-21.2948	20.3844	13.1961	0.000280532	0.00798798
chr18	42100000	42200000	11.6051	-16.3875	24.5674	15.4073	8.66534e-05	0.00290249
chr18	42200000	42300000	38.6937	9.65422	7.12893	12.2748	0.000459128	0.00548478
chr18	42400000	42500000	36.8267	8.88915	30.5739	10.7179	0.00106101	0.0268726
chr18	42600000	42700000	-7.88943	23.0972	2.1464	18.3852	1.80459e-05	0.000526816
chr18	42700000	42800000	-16.2507	22.7637	3.01007	53.5571	2.51187e-13	2.05737e-11
chr18	42800000	42900000	-22.3325	18.9497	1.90774	58.5057	2.02698e-14	1.81516e-12
chr18	42900000	43000000	-19.5938	21.7281	1.56436	65.3947	6.13027e-16	6.26993e-14
chr18	43000000	43100000	-12.8243	16.924	2.81636	10.0065	0.00155987	0.0264089
chr18	43100000	43200000	-11.3626	18.5697	2.37807	10.7019	0.00107027	0.0190748
chr18	44300000	44400000	18.3558	-14.1323	14.0473	23.0294	1.59543e-06	5.90081e-05
chr18	46800000	46900000	26.746	1.04283	14.9391	8.15532	0.0042935	0.0596705
chr18	47600000	47700000	-8.26348	20.0011	2.37486	9.02395	0.00266465	0.0338948
chr18	47700000	47800000	-18.1245	18.4423	3.76613	29.509	5.56576e-08	2.72139e-06
chr18	47800000	47900000	-27.2739	13.1551	13.6365	38.4591	5.59124e-10	3.36828e-08
chr18	47900000	48000000	-26.5487	8.10533	12.0355	17.2631	3.25454e-05	0.000853881
chr18	48000000	48100000	-28.783	8.66696	10.6259	27.6775	1.43316e-07	5.78162e-06
chr18	48100000	48200000	-30.9915	4.29838	10.3688	20.4528	6.11214e-06	0.000242643
chr18	48200000	48300000	-28.2117	1.02872	19.0725	8.11478	0.00439059	0.0793023
chr18	48300000	48400000	-33.2001	-4.25308	11.8323	9.4948	0.00206055	0.033872
chr18	48400000	48500000	-33.187	-5.23231	15.5674	8.28252	0.00400286	0.0487109
chr18	48600000	48700000	-34.9796	-4.56863	15.493	12.9982	0.000311798	0.00645947
chr18	49000000	49100000	-33.2993	-5.51959	12.0936	8.05353	0.00454151	0.0635123
chr18	51900000	52000000	-11.4908	-36.1155	8.26004	6.93271	0.00846333	0.0947443
chr18	52700000	52800000	-10.1472	19.0298	8.76219	9.72731	0.0018155	0.0210616
chr18	52800000	52900000	-10.7838	19.3895	5.6217	11.5203	0.000688401	0.00940113
chr18	54000000	54100000	-17.2434	30.1381	11.6681	124.69	5.95043e-29	2.18101e-26
chr18	54100000	54200000	-20.7242	32.7196	13.5287	210.52	1.05768e-47	1.36705e-44
chr18	54200000	54300000	-18.0199	30.972	13.875	146.968	7.97629e-34	3.40329e-31
chr18	54300000	54400000	-17.8971	31.4986	22.5356	151.235	9.3106e-35	7.35589e-32
chr18	54400000	54500000	-14.3391	34.865	23.2437	137.044	1.17943e-31	8.18444e-29
chr18	54500000	54600000	-10.1426	36.6226	10.4841	108.766	1.82594e-25	5.04647e-23
chr18	54600000	54700000	-10.397	36.2182	13.5464	109.721	1.1279e-25	3.29777e-23
chr18	54700000	54800000	-0.982955	35.0458	15.2685	38.868	4.53449e-10	3.09901e-08
chr18	55000000	55100000	3.47934	36.2404	18.2915	26.0934	3.25293e-07	1.72565e-05
chr18	55100000	55200000	-2.7364	36.352	21.8064	52.0029	5.54189e-13	7.50465e-11
chr18	55200000	55300000	-10.6756	37.0146	20.6977	120.839	4.1447e-28	2.03379e-25
chr18	55300000	55400000	-17.3033	35.6138	16.7894	186.343	1.99859e-42	2.70882e-39
chr18	55400000	55500000	-12.4414	34.7274	12.6028	111.592	4.38967e-26	1.28332e-23
chr18	55500000	55600000	-14.6398	34.2954	22.5114	137.015	1.19685e-31	1.1073e-28
chr18	55600000	55700000	-21.2227	35.6726	19.7896	258.681	3.32659e-58	1.20549e-54
chr18	55700000	55800000	-22.9521	34.7482	12.9614	283.858	1.08359e-63	5.32203e-60
chr18	55800000	55900000	-26.1383	33.2718	14.5097	319.533	1.83062e-71	2.24777e-67
chr18	55900000	56000000	-24.1321	31.629	9.01264	258.126	4.39576e-58	9.56853e-55
chr18	56000000	56100000	-21.8632	30.9011	10.6205	204.244	2.47592e-46	2.76374e-43
chr18	56100000	56200000	-20.6809	28.5651	10.7666	151.537	7.99993e-35	5.62478e-32
chr18	56200000	56300000	-14.6451	26.9045	13.3454	73.618	9.4797e-18	1.72137e-15
chr18	56300000	56400000	4.17608	28.8863	17.1487	8.60192	0.00335809	0.0637345
chr18	57000000	57100000	0.25137	28.8209	17.8375	15.6062	7.79973e-05	0.00236384
chr18	57100000	57200000	2.25585	33.6814	15.4652	22.6504	1.94318e-06	5.86114e-05
chr18	57200000	57300000	9.60669	34.7402	15.9764	10.7497	0.00104299	0.0155239
chr18	71600000	71700000	-26.6523	8.18854	6.77402	18.8015	1.45053e-05	0.00025733
chr18	71700000	71800000	-31.0708	4.53672	10.1849	21.7571	3.09443e-06	0.000131772
chr18	71800000	71900000	-31.7216	3.27364	15.1796	20.7637	5.19582e-06	0.000224974
chr18	71900000	72000000	-31.1403	7.0351	11.1028	31.3238	2.18381e-08	1.12548e-06
chr18	72000000	72100000	-30.5725	7.02054	15.1348	28.5528	9.11763e-08	4.1541e-06
chr18	72100000	72200000	-32.7927	3.84032	10.266	25.9158	3.56645e-07	1.85594e-05
chr18	72200000	72300000	-32.4118	5.16457	6.24822	29.9995	4.32164e-08	1.51e-06
chr18	72300000	72400000	-31.1934	3.45553	14.1477	19.2337	1.15651e-05	0.000281228
chr18	72400000	72500000	-32.6535	0.316217	4.46868	16.9686	3.80037e-05	0.000822479
chr18	72500000	72600000	-29.5559	3.453	14.7605	14.6479	0.000129582	0.00248958
chr18	72600000	72700000	-32.2647	3.90599	11.8245	24.2977	8.25389e-07	3.34031e-05
chr18	72700000	72800000	-31.5998	5.58792	9.1944	27.3245	1.72017e-07	6.7075e-06
chr18	72800000	72900000	-33.6496	-1.9832	21.8124	15.3296	9.02922e-05	0.00297274
chr18	72900000	73000000	-30.7323	-2.02952	4.59138	7.96174	0.00477765	0.0671643
chr18	73000000	73100000	-30.4937	-1.45664	18.1807	8.84511	0.00293875	0.054614
chr18	74600000	74700000	-9.83245	19.1891	2.96577	10.4284	0.00124095	0.0217084
chr18	78300000	78400000	-19.9689	15.7226	14.4635	21.7497	3.10636e-06	0.000141497
chr18	78400000	78500000	-22.6984	20.2917	3.18148	72.0584	2.08919e-17	2.93705e-15
chr18	78500000	78600000	-21.3744	21.1744	2.33996	69.6295	7.15584e-17	1.04492e-14
chr18	78600000	78700000	-13.3216	21.8165	3.99544	30.9898	2.59382e-08	1.07536e-06
chr18	78700000	78800000	-20.7561	18.9186	7.64997	42.8296	5.97215e-11	3.97265e-09
chr18	78800000	78900000	-22.9434	18.4598	14.9349	53.0329	3.28001e-13	2.71968e-11
chr18	78900000	79000000	-13.9569	22.6698	15.1521	34.8629	3.53749e-09	2.79748e-07
chr18	79000000	79100000	-6.58389	25.8174	18.6215	23.8612	1.03536e-06	3.8102e-05
chr18	79100000	79200000	-16.6716	17.2905	6.67651	17.4414	2.96295e-05	0.000708849
chr18	79200000	79300000	-28.8257	10.2809	17.3098	31.3063	2.20361e-08	1.72235e-06
chr18	79300000	79400000	-30.4792	4.74957	29.6581	21.5672	3.41642e-06	0.000176633
chr18	79400000	79500000	-28.1999	4.51714	10.9451	13.9613	0.000186611	0.00409897
chr18	79500000	79600000	-25.0724	6.4238	22.2602	10.7103	0.00106544	0.0256345
chr18	81500000	81600000	2.59444	26.5247	7.15574	7.14839	0.00750312	0.0593558
chr18	84800000	84900000	32.8996	-0.378417	39.2914	22.2964	2.3365e-06	0.00014595
chr18	84900000	85000000	28.5619	-10.6179	17.6901	44.58	2.44172e-11	2.58255e-09
chr18	90500000	90600000	8.87997	-15.48	12.2478	9.36688	0.00220941	0.0316822
chr19	7500000	7600000	14.5864	-10.0619	25.7144	28.6311	8.75646e-08	8.30129e-06
chr19	8600000	8700000	4.64102	-14.8418	15.31	15.0385	0.000105341	0.00248765
chr19	11200000	11300000	-0.429135	-25.098	30.9737	27.5137	1.55983e-07	1.24445e-05
chr19	11300000	11400000	-4.01815	-24.8389	15.376	14.9784	0.000108747	0.00255848
chr19	11800000	11900000	10.5409	-14.0042	14.8804	33.7941	6.12631e-09	3.49383e-07
chr19	12700000	12800000	0.305542	-17.4692	18.6327	10.2769	0.00134705	0.0296706
chr19	14000000	14100000	-25.928	-5.2772	1.77703	7.59342	0.00585817	0.0800831
chr19	14100000	14200000	-27.4682	-1.60204	6.25537	27.2058	1.82909e-07	4.77502e-06
chr19	14200000	14300000	-20.5818	3.2061	11.3194	12.9505	0.000319839	0.00659346
chr19	14300000	14400000	-19.0506	5.8355	7.06073	19.6034	9.53006e-06	0.000258943
chr19	15900000	16000000	19.7622	-1.42309	10.0817	10.4064	0.00125582	0.0190748
chr19	16600000	16700000	16.3215	-4.26781	12.8363	10.413	0.0012513	0.0210616
chr19	17100000	17200000	9.54466	-10.0601	20.5313	12.1066	0.000502431	0.0133612
chr19	18600000	18700000	15.6948	-3.71184	21.0439	7.74437	0.00538803	0.0988949
chr19	20900000	21000000	-0.73574	-17.3851	8.57475	8.997	0.00270423	0.0286186
chr19	21600000	21700000	18.879	-1.28594	6.81097	8.70866	0.00316701	0.0421835
chr19	22600000	22700000	-26.7664	2.74488	14.6901	49.051	2.4939e-12	1.72994e-10
chr19	22700000	22800000	-23.5723	-0.438353	23.0085	11.7302	0.000614947	0.0173973
chr19	23000000	23100000	26.0128	3.46438	22.7845	13.6929	0.000215263	0.00694796
chr19	24700000	24800000	-17.2186	6.02047	2.68197	13.9524	0.0001875	0.0039318
chr19	26400000	26500000	-27.0451	-2.55278	1.6327	19.3217	1.10444e-05	0.000342465
chr19	26500000	26600000	-19.2757	5.90372	11.1454	19.9198	8.07575e-06	0.000253884
chr19	26600000	26700000	-4.58697	15.0906	14.4176	10.5104	0.00118707	0.0205756
chr19	26700000	26800000	-7.28742	18.2781	22.9678	30.895	2.72375e-08	2.10007e-06
chr19	26800000	26900000	-14.8921	21.2469	15.6009	112.502	2.7738e-26	8.20694e-24
chr19	26900000	27000000	-25.2045	19.5599	9.71496	291.768	2.0485e-65	1.5002e-61
chr19	27000000	27100000	-23.1339	18.514	2.01348	213.644	2.2022e-48	3.14428e-45
chr19	27100000	27200000	-22.7774	16.675	4.69638	163.537	1.90955e-37	1.40217e-34
chr19	27200000	27300000	-15.2584	19.024	8.9137	94.9268	1.97557e-22	2.85539e-20
chr19	27300000	27400000	-2.18314	18.1713	17.0977	13.4905	0.000239773	0.00667048
chr19	27500000	27600000	-17.2179	12.1239	9.00383	40.782	1.7019e-10	8.29771e-09
chr19	27600000	27700000	-11.6514	12.3019	6.04663	19.2354	1.1555e-05	0.000253884
chr19	27700000	27800000	-15.8522	15.2807	6.85876	60.737	6.52334e-15	6.58932e-13
chr19	27800000	27900000	-10.3392	17.9805	10.8616	46.1934	1.07138e-11	7.79101e-10
chr19	27900000	28000000	2.98111	22.193	11.3775	11.7344	0.000613544	0.0120546
chr19	28000000	28100000	-7.09918	21.2258	18.2177	49.4294	2.05638e-12	2.23726e-10
chr19	28100000	28200000	-4.89712	19.6839	25.5469	29.4015	5.8833e-08	5.74802e-06
chr19	28200000	28300000	-22.24	22.8856	9.16204	275.746	6.3491e-62	2.37777e-58
chr19	28300000	28400000	-21.6266	23.8601	3.45035	273.701	1.77099e-61	6.50213e-58
chr19	28400000	28500000	-17.9226	23.6721	4.67426	185.092	3.74817e-42	2.90466e-39
chr19	28500000	28600000	1.20582	23.483	21.7738	19.5736	9.67962e-06	0.0004084
chr19	34800000	34900000	14.5352	-4.92522	11.356	8.56174	0.00343302	0.0497383
chr19	34900000	35000000	14.7915	-4.53678	7.67151	8.99489	0.00270735	0.0255774
chr19	37400000	37500000	28.4363	8.89788	14.3441	6.70372	0.00962122	0.0968963
chr19	37700000	37800000	15.1899	-4.71989	5.76399	9.17851	0.00244873	0.0280017
chr19	37800000	37900000	19.2954	-2.60115	8.06419	13.8625	0.000196688	0.00380495
chr19	38800000	38900000	25.7289	4.34682	14.5906	9.8138	0.00173208	0.0237919
chr19	38900000	39000000	19.9688	-4.49263	8.13827	22.0512	2.65478e-06	5.50276e-05
chr19	56000000	56100000	-5.17934	23.0719	8.13935	50.0699	1.48369e-12	9.22845e-11
chr19	56100000	56200000	-1.12978	20.1639	12.3503	17.2677	3.24659e-05	0.000852707
chr19	58100000	58200000	-1.9237	18.2316	19.7191	13.0282	0.000306837	0.00612853
chr19	58200000	58300000	-4.1914	19.2122	13.3772	22.8452	1.75586e-06	6.42797e-05
chr19	58300000	58400000	0.684227	20.113	15.139	11.5931	0.000661956	0.0103998
chr19	61100000	61200000	12.5793	-10.7102	9.28325	23.3129	1.37674e-06	5.31816e-05
chr19	61200000	61300000	8.20035	-11.7672	15.0335	14.705	0.000125713	0.00291133
chr2	3100000	3200000	-5.12655	-33.0139	12.6217	7.21505	0.00722948	0.0961919
chr2	3200000	3300000	3.20702	-31.6806	23.3489	16.8048	4.14281e-05	0.00166807
chr2	3300000	3400000	14.748	-17.1241	15.4986	8.7151	0.00315585	0.0385361
chr2	7100000	7200000	-19.4361	8.4735	9.27869	8.11583	0.00438804	0.0556122
chr2	7200000	7300000	-19.471	8.10915	8.04034	7.79215	0.00524737	0.044215
chr2	7300000	7400000	-19.9467	7.19861	10.1582	7.45159	0.00633805	0.0821788
chr2	10300000	10400000	25.0168	-9.68595	7.6077	12.3271	0.000446429	0.00536008
chr2	11600000	11700000	19.481	-11.2159	9.85822	6.82879	0.00897003	0.0998452
chr2	11800000	11900000	-3.56241	-35.9545	23.2181	13.3964	0.000252114	0.00735192
chr2	11900000	12000000	-10.6435	-40.8195	8.46741	9.37407	0.00220077	0.0256332
chr2	12000000	12100000	-1.35117	-31.6697	14.6592	10.7743	0.0010292	0.0153858
chr2	12100000	12200000	-3.46846	-34.5516	11.0129	11.2678	0.000788641	0.0145308
chr2	12400000	12500000	1.57355	-27.0208	12.0718	7.66727	0.00562315	0.0910761
chr2	12500000	12600000	-11.9545	-40.0586	9.50626	7.92295	0.00488115	0.069043
chr2	13100000	13200000	5.74986	-22.9041	7.02543	6.78291	0.00920347	0.0848239
chr2	13700000	13800000	4.7869	-25.0413	21.2001	7.87731	0.00500588	0.0928986
chr2	13900000	14000000	0.44615	-30.2674	27.2039	10.5854	0.00113985	0.0286071
chr2	15900000	16000000	-3.1174	-30.589	8.51602	7.75349	0.00536088	0.0647294
chr2	16800000	16900000	-7.61178	-37.2652	5.62911	10.2817	0.00134354	0.014139
chr2	19400000	19500000	15.5271	-20.2425	5.1217	14.3736	0.000149893	0.00346404
chr2	19500000	19600000	12.1963	-19.2756	8.58254	8.57312	0.00341163	0.037214
chr2	19600000	19700000	15.9974	-21.2353	6.16573	17.6319	2.68049e-05	0.000436964
chr2	19700000	19800000	-4.82057	-35.9517	7.66724	11.4308	0.000722378	0.00818593
chr2	19800000	19900000	-7.28676	-41.0124	20.1024	15.464	8.40927e-05	0.00280212
chr2	19900000	20000000	-1.56999	-38.7323	21.9828	22.5563	2.04073e-06	0.00010336
chr2	20000000	20100000	-4.0914	-42.0042	19.7811	24.9944	5.74984e-07	3.24839e-05
chr2	20100000	20200000	9.56596	-40.6275	14.1957	66.9721	2.7537e-16	3.66435e-14
chr2	20200000	20300000	11.575	-32.9455	13.2398	41.5488	1.14965e-10	8.15972e-09
chr2	20300000	20400000	10.6247	-27.89	7.07011	22.5608	2.03596e-06	5.34087e-05
chr2	20400000	20500000	24.5786	-21.5145	7.47933	46.5078	9.12547e-12	6.52799e-10
chr2	20500000	20600000	34.3335	-17.0014	4.07393	73.888	8.26788e-18	1.31979e-15
chr2	20600000	20700000	31.7634	-20.7777	4.07141	81.3843	1.85824e-19	3.30225e-17
chr2	20700000	20800000	27.7559	-21.913	5.98219	65.9241	4.68615e-16	3.54646e-14
chr2	21300000	21400000	-3.63652	-37.0435	10.3475	15.8663	6.79771e-05	0.0017636
chr2	21400000	21500000	-5.94397	-40.7712	9.80306	19.1353	1.21775e-05	0.000320913
chr2	21500000	21600000	-9.36166	-43.8346	11.4035	17.1969	3.36985e-05	0.000815086
chr2	22800000	22900000	6.03643	-24.0583	13.4399	7.70899	0.00549464	0.0767065
chr2	22900000	23000000	32.5936	-9.14219	4.5088	27.8319	1.32329e-07	6.03928e-06
chr2	23000000	23100000	36.0084	1.01687	3.40127	12.3068	0.000451311	0.00846289
chr2	23200000	23300000	1.87677	-30.2068	19.7353	11.7426	0.000610841	0.0152545
chr2	23300000	23400000	-10.7774	-45.8557	11.8431	17.8714	2.36348e-05	0.000680336
chr2	23400000	23500000	-7.4892	-45.8333	16.5594	25.8549	3.68069e-07	1.93657e-05
chr2	23500000	23600000	-5.22276	-38.3173	11.4339	14.9813	0.00010858	0.00231922
chr2	23800000	23900000	-17.606	-48.6453	9.0058	10.1068	0.00147722	0.0217856
chr2	23900000	24000000	-8.60085	-43.245	19.3963	17.1253	3.49935e-05	0.000897884
chr2	24000000	24100000	-14.9666	-43.4235	6.92335	8.34467	0.00386821	0.041557
chr2	39200000	39300000	-3.15022	-33.1437	17.6511	10.0411	0.00153082	0.0377839
chr2	48500000	48600000	-29.12	1.50609	8.34457	9.07758	0.00258762	0.0354413
chr2	48600000	48700000	-34.6145	-0.845683	9.9467	12.8462	0.000338169	0.0061139
chr2	50400000	50500000	-22.831	12.3793	7.81117	19.1478	1.20978e-05	0.000263482
chr2	50500000	50600000	-14.267	19.5762	10.0384	16.6995	4.37924e-05	0.00101702
chr2	50600000	50700000	-12.195	22.5608	9.21016	17.7467	2.52348e-05	0.000713494
chr2	50700000	50800000	-8.97253	24.338	14.8365	15.6314	7.69641e-05	0.00155102
chr2	50800000	50900000	-9.15935	23.9301	10.3035	15.1334	0.000100178	0.00245002
chr2	52800000	52900000	33.4044	0.535857	5.15561	8.66346	0.00324655	0.0491841
chr2	58600000	58700000	14.6879	-19.7236	9.73462	12.5619	0.000393684	0.00701417
chr2	59200000	59300000	24.4916	-7.06118	8.70584	7.57221	0.00592751	0.0491456
chr2	59300000	59400000	26.0183	-6.3903	8.33169	8.46183	0.00362676	0.0369058
chr2	59400000	59500000	29.9324	-9.28007	6.73957	20.8266	5.02788e-06	0.000121387
chr2	74200000	74300000	6.77893	40.0205	11.247	15.3925	8.73336e-05	0.00258003
chr2	74300000	74400000	0.766678	36.7285	13.5403	21.5848	3.3852e-06	0.000134264
chr2	74400000	74500000	9.21707	40.4906	12.1548	11.7223	0.000617542	0.0117751
chr2	76700000	76800000	33.2692	-16.9454	8.66105	64.7621	8.45101e-16	6.971e-14
chr2	76800000	76900000	26.8246	-17.6522	11.7978	38.6984	4.94624e-10	4.10549e-08
chr2	79000000	79100000	-41.7178	-8.99175	19.9519	9.62828	0.00191604	0.0458167
chr2	80600000	80700000	17.3748	-14.2284	17.1545	7.93278	0.00485472	0.0982819
chr2	87400000	87500000	-25.3913	-57.4342	8.2007	11.7996	0.000592423	0.00797353
chr2	87500000	87600000	-16.6687	-56.5906	9.25924	28.1051	1.14901e-07	5.38901e-06
chr2	102600000	102700000	-7.38966	22.4754	10.2642	11.567	0.000671342	0.0126286
chr2	102700000	102800000	-14.7135	18.0324	10.0138	14.2374	0.000161139	0.00371146
chr2	102800000	102900000	-14.364	14.9288	12.4111	9.48021	0.002077	0.0299826
chr2	102900000	103000000	-11.8078	15.4834	10.367	7.57157	0.00592962	0.0960464
chr2	106000000	106100000	-20.1794	19.1919	5.15726	29.4168	5.83685e-08	2.2573e-06
chr2	106100000	106200000	-34.5647	12.3806	6.68392	57.6012	3.21023e-14	3.03293e-12
chr2	106200000	106300000	-41.8092	-6.26317	10.0664	14.0525	0.000177776	0.00402647
chr2	114700000	114800000	-52.7316	-17.7602	6.93397	14.9234	0.000111964	0.00231992
chr2	114800000	114900000	-49.1084	-12.8791	24.3599	16.1344	5.90014e-05	0.00282567
chr2	114900000	115000000	-53.5871	-18.7022	5.27509	14.1696	0.000167044	0.00403811
chr2	115000000	115100000	-51.2651	-13.485	5.1191	21.2514	4.02807e-06	0.00013763
chr2	115100000	115200000	-43.966	-11.0177	9.08301	10.5734	0.00114726	0.0178004
chr2	115200000	115300000	-51.3452	-13.3468	10.2602	20.8397	4.9937e-06	0.000202045
chr2	115300000	115400000	-47.4467	-2.6129	16.5732	43.2278	4.87238e-11	4.95401e-09
chr2	115400000	115500000	-41.0132	-1.31911	13.1305	25.0678	5.53487e-07	2.1994e-05
chr2	117400000	117500000	-26.8908	8.5974	4.20479	17.8958	2.33329e-05	0.000532424
chr2	117500000	117600000	-38.6927	2.85364	2.83539	32.2315	1.36851e-08	7.42391e-07
chr2	117600000	117700000	-45.0529	-4.34967	7.0312	26.9078	2.13396e-07	5.5229e-06
chr2	117700000	117800000	-47.047	-7.68203	9.41252	23.9475	9.89978e-07	3.43289e-05
chr2	117800000	117900000	-41.3529	-2.58139	8.70992	21.5463	3.4539e-06	6.95285e-05
chr2	117900000	118000000	-39.4798	2.41481	12.1019	32.9689	9.36453e-09	4.60446e-07
chr2	118000000	118100000	-31.0734	2.46953	3.78439	11.7762	0.000599938	0.0108641
chr2	118100000	118200000	-8.4632	23.1808	8.76932	14.3288	0.000153495	0.00306193
chr2	124500000	124600000	-44.4059	-12.9708	19.4941	8.28614	0.00399487	0.0553846
chr2	136500000	136600000	-30.8824	1.85705	7.79241	11.6052	0.000657666	0.00737986
chr2	136600000	136700000	-28.8015	3.12013	12.881	10.5102	0.00118716	0.0211346
chr2	136700000	136800000	-24.5896	7.30077	3.96263	11.737	0.000612705	0.0119426
chr2	136800000	136900000	-18.2203	10.7705	8.60414	8.6152	0.0033337	0.0365291
chr2	137100000	137200000	-28.8347	1.06152	16.6548	7.95435	0.0047972	0.0850595
chr2	137200000	137300000	-42.0612	-8.17336	12.4913	11.6241	0.000651034	0.0111247
chr2	137400000	137500000	-45.4023	-9.83639	11.0494	14.755	0.000122421	0.00278881
chr2	137500000	137600000	-41.7111	-8.42452	12.5442	10.384	0.0012711	0.0197798
chr2	137600000	137700000	-41.7049	-8.01617	13.8085	11.5979	0.00066028	0.0162398
chr2	137700000	137800000	-40.3154	-4.32998	12.0724	15.7978	7.04858e-05	0.00213517
chr2	140800000	140900000	-33.3652	-0.727233	19.2396	10.7279	0.00105531	0.0228543
chr2	140900000	141000000	-37.5163	0.280013	23.3677	21.2013	4.13486e-06	0.000261044
chr2	141000000	141100000	-35.5011	3.36159	16.6111	24.5916	7.08613e-07	3.49004e-05
chr2	141100000	141200000	-32.7006	3.36736	9.05639	17.7749	2.48637e-05	0.000613624
chr2	141200000	141300000	-26.2758	4.45377	9.54108	9.8661	0.00168352	0.028251
chr2	141300000	141400000	-27.5275	6.23074	13.8987	15.0294	0.000105848	0.00210263
chr2	141400000	141500000	-25.4889	7.63899	9.31954	14.3415	0.000152468	0.00306193
chr2	141500000	141600000	-28.4629	1.38834	17.6757	7.91692	0.00489747	0.0872325
chr2	141600000	141700000	-38.3425	-1.64833	13.6059	17.5402	2.81295e-05	0.000697658
chr2	141700000	141800000	-41.4583	-2.45133	18.4459	23.0347	1.59105e-06	7.73477e-05
chr2	141800000	141900000	-41.3221	-1.74999	9.86413	23.8745	1.02825e-06	3.4488e-05
chr2	141900000	142000000	-39.2104	2.54264	14.6372	33.3308	7.77397e-09	4.36423e-07
chr2	142000000	142100000	-39.4665	-2.21446	29.3964	18.0544	2.14678e-05	0.00132932
chr2	142100000	142200000	-43.3611	-1.1138	13.1939	31.724	1.77711e-08	8.35399e-07
chr2	142200000	142300000	-40.6474	4.40758	17.9731	46.1734	1.08235e-11	1.37841e-09
chr2	142300000	142400000	-34.8681	10.5976	12.4593	50.985	9.30767e-13	8.67e-11
chr2	142400000	142500000	-41.8787	1.98626	11.108	40.7438	1.73549e-10	1.11103e-08
chr2	142500000	142600000	-42.8043	3.47546	10.8946	51.7719	6.23385e-13	7.44291e-11
chr2	142600000	142700000	-36.1479	0.50142	11.6799	18.0611	2.13923e-05	0.000620589
chr2	142700000	142800000	-32.8391	-2.53306	12.4847	7.19982	0.00729108	0.0942305
chr2	146100000	146200000	1.64716	34.5326	17.8333	17.0763	3.59071e-05	0.00164646
chr2	150200000	150300000	-4.68936	-41.2976	17.2007	20.0521	7.53597e-06	0.000295679
chr2	150300000	150400000	2.8336	-38.3904	8.19707	32.0803	1.47928e-08	5.33621e-07
chr2	150400000	150500000	3.55472	-39.1915	32.7736	36.668	1.40061e-09	1.59476e-07
chr2	150500000	150600000	5.29987	-37.2833	13.2403	33.4378	7.35804e-09	4.73447e-07
chr2	158900000	159000000	-18.2597	13.9438	4.75723	13.415	0.000249616	0.00577139
chr2	159000000	159100000	-17.4441	9.97583	7.04167	6.82875	0.00897018	0.0696985
chr2	159700000	159800000	-34.6857	-3.06211	9.81239	8.87406	0.0028925	0.0392035
chr2	160000000	160100000	-26.7137	4.36199	8.04503	9.10169	0.00255373	0.0289907
chr2	160100000	160200000	-24.082	4.27695	5.50892	6.55965	0.0104317	0.0794906
chr2	160200000	160300000	-24.9393	7.7747	4.92571	12.7531	0.000355416	0.0078244
chr2	160300000	160400000	-7.58267	19.2061	12.0811	7.82183	0.00516188	0.0847454
chr2	161200000	161300000	-19.8557	14.3454	8.51778	17.1565	3.44238e-05	0.000809348
chr2	161300000	161400000	-20.0586	15.1037	12.3447	18.4955	1.70304e-05	0.000482936
chr2	161400000	161500000	-28.0435	7.40986	16.2563	18.6499	1.57057e-05	0.000457177
chr2	161500000	161600000	-29.2903	1.98066	17.2114	9.45621	0.00210435	0.0432408
chr2	161700000	161800000	-34.0616	0.12926	9.50378	13.2641	0.000270539	0.0050119
chr2	161800000	161900000	-34.4039	-2.59742	12.6468	9.15163	0.00248496	0.0351575
chr2	162000000	162100000	-36.2119	-2.74872	22.815	11.4232	0.00072533	0.0199675
chr2	162100000	162200000	-35.6725	-4.86295	13.1984	7.46489	0.00629138	0.0816599
chr2	162200000	162300000	-31.7991	-0.369337	11.9974	8.97208	0.00274136	0.0504601
chr2	162300000	162400000	-30.0877	-0.02547	3.49658	7.44937	0.00634585	0.0697262
chr2	175000000	175100000	7.45638	-28.5166	11.6424	16.8132	4.12453e-05	0.000978664
chr2	175100000	175200000	10.7974	-24.7748	4.66093	15.3428	8.96622e-05	0.00234622
chr2	177000000	177100000	7.69346	-28.6204	9.39396	16.9908	3.75613e-05	0.000898843
chr2	177100000	177200000	5.14011	-25.4182	9.87112	8.36928	0.00381616	0.0504601
chr2	177200000	177300000	7.98941	-24.8828	7.4031	10.9201	0.000951262	0.010395
chr2	177300000	177400000	8.08113	-34.608	15.7317	33.7963	6.11967e-09	2.89454e-07
chr2	177500000	177600000	0.42473	-32.8333	5.70063	12.279	0.000458096	0.00547704
chr2	177800000	177900000	8.12135	-27.3017	9.73243	15.1072	0.000101576	0.00216295
chr2	178000000	178100000	11.2288	-20.1505	10.6602	8.54785	0.00345931	0.0464638
chr3	7100000	7200000	-10.5196	-51.1119	9.99855	10.4546	0.00122344	0.0191313
chr3	7700000	7800000	1.8545	-28.4111	9.85895	6.87767	0.00872792	0.0992002
chr3	7800000	7900000	0.847993	-33.1273	13.4052	9.18182	0.00244432	0.037214
chr3	7900000	8000000	4.24069	-26.2318	7.8155	6.3988	0.0114197	0.0850595
chr3	8000000	8100000	11.6998	-23.2126	11.9103	12.9964	0.000312092	0.00662957
chr3	8100000	8200000	3.76354	-32.9072	11.1989	12.2665	0.000461165	0.00887544
chr3	8400000	8500000	1.45396	-29.2286	5.94315	6.23473	0.0125269	0.0924641
chr3	14900000	15000000	20.2312	-8.92006	4.62265	10.0625	0.0015132	0.0257205
chr3	15000000	15100000	26.1357	-9.54546	14.4755	18.0241	2.18121e-05	0.000613624
chr3	15100000	15200000	19.1199	-7.38039	6.61714	6.94617	0.00839989	0.0789495
chr3	16100000	16200000	7.73845	-23.8021	26.7139	8.16435	0.00427218	0.0884198
chr3	16700000	16800000	12.2956	-23.108	4.2143	13.9574	0.000187005	0.00418653
chr3	27000000	27100000	24.2324	-11.7778	19.1781	17.1748	3.4093e-05	0.0011996
chr3	27100000	27200000	46.5263	15.8062	9.86398	8.87542	0.00289036	0.0399183
chr3	38300000	38400000	-8.63435	30.5087	16.3405	7.05875	0.00788791	0.0822906
chr3	38600000	38700000	-5.37999	34.267	20.1469	9.13566	0.00250675	0.0523885
chr3	38700000	38800000	-8.08946	32.9245	9.87268	11.1428	0.000843578	0.0136841
chr3	38900000	39000000	-25.2455	18.9161	24.6851	17.8679	2.36781e-05	0.00126884
chr3	39000000	39100000	-26.6875	10.4086	8.52469	6.99314	0.00818227	0.0721969
chr3	39300000	39400000	-24.1483	13.1685	7.92949	6.92986	0.00847684	0.0744741
chr3	39400000	39500000	-32.5915	5.3353	15.7594	12.1021	0.000503645	0.0128403
chr3	39500000	39600000	-31.9749	8.98139	6.45285	15.635	7.68192e-05	0.00114766
chr3	39600000	39700000	-29.7138	9.60784	20.6967	11.2931	0.000777944	0.0193518
chr3	39700000	39800000	-26.2189	12.6623	6.34611	9.27486	0.00232321	0.0322653
chr3	39800000	39900000	-22.0647	19.5569	11.4214	10.8108	0.00100911	0.0178855
chr3	40000000	40100000	-20.6469	28.3481	7.07659	26.7878	2.27067e-07	5.7897e-06
chr3	40100000	40200000	-23.6785	23.3744	3.43507	23.5539	1.21464e-06	4.67517e-05
chr3	40200000	40300000	-26.5764	11.9007	22.0633	8.69243	0.00319535	0.0642032
chr3	40300000	40400000	-23.8891	14.8664	4.90586	8.17759	0.0042411	0.0609628
chr3	41100000	41200000	39.3609	7.59965	17.658	11.3072	0.000772066	0.023478
chr3	41500000	41600000	56.8211	24.2003	11.6393	8.42903	0.00369277	0.0553846
chr3	41600000	41700000	40.5954	-2.59963	11.1831	32.4636	1.21448e-08	6.6814e-07
chr3	41700000	41800000	13.7237	-21.8295	13.4609	13.947	0.00018804	0.00404005
chr3	51100000	51200000	24.0383	-12.9956	5.16124	19.0408	1.27952e-05	0.000414694
chr3	63700000	63800000	-0.582307	35.9823	8.24371	6.03618	0.0140156	0.099172
chr3	67400000	67500000	34.0284	4.72353	8.38849	9.39582	0.00217481	0.0304172
chr3	67500000	67600000	31.6924	-1.12228	18.9421	13.7353	0.000210458	0.00594266
chr3	75500000	75600000	14.2904	-13.318	5.43267	8.1938	0.00420338	0.0533515
chr3	75600000	75700000	23.4787	-34.05	6.34264	58.5931	1.93893e-14	1.87187e-12
chr3	78700000	78800000	-43.5137	-16.7569	3.29879	8.24292	0.00409112	0.0592401
chr3	79700000	79800000	12.0639	-24.1707	23.3811	13.5918	0.000227179	0.0067124
chr3	90600000	90700000	24.7921	-2.24798	9.11476	8.0017	0.00467334	0.0583434
chr3	93000000	93100000	-2.30228	-41.0142	17.9679	11.5298	0.000684876	0.0190645
chr3	93300000	93400000	-3.57963	-45.9866	23.5998	14.5881	0.00013376	0.0058002
chr3	93400000	93500000	11.2185	-26.0073	7.89463	15.0943	0.000102273	0.0017287
chr3	93500000	93600000	25.5907	-29.531	4.69231	55.1542	1.11435e-13	9.23982e-12
chr3	93600000	93700000	-12.5617	-58.8651	16.1975	15.5211	8.15884e-05	0.00163753
chr3	94100000	94200000	-13.8205	-52.7663	18.2942	8.46964	0.00361122	0.0509461
chr3	94200000	94300000	-12.1223	-49.5558	12.6306	7.54246	0.00602617	0.0920384
chr3	100100000	100200000	25.0658	-3.14856	7.23378	9.29925	0.00229247	0.0217279
chr3	109800000	109900000	-31.7062	1.37422	6.79793	6.73925	0.00943142	0.0865617
chr3	118800000	118900000	-32.1614	9.08489	14.8251	17.2695	3.24348e-05	0.00070464
chr3	119200000	119300000	-26.0077	14.5824	22.1809	10.9821	0.000919938	0.0225153
chr3	119300000	119400000	-27.7412	17.0753	8.52608	20.0556	7.52234e-06	0.000166577
chr3	119400000	119500000	-25.8861	18.3928	2.09797	17.4961	2.87893e-05	0.000799018
chr3	119500000	119600000	-25.5888	16.4374	14.3176	13.8944	0.000193377	0.00421811
chr3	120400000	120500000	-31.9712	1.89776	10.5648	7.33756	0.00675283	0.0804124
chr3	120500000	120600000	-34.6554	-2.58513	15.193	7.39302	0.00654776	0.0723697
chr3	125600000	125700000	-32.1498	2.96583	19.0984	8.66331	0.0032468	0.0703768
chr3	125700000	125800000	-35.0586	-1.82097	5.77763	9.26203	0.00233954	0.0268931
chr3	130200000	130300000	-18.8978	19.655	5.41406	6.39728	0.0114295	0.083996
chr3	130300000	130400000	-18.8789	23.7926	5.02847	12.6785	0.000369879	0.00810405
chr3	133900000	134000000	-28.6119	10.3283	10.267	10.9923	0.000914891	0.0165181
chr3	134000000	134100000	-28.8172	10.875	8.52956	11.8445	0.00057832	0.00661164
chr3	134100000	134200000	-24.0574	26.4305	2.43306	35.8448	2.1368e-09	1.34036e-07
chr3	134200000	134300000	-14.0701	29.2657	2.1279	13.5235	0.000235597	0.00414224
chr3	134300000	134400000	-25.949	20.1832	3.29478	23.7397	1.10283e-06	3.98202e-05
chr3	134400000	134500000	-28.9097	9.49274	10.3454	10.4609	0.00121925	0.0216272
chr3	137000000	137100000	-26.0534	14.8141	5.54348	11.1779	0.000827786	0.00903484
chr3	137200000	137300000	-30.7743	4.97228	5.30523	8.833	0.00295831	0.0457181
chr3	137300000	137400000	-29.374	10.5338	15.6281	12.6553	0.000374509	0.00613921
chr3	141600000	141700000	-27.3577	14.1229	4.85991	13.8567	0.000197289	0.00437101
chr3	143700000	143800000	-27.0152	11.0082	22.1306	8.50562	0.00354051	0.0700823
chr4	3000000	3100000	7.37515	-23.5784	11.6332	14.5995	0.000132951	0.00299535
chr4	3100000	3200000	5.75605	-22.1313	23.962	9.73239	0.00181049	0.040342
chr4	3200000	3300000	5.78559	-24.3313	19.2489	14.0443	0.000178554	0.00488964
chr4	3300000	3400000	0.799632	-31.7704	7.58808	15.7792	7.11796e-05	0.00104455
chr4	3400000	3500000	1.06112	-36.3444	13.8898	25.8184	3.75089e-07	1.25259e-05
chr4	3500000	3600000	14.436	-22.6992	25.1961	28.6841	8.52003e-08	7.04912e-06
chr4	3600000	3700000	24.8261	-19.0098	14.0165	46.8113	7.81602e-12	5.31812e-10
chr4	3700000	3800000	26.2934	-18.3403	8.9503	50.274	1.3371e-12	8.67184e-11
chr4	3800000	3900000	35.5811	-0.89656	16.5559	26.1044	3.23446e-07	1.82041e-05
chr4	4500000	4600000	8.12303	-20.1608	7.70029	11.0831	0.00087116	0.00960082
chr4	10300000	10400000	3.70735	-31.717	13.7781	23.3315	1.36346e-06	5.02752e-05
chr4	10400000	10500000	4.96391	-32.7434	15.437	28.781	8.10413e-08	3.80263e-06
chr4	10500000	10600000	-7.13781	-37.2212	17.6479	12.1574	0.000488924	0.0125117
chr4	10600000	10700000	-1.99133	-36.2548	9.22999	20.455	6.10493e-06	0.000202007
chr4	10700000	10800000	4.23021	-30.7721	28.9927	22.2598	2.38146e-06	0.000148166
chr4	10800000	10900000	24.0563	-5.14762	11.6215	11.7109	0.000621361	0.0121663
chr4	15000000	15100000	5.06851	-32.0559	22.1933	27.0065	2.02769e-07	1.24711e-05
chr4	15100000	15200000	13.401	-32.0864	11.8522	55.1575	1.1125e-13	1.02452e-11
chr4	15200000	15300000	27.8001	-16.0217	10.201	49.4698	2.01453e-12	2.168e-10
chr4	15300000	15400000	-1.84621	-29.4716	16.1605	8.73488	0.00312179	0.0381909
chr4	18400000	18500000	1.56875	-27.5874	10.107	11.1402	0.00084476	0.0139779
chr4	19600000	19700000	14.7154	-15.0976	6.53558	13.2814	0.000268054	0.00337678
chr4	19700000	19800000	4.03067	-29.7644	14.2168	19.0989	1.24119e-05	0.000309623
chr4	19900000	20000000	-0.829398	-30.7524	16.7707	11.4506	0.000714728	0.0172349
chr4	20000000	20100000	5.02652	-23.0538	14.2929	10.5357	0.00117091	0.0170924
chr4	20900000	21000000	-10.9849	-38.7873	6.89068	7.7871	0.00526205	0.0451007
chr4	21600000	21700000	6.78344	-19.6865	18.8528	9.03343	0.00265086	0.0597331
chr4	21700000	21800000	38.1188	5.65177	4.43517	15.6434	7.64786e-05	0.0020558
chr4	22700000	22800000	-28.6757	5.0495	7.70209	7.68759	0.00556018	0.0561316
chr4	22900000	23000000	-22.2258	15.9484	4.17792	15.8372	6.90323e-05	0.00177172
chr4	23200000	23300000	-24.3538	9.951	11.5508	8.18288	0.00422875	0.0599854
chr4	23300000	23400000	-27.8598	9.18048	5.26099	13.6639	0.000218618	0.00478777
chr4	23400000	23500000	-25.8935	10.9773	8.17021	12.6647	0.000372618	0.00663128
chr4	23700000	23800000	-19.9779	15.6194	4.30923	9.22096	0.0023926	0.0308433
chr4	23800000	23900000	-25.4591	15.0756	7.70259	21.3615	3.80341e-06	7.79875e-05
chr4	23900000	24000000	-25.8155	9.46063	10.747	10.4469	0.00122857	0.0211346
chr4	27700000	27800000	-32.6602	0.902193	8.16242	8.00492	0.00466505	0.0400327
chr4	28100000	28200000	-33.6853	2.18462	18.6361	11.5897	0.000663182	0.0154798
chr4	29100000	29200000	-28.2295	7.10132	15.7509	9.00917	0.00268629	0.0413216
chr4	31000000	31100000	-38.723	-6.6745	14.8278	7.37482	0.00661435	0.0868227
chr4	31200000	31300000	-38.3082	-3.47259	11.4052	10.8801	0.000972036	0.0170365
chr4	31300000	31400000	-36.271	-2.75611	17.1019	8.24038	0.00409686	0.0752073
chr4	31600000	31700000	-32.1185	3.41361	8.2909	9.05076	0.00262586	0.0297138
chr4	35800000	35900000	-37.6763	-6.40376	8.27435	6.49861	0.0107959	0.0967906
chr4	53200000	53300000	34.2935	4.27236	14.5345	12.1758	0.000484143	0.00944632
chr4	53300000	53400000	36.6281	1.98286	28.8815	20.3156	6.56625e-06	0.00036714
chr4	54000000	54100000	2.76132	33.8641	13.3085	8.45909	0.00363223	0.0546977
chr4	54100000	54200000	-11.2345	29.5924	10.5976	26.1142	3.21804e-07	1.32819e-05
chr4	54200000	54300000	-16.3877	27.7423	6.27718	37.1695	1.08292e-09	6.10532e-08
chr4	54300000	54400000	-11.7021	32.3334	8.12716	37.5253	9.02344e-10	5.1404e-08
chr4	54400000	54500000	-5.31194	31.632	11.3693	15.6238	7.72748e-05	0.00197723
chr4	54500000	54600000	-13.2628	34.8401	7.20729	56.6866	5.11119e-14	3.15312e-12
chr4	54600000	54700000	-7.03095	35.316	8.56777	32.3567	1.28315e-08	4.73159e-07
chr4	54700000	54800000	-7.65179	34.9176	13.5655	32.8629	9.88905e-09	5.31436e-07
chr4	54800000	54900000	-1.82791	33.7127	22.0625	14.7156	0.000125005	0.00399896
chr4	65100000	65200000	-38.2126	-0.632663	15.8037	15.0762	0.000103259	0.00205719
chr4	65200000	65300000	-33.1786	11.4124	12.9067	33.7342	6.31787e-09	3.2412e-07
chr4	65300000	65400000	-36.2139	1.65001	19.1546	14.1179	0.000171703	0.00368973
chr4	65400000	65500000	-37.2945	-5.44719	8.57494	6.68701	0.00971179	0.0885798
chr4	71500000	71600000	-40.9435	-6.29745	6.0206	12.3612	0.000438354	0.00518986
chr4	71600000	71700000	-41.8088	-6.10915	8.37575	14.2634	0.000158924	0.00214725
chr4	71700000	71800000	-41.2278	-1.91303	5.39558	21.6074	3.34567e-06	6.90965e-05
chr4	74200000	74300000	9.95286	-24.7979	8.60468	22.6222	1.97198e-06	6.27194e-05
chr4	74300000	74400000	15.3979	-28.8993	5.80819	51.3979	7.54195e-13	4.18114e-11
chr4	81300000	81400000	-30.3443	9.32186	12.2237	19.4336	1.04159e-05	0.000310922
chr4	81400000	81500000	-24.79	12.7324	15.6678	12.4211	0.000424503	0.00680637
chr4	81500000	81600000	-30.4683	7.05235	10.3758	13.1484	0.000287771	0.0062041
chr4	81600000	81700000	-32.5834	11.4073	7.83295	30.3518	3.60368e-08	1.04019e-06
chr4	81700000	81800000	-28.7333	12.773	11.6634	21.4126	3.70324e-06	0.000123563
chr4	81800000	81900000	-34.6603	1.59289	16.6529	10.7904	0.00102029	0.0297138
chr4	81900000	82000000	-31.4728	5.99901	7.12621	13.0861	0.000297501	0.00449986
chr4	82000000	82100000	-30.7139	3.55055	10.5849	7.61014	0.0058041	0.0801666
chr4	82100000	82200000	-30.0692	8.07691	7.93153	14.1838	0.000165792	0.00222498
chr4	82600000	82700000	-21.0644	14.3202	10.1061	9.30813	0.00228139	0.0369652
chr4	82700000	82800000	-17.1404	17.4966	9.54935	9.00206	0.00269676	0.0375446
chr4	85600000	85700000	-36.716	-3.53329	8.20258	7.80554	0.00520863	0.0515325
chr4	94700000	94800000	11.5771	-24.7148	13.7163	25.7442	3.89806e-07	1.58751e-05
chr4	94800000	94900000	6.67867	-30.7451	18.4347	27.3746	1.67622e-07	9.90734e-06
chr4	97400000	97500000	-42.2616	-3.64421	14.914	19.292	1.12176e-05	0.000273113
chr4	97500000	97600000	-38.9578	4.68145	13.5728	31.6946	1.80424e-08	8.46382e-07
chr4	97600000	97700000	-36.5957	17.4767	8.31628	90.1501	2.20756e-21	4.01379e-19
chr4	97700000	97800000	-22.8005	15.1372	18.4449	13.6863	0.00021602	0.00608448
chr4	97800000	97900000	-29.7907	15.9164	9.33684	37.0836	1.13171e-09	6.42837e-08
chr4	97900000	98000000	-31.5209	8.48968	11.9961	19.1905	1.18298e-05	0.00043245
chr4	98000000	98100000	-34.0591	5.92646	13.5473	19.2773	1.13044e-05	0.000351449
chr4	98100000	98200000	-34.2935	-0.717513	18.3558	8.23541	0.00410808	0.0566278
chr4	102200000	102300000	-33.7524	4.40552	11.4537	14.0302	0.0001799	0.00398637
chr4	102300000	102400000	-37.9467	4.23591	9.80726	25.8253	3.73748e-07	1.59911e-05
chr4	102400000	102500000	-35.8108	6.31031	14.4042	25.3631	4.74921e-07	2.57944e-05
chr4	102500000	102600000	-26.4344	15.6215	8.95277	24.2936	8.27133e-07	1.89745e-05
chr4	103600000	103700000	-27.1408	10.1788	9.01382	12.7193	0.000361905	0.00653338
chr4	103700000	103800000	-27.968	11.7241	5.7527	16.8991	3.94211e-05	0.000614656
chr4	103800000	103900000	-31.1571	10.7895	27.1855	23.9207	1.00387e-06	5.75552e-05
chr4	103900000	104000000	-33.0901	13.7517	6.62519	40.9668	1.54834e-10	7.88794e-09
chr4	104000000	104100000	-31.6332	15.7841	9.15088	45.0276	1.94275e-11	1.37234e-09
chr4	104100000	104200000	-31.8197	13.5919	5.43336	33.1368	8.58971e-09	3.43899e-07
chr4	104200000	104300000	-25.1817	14.7513	9.7472	17.2027	3.35952e-05	0.000797938
chr4	104300000	104400000	-18.0617	20.8185	8.96399	19.8087	8.55912e-06	0.000235791
chr4	104400000	104500000	-12.9575	26.2905	9.05593	21.6383	3.29217e-06	0.000117188
chr4	104500000	104600000	-12.5801	26.0391	14.9464	19.4652	1.02448e-05	0.000253803
chr4	104600000	104700000	-16.4655	24.2134	10.3159	25.1242	5.37553e-07	2.19118e-05
chr4	104700000	104800000	-16.6122	23.038	14.2415	22.6597	1.93378e-06	6.86254e-05
chr4	104900000	105000000	-17.2228	16.2106	5.04431	7.33198	0.00677386	0.0958007
chr4	105300000	105400000	-3.72258	30.7095	9.14122	12.5684	0.000392329	0.0069957
chr4	105400000	105500000	-9.56065	29.1863	5.73371	19.7158	8.98572e-06	0.00016712
chr4	105500000	105600000	-13.0474	23.6769	8.03502	15.4101	8.65236e-05	0.00155102
chr4	105800000	105900000	-22.716	14.8407	5.0369	13.257	0.000271563	0.00583546
chr4	105900000	106000000	-13.7727	18.7077	6.44547	6.63031	0.0100258	0.0911598
chr4	106000000	106100000	-17.0783	19.3726	4.23827	13.3543	0.000257837	0.00447468
chr4	118700000	118800000	23.543	-2.26561	11.9376	7.12944	0.00758286	0.0970538
chr4	144000000	144100000	-7.7452	-37.6863	16.0825	10.9346	0.000943832	0.0166271
chr4	144300000	144400000	-5.30576	-42.8393	22.7763	24.237	8.51799e-07	4.66916e-05
chr4	144400000	144500000	-10.6572	-44.35	15.7718	15.312	9.1136e-05	0.00179276
chr4	144500000	144600000	-15.9124	-44.6941	14.6045	8.06526	0.0045122	0.0536914
chr4	144700000	144800000	-15.3683	-42.9525	7.59551	6.93685	0.00844376	0.0792165
chr4	145100000	145200000	20.099	-14.7602	22.0197	20.9286	4.76734e-06	0.0002182
chr4	145200000	145300000	23.9406	-23.1874	19.2506	61.6621	4.07745e-15	6.08673e-13
chr4	145300000	145400000	5.76124	-40.2773	26.1886	54.9984	1.20627e-13	2.9185e-11
chr4	145400000	145500000	12.0375	-47.8255	6.49384	138.415	5.91262e-32	1.65204e-29
chr4	145500000	145600000	11.5771	-47.5477	6.98667	128.818	7.43221e-30	1.7902e-27
chr4	145600000	145700000	7.31803	-40.5241	11.8408	63.368	1.71484e-15	2.05425e-13
chr4	145700000	145800000	6.82144	-24.1655	15.1452	14.4971	0.000140377	0.00417378
chr4	145800000	145900000	6.78005	-31.0709	5.46555	30.028	4.25854e-08	1.19466e-06
chr4	146000000	146100000	8.09319	-43.399	16.4043	81.6001	1.66603e-19	2.88123e-17
chr4	146100000	146200000	6.22758	-34.7527	9.0352	37.6989	8.25502e-10	4.74776e-08
chr4	146200000	146300000	5.32803	-28.0027	9.92045	18.6417	1.57731e-05	0.0004084
chr4	146400000	146500000	12.5786	-46.1873	8.61715	128.259	9.85008e-30	2.8245e-27
chr4	146500000	146600000	11.1982	-40.6611	9.60336	84.3165	4.21576e-20	6.86081e-18
chr4	146700000	146800000	9.42527	-35.4901	13.7709	52.0677	5.36184e-13	4.30639e-11
chr4	146800000	146900000	5.92036	-21.6574	5.44358	9.76576	0.00177792	0.017591
chr4	146900000	147000000	16.194	-42.0296	18.1836	126.694	2.16748e-29	8.28036e-27
chr4	147000000	147100000	10.1853	-37.3818	14.124	62.7347	2.36516e-15	2.35143e-13
chr4	147100000	147200000	15.4791	-39.667	15.0785	104.638	1.46604e-24	5.2171e-22
chr4	147200000	147300000	4.64407	-43.2424	12.7412	62.6192	2.50791e-15	3.03244e-13
chr4	147300000	147400000	6.10251	-42.4343	20.5806	64.7936	8.31688e-16	1.50543e-13
chr4	147400000	147500000	9.35194	-46.9562	7.20531	109.296	1.39782e-25	2.33975e-23
chr4	147500000	147600000	10.8547	-48.445	7.02541	131.628	1.80453e-30	4.50428e-28
chr4	147600000	147700000	9.93635	-40.2796	17.6298	74.296	6.72393e-18	1.40638e-15
chr4	147700000	147800000	13.5766	-41.323	17.8969	103.381	2.76537e-24	8.96505e-22
chr4	147800000	147900000	30.8863	-10.844	19.1686	43.4578	4.33212e-11	4.17533e-09
chr4	156200000	156300000	27.9489	0.505293	18.0312	8.34764	0.00386188	0.0710403
chr5	3300000	3400000	20.7117	-6.66222	8.82318	6.68984	0.00969642	0.072987
chr5	8300000	8400000	12.9557	-17.7134	11.1022	10.453	0.00122452	0.0210937
chr5	8400000	8500000	22.9119	-12.6638	8.40878	17.0535	3.63419e-05	0.000571263
chr5	8500000	8600000	10.1327	-22.3164	12.7988	12.9911	0.000312971	0.00587142
chr5	8600000	8700000	9.83929	-25.503	15.5702	18.9842	1.31808e-05	0.000512866
chr5	8700000	8800000	16.6267	-27.8269	19.2719	41.6617	1.08512e-10	1.21844e-08
chr5	8800000	8900000	19.8081	-14.7473	10.0707	15.4139	8.6352e-05	0.00191545
chr5	13900000	14000000	10.6646	-30.656	6.90759	34.4086	4.46753e-09	1.55572e-07
chr5	14000000	14100000	11.8485	-21.8901	5.88042	14.8672	0.000115349	0.00198958
chr5	14200000	14300000	-9.76281	-35.8204	14.1947	7.0855	0.00777103	0.0838094
chr5	18500000	18600000	-2.15973	-35.546	14.7546	18.7434	1.49538e-05	0.000438245
chr5	18600000	18700000	4.68833	-41.9957	10.6079	66.5433	3.42298e-16	4.02698e-14
chr5	18700000	18800000	1.46332	-36.8826	11.751	31.6799	1.81792e-08	1.16094e-06
chr5	18800000	18900000	-3.94209	-38.0392	5.25172	23.2368	1.43231e-06	5.46965e-05
chr5	26600000	26700000	4.86551	-25.7965	10.1838	10.9575	0.000932255	0.0172417
chr5	26700000	26800000	21.9371	-22.443	12.9692	41.157	1.40477e-10	1.18122e-08
chr5	26800000	26900000	9.67143	-20.1516	26.5497	9.75688	0.00178653	0.0421835
chr5	44400000	44500000	-31.9019	5.25786	16.3408	15.5193	8.16666e-05	0.00200988
chr5	44500000	44600000	-34.8118	13.2472	8.62044	63.085	1.97974e-15	1.66635e-13
chr5	44600000	44700000	-26.2538	13.9666	9.06322	32.1744	1.40936e-08	6.5808e-07
chr5	44700000	44800000	-20.546	9.55025	11.201	7.19335	0.00731744	0.0944741
chr5	44800000	44900000	-35.4194	3.30129	18.8727	18.6495	1.57086e-05	0.000596959
chr5	44900000	45000000	-42.0893	1.08291	24.5389	27.5873	1.50165e-07	9.4582e-06
chr5	45000000	45100000	-40.1132	1.61965	17.2769	24.9665	5.83354e-07	3.56102e-05
chr5	45100000	45200000	-40.4393	-1.63239	17.7598	18.5946	1.61677e-05	0.000707435
chr5	45200000	45300000	-36.1184	-3.80167	25.2907	8.71089	0.00316315	0.0672976
chr5	46700000	46800000	-47.257	-14.9381	14.7203	11.2499	0.000796262	0.0122523
chr5	46800000	46900000	-46.1746	-14.8195	24.8125	9.71011	0.00183257	0.0440853
chr5	48000000	48100000	-39.3866	-7.27562	11.5308	8.43722	0.00367617	0.0536914
chr5	57800000	57900000	-48.5304	-19.6993	7.3614	7.30422	0.00687928	0.0667271
chr5	89700000	89800000	-39.467	-9.56861	7.6684	6.49573	0.0108134	0.0817559
chr5	98500000	98600000	-35.0355	0.246867	24.971	12.3204	0.000448046	0.0172859
chr5	98600000	98700000	-39.2755	-3.7221	18.61	13.0424	0.000304511	0.00780609
chr5	98700000	98800000	-35.7254	-2.56835	15.2542	9.02056	0.0026696	0.0531167
chr5	99000000	99100000	-21.3958	10.7977	8.44503	11.3552	0.000752385	0.0123242
chr5	99100000	99200000	-23.9598	15.657	3.13401	31.7787	1.72779e-08	7.34448e-07
chr5	99200000	99300000	-9.83822	30.0073	9.92072	33.1016	8.74672e-09	4.29904e-07
chr5	99300000	99400000	-21.3842	30.3535	4.3469	99.1749	2.31158e-23	5.5734e-21
chr5	99400000	99500000	-21.5472	31.1479	3.76509	107.019	4.40839e-25	1.22144e-22
chr5	99500000	99600000	-19.5627	31.5429	4.66755	94.5628	2.3744e-22	4.19661e-20
chr5	99600000	99700000	-7.38276	30.3199	13.143	25.4051	4.64692e-07	2.2184e-05
chr5	99700000	99800000	-9.727	29.4789	8.19123	30.9095	2.70349e-08	1.18684e-06
chr5	99800000	99900000	-6.7381	28.2248	18.9058	17.7808	2.47878e-05	0.00103899
chr5	101000000	101100000	-20.6983	10.8087	4.27758	11.0773	0.000873902	0.0161884
chr5	101100000	101200000	-22.5288	12.8219	3.954	19.0911	1.24625e-05	0.000406674
chr5	101400000	101500000	-18.4832	16.4888	4.31598	20.5358	5.85257e-06	0.000193332
chr5	101500000	101600000	-9.17862	19.6712	12.0377	8.31863	0.00392406	0.051534
chr5	102300000	102400000	-26.2028	4.94997	2.75678	7.45784	0.00631609	0.0850595
chr5	102500000	102600000	-30.7987	5.76525	3.64143	14.7767	0.000121021	0.00231922
chr5	102600000	102700000	-28.9242	6.72265	3.92157	13.8646	0.000196468	0.00436804
chr5	102700000	102800000	-27.4503	12.9579	2.9551	30.36	3.58846e-08	1.80125e-06
chr5	102800000	102900000	-24.1966	15.0453	4.89065	29.926	4.48844e-08	2.22418e-06
chr5	102900000	103000000	-21.2911	10.4615	5.46037	9.19958	0.0024207	0.0233147
chr5	103000000	103100000	-24.2313	7.78609	4.15429	8.93276	0.002801	0.0436017
chr5	104500000	104600000	10.9802	-25.8725	9.15454	21.1109	4.33449e-06	0.000128689
chr5	109700000	109800000	2.44258	-31.8452	13.1226	18.5299	1.67257e-05	0.000558752
chr5	109800000	109900000	8.05041	-30.7435	17.592	28.1565	1.11891e-07	8.80676e-06
chr5	109900000	110000000	2.30279	-30.1901	9.13398	14.6534	0.000129201	0.00270063
chr5	110000000	110100000	16.5257	-24.0263	9.63752	29.2209	6.45785e-08	2.74829e-06
chr5	116700000	116800000	29.3736	0.82768	9.51358	8.47407	0.00360245	0.046816
chr5	116800000	116900000	30.2605	-2.4818	10.0449	14.8838	0.000114342	0.00235474
chr5	116900000	117000000	27.1703	-1.54798	11.7784	8.13455	0.00434296	0.0601197
chr5	131900000	132000000	-13.5173	16.4362	5.26939	9.12797	0.00251731	0.0398126
chr5	132000000	132100000	-13.6241	16.6022	4.74428	9.53468	0.00201625	0.0328171
chr5	132200000	132300000	-11.6338	16.9701	9.57023	7.72954	0.00543246	0.0671643
chr5	132300000	132400000	-9.12048	21.0659	26.8367	8.73392	0.00312345	0.0784393
chr5	132800000	132900000	-11.9912	18.7016	12.4409	10.5084	0.00118831	0.0248062
chr5	132900000	133000000	-15.6329	19.0737	8.41686	18.25	1.93723e-05	0.00048639
chr5	133000000	133100000	-21.0384	16.0696	5.99259	24.0715	9.28224e-07	2.58958e-05
chr5	133100000	133200000	-24.9717	16.0695	10.9864	36.5789	1.46613e-09	9.06916e-08
chr5	133200000	133300000	-24.5236	13.7573	6.16967	25.1649	5.26317e-07	1.262e-05
chr5	133300000	133400000	-23.619	12.7183	9.99867	19.345	1.09105e-05	0.000290692
chr5	133400000	133500000	-23.0839	11.6416	9.17539	14.9969	0.000107691	0.00226906
chr5	133500000	133600000	-21.3987	11.4397	11.1918	12.0191	0.000526585	0.0101797
chr5	133600000	133700000	-15.9029	13.8444	6.21111	8.2991	0.00396648	0.0354413
chr5	141100000	141200000	-7.97135	22.7053	13.6754	10.8264	0.00100065	0.0177856
chr5	141200000	141300000	-7.72645	25.3803	16.2412	14.0817	0.000175043	0.00326498
chr5	141300000	141400000	-8.16691	23.7588	20.3902	11.6977	0.000625768	0.016259
chr5	141400000	141500000	-11.7042	24.7763	14.7109	21.8958	2.87864e-06	8.41025e-05
chr5	141500000	141600000	-10.5219	24.9015	12.5313	18.9276	1.35778e-05	0.000414694
chr5	141600000	141700000	-12.9366	22.2168	18.8523	19.9092	8.1209e-06	0.000315925
chr5	141700000	141800000	-10.987	23.624	21.9581	18.0215	2.1842e-05	0.000923287
chr5	141800000	141900000	-6.20826	24.8546	16.0579	10.6382	0.00110778	0.0158468
chr5	141900000	142000000	-7.23424	23.1303	17.0789	10.3564	0.00129025	0.0326134
chr5	142000000	142100000	-7.56252	21.2811	12.7418	7.5985	0.00584168	0.0786087
chr5	147900000	148000000	28.7877	0.19759	14.8316	8.04111	0.00457275	0.0638212
chr5	148000000	148100000	19.6481	-9.51892	8.39252	7.84585	0.00509375	0.0506031
chr5	150400000	150500000	28.0528	-1.0318	14.7323	8.1113	0.00439901	0.0619463
chr6	3200000	3300000	-1.85886	-28.24	3.88225	8.23757	0.00410321	0.0490943
chr6	3300000	3400000	-2.93045	-39.0054	17.5894	20.1641	7.10726e-06	0.000341334
chr6	3400000	3500000	-0.691837	-27.3332	16.3744	9.24504	0.00236135	0.0299826
chr6	15100000	15200000	-25.7713	8.49289	9.44033	6.96855	0.00829545	0.0937513
chr6	15200000	15300000	-26.7697	14.1977	8.871	19.782	8.67965e-06	0.000182916
chr6	15300000	15400000	-23.2695	15.3164	7.58442	13.1316	0.000290354	0.00535057
chr6	36400000	36500000	-23.7424	12.9556	6.34331	11.0384	0.000892415	0.00964229
chr6	36600000	36700000	-18.3266	21.5517	6.85887	14.7611	0.000122029	0.00173274
chr6	36700000	36800000	-12.5448	32.3425	8.07748	29.7468	4.92308e-08	1.58592e-06
chr6	36800000	36900000	-3.79993	32.0339	5.32987	11.2929	0.000778028	0.0155869
chr6	42200000	42300000	18.2279	-3.95767	6.21674	6.74977	0.00937598	0.0710728
chr6	56800000	56900000	29.7873	0.0379533	1.93989	15.0525	0.000104561	0.00235249
chr6	58500000	58600000	-4.12652	-36.3358	13.4081	14.6262	0.00013108	0.0031122
chr6	58600000	58700000	18.4407	-19.5511	2.89914	32.8786	9.80967e-09	4.39305e-07
chr6	60200000	60300000	-23.4917	-56.1136	10.9435	9.69852	0.00184417	0.0270691
chr6	60300000	60400000	-0.31467	-54.4549	10.964	84.5842	3.68192e-20	8.50328e-18
chr6	60400000	60500000	-10.8155	-51.8942	10.4103	26.03	3.36161e-07	1.45874e-05
chr6	63700000	63800000	-46.0992	-10.2048	21.4293	16.6039	4.60568e-05	0.00166807
chr6	63800000	63900000	-46.1267	-6.35148	10.1238	24.15	8.9114e-07	3.3824e-05
chr6	63900000	64000000	-46.4281	-11.6179	15.1873	15.8186	6.97137e-05	0.0017206
chr6	64000000	64100000	-44.4889	-15.4267	16.8936	8.87789	0.00288645	0.0709574
chr6	64900000	65000000	15.0345	-9.50617	4.36249	8.11033	0.00440137	0.0630876
chr6	66000000	66100000	-38.0959	-6.75282	12.0331	8.84314	0.00294193	0.0437327
chr6	66100000	66200000	-43.4221	-3.14883	27.0287	26.3447	2.856e-07	2.17497e-05
chr6	66200000	66300000	-42.4255	-6.40483	10.7016	15.7387	7.27223e-05	0.00181447
chr6	67100000	67200000	39.3893	8.29064	2.17056	13.9962	0.000183181	0.00409234
chr6	67200000	67300000	45.0985	12.8977	4.17712	12.2949	0.000454201	0.00911246
chr6	67300000	67400000	16.5552	-13.5846	6.32414	16.5219	4.80906e-05	0.00109755
chr6	67400000	67500000	-6.17862	-33.1998	16.047	7.92563	0.00487394	0.0570403
chr6	67500000	67600000	-2.98677	-46.8806	13.8789	34.67	3.90608e-09	1.93233e-07
chr6	68800000	68900000	-22.2432	-55.3257	17.6768	9.11993	0.0025284	0.050691
chr6	70000000	70100000	-17.3491	-52.0771	12.7109	10.7872	0.00102206	0.018064
chr6	70100000	70200000	-10.4302	-42.6312	21.8776	10.5197	0.00118107	0.0275796
chr6	73000000	73100000	35.7518	6.50662	12.9239	12.2647	0.000461619	0.00934475
chr6	77000000	77100000	-26.7001	14.4906	4.626	21.1825	4.17565e-06	0.000116208
chr6	77100000	77200000	-25.9552	10.0518	4.64083	10.2376	0.00137607	0.023735
chr6	77300000	77400000	-46.0737	0.0137	6.47629	44.3038	2.81163e-11	1.29391e-09
chr6	77400000	77500000	-46.1456	-7.41223	7.04567	21.1967	4.14479e-06	0.000123038
chr6	77700000	77800000	-47.0333	-14.1806	10.942	13.4037	0.000251128	0.0052219
chr6	77800000	77900000	-45.0548	-9.10929	11.547	17.7677	2.49582e-05	0.000693596
chr6	82100000	82200000	4.85882	-23.4814	34.8917	11.4579	0.000711888	0.0196653
chr6	82500000	82600000	12.7198	-14.4815	31.0872	12.0549	0.000516556	0.0172349
chr6	82600000	82700000	41.1849	7.242	2.4281	19.7189	8.97109e-06	0.000281669
chr6	90300000	90400000	15.5168	-12.5554	22.9693	14.3657	0.000150523	0.00643207
chr6	96000000	96100000	-34.5309	-1.2706	1.5476	8.56018	0.00343596	0.0513835
chr6	98000000	98100000	4.75583	35.5866	16.1774	7.25317	0.00707758	0.0919436
chr6	98100000	98200000	-16.7923	24.5167	5.6182	19.304	1.11475e-05	0.000199662
chr6	98200000	98300000	-18.2105	21.382	4.56444	14.3171	0.000154455	0.00353717
chr6	98300000	98400000	-20.9516	22.2171	5.25385	24.6594	6.84102e-07	2.96479e-05
chr6	98700000	98800000	-8.23576	27.7581	14.7753	9.42758	0.00213746	0.0275647
chr6	101100000	101200000	-15.3539	18.896	5.96414	7.32275	0.00680872	0.0661156
chr6	103300000	103400000	-36.0384	-2.12154	7.05303	10.6865	0.00107921	0.0117192
chr6	103400000	103500000	-38.1072	-3.21756	8.83049	14.0576	0.0001773	0.00287473
chr6	103500000	103600000	-34.8914	4.48763	12.9615	21.0549	4.46317e-06	0.000172008
chr6	103600000	103700000	-39.0712	-1.25796	14.3274	20.7961	5.10866e-06	0.000164857
chr6	107500000	107600000	-36.5683	-5.23876	8.91537	8.10502	0.00441427	0.045016
chr6	108800000	108900000	17.1845	-7.67233	23.0186	9.37394	0.00220092	0.0635016
chr6	121400000	121500000	16.7433	-10.5764	9.44133	11.8227	0.00058514	0.00990418
chr6	122200000	122300000	-6.16417	-38.8258	25.9289	12.7783	0.000350662	0.0106865
chr6	122300000	122400000	32.755	-5.22278	12.6571	36.1422	1.83432e-09	1.02787e-07
chr6	122400000	122500000	29.2778	2.31785	7.53476	11.0931	0.000866513	0.011564
chr6	122500000	122600000	36.7426	2.90968	9.20257	22.7144	1.87958e-06	6.05772e-05
chr6	122600000	122700000	39.289	-5.60321	13.0299	62.5003	2.66408e-15	3.30117e-13
chr6	122800000	122900000	26.7992	-1.51642	17.9871	12.9022	0.0003282	0.00650126
chr6	131300000	131400000	-7.10146	-38.8288	13.4574	11.3933	0.000737084	0.012425
chr6	131400000	131500000	-14.9684	-46.5673	6.80664	7.66516	0.00562974	0.0674903
chr6	133900000	134000000	3.54483	-28.2297	25.6816	14.454	0.000143628	0.00643207
chr6	134200000	134300000	18.5027	-8.8753	21.0949	12.941	0.000321464	0.00900321
chr6	134300000	134400000	19.4909	-24.02	17.633	48.9744	2.59324e-12	2.94865e-10
chr6	141000000	141100000	-29.9353	5.90011	13.7022	10.5553	0.00115858	0.0164545
chr6	143500000	143600000	-16.2001	21.1573	6.47019	10.2995	0.00133067	0.0200366
chr6	143600000	143700000	-17.4446	25.7891	6.45534	24.3681	7.95757e-07	2.2522e-05
chr6	143700000	143800000	-20.9982	22.6969	12.6342	25.0863	5.48198e-07	2.01277e-05
chr6	143800000	143900000	-18.5186	23.6322	7.751	20.3895	6.31742e-06	0.000147456
chr6	143900000	144000000	-8.26714	28.3898	12.6248	12.0108	0.000528939	0.0118514
chr6	144000000	144100000	-11.8945	29.5037	6.0667	20.6913	5.39593e-06	0.000155318
chr6	144100000	144200000	-10.2065	30.558	11.6502	20.7808	5.14968e-06	0.00016908
chr6	144600000	144700000	-4.5139	28.2767	6.99983	7.11903	0.00762699	0.0609628
chr6	149200000	149300000	14.5704	-9.89962	7.75799	7.80493	0.00521039	0.063333
chr6	149300000	149400000	22.4223	-1.68219	9.95576	8.36956	0.00381559	0.049671
chr6	149400000	149500000	23.1278	-3.80883	8.61486	11.6137	0.000654664	0.0087005
chr7	3000000	3100000	5.30499	-32.6172	15.8063	10.0183	0.00154991	0.0257468
chr7	3100000	3200000	23.3694	-34.2949	21.0462	36.989	1.188e-09	1.06185e-07
chr7	3200000	3300000	37.4012	-7.75837	17.6671	18.2053	1.98324e-05	0.000950805
chr7	3300000	3400000	40.4048	7.03582	30.8765	8.57222	0.00341331	0.0950851
chr7	3400000	3500000	36.7983	-5.98042	28.5706	15.1073	0.000101567	0.0051734
chr7	3500000	3600000	32.35	-13.9362	11.3617	17.9153	2.30953e-05	0.000645393
chr7	3900000	4000000	15.954	-22.3915	10.6634	10.9148	0.000953966	0.017591
chr7	4200000	4300000	12.9628	-22.8196	11.9703	8.66554	0.00324284	0.0497552
chr7	4300000	4400000	10.3836	-27.5988	10.9711	9.95899	0.00160066	0.0240583
chr7	5100000	5200000	3.27887	-31.8371	13.3916	7.78597	0.00526535	0.0654391
chr7	6100000	6200000	19.4361	-15.158	13.4911	7.64394	0.00569635	0.069754
chr7	6200000	6300000	30.0161	-21.0354	13.343	24.5931	7.08046e-07	2.54153e-05
chr7	6300000	6400000	31.2859	-6.69134	20.7675	10.3739	0.00127812	0.0297138
chr7	6400000	6500000	4.82116	-30.4472	12.4894	8.36289	0.0038296	0.0569775
chr7	6500000	6600000	-2.02011	-40.0995	18.147	9.21575	0.00239942	0.0461408
chr7	10900000	11000000	-6.54157	-42.0549	5.81014	6.30188	0.012061	0.0877597
chr7	11300000	11400000	-6.5202	-44.2565	9.77824	7.70124	0.00551828	0.0670078
chr7	12800000	12900000	28.2979	-11.6752	13.4474	11.4968	0.000697149	0.013428
chr7	12900000	13000000	37.4194	3.31285	21.2197	8.36291	0.00382957	0.0742435
chr7	13000000	13100000	29.0148	-4.08489	10.8008	7.01392	0.00808786	0.0935821
chr7	14000000	14100000	-3.79471	-46.2726	7.56493	11.5736	0.00066896	0.00761425
chr7	19900000	20000000	18.0782	-18.4508	12.8671	9.08896	0.00257157	0.0457417
chr7	23400000	23500000	-12.1866	-56.9748	9.5839	9.61309	0.00193195	0.0282259
chr7	24100000	24200000	24.7747	-11.1374	14.4079	8.42827	0.00369433	0.053894
chr7	24200000	24300000	32.9272	-3.42962	15.8144	9.24107	0.00236647	0.0370133
chr7	24300000	24400000	38.3084	3.57048	23.5251	8.92774	0.00280872	0.0625128
chr7	26300000	26400000	1.94912	-33.9351	12.7472	8.62781	0.00331069	0.0506031
chr7	26400000	26500000	1.61431	-35.3197	11.0008	9.22761	0.00238392	0.037214
chr7	26500000	26600000	2.76099	-34.7241	12.0659	9.69835	0.00184434	0.0270691
chr7	26600000	26700000	6.71232	-32.4185	11.9118	11.8519	0.000576025	0.0133716
chr7	41400000	41500000	-1.7248	-44.3545	18.3853	13.1855	0.000282122	0.00729624
chr7	41500000	41600000	23.1786	-42.8803	10.0557	55.4653	9.51213e-14	8.63567e-12
chr7	41600000	41700000	8.80032	-34.0898	14.9665	15.4726	8.37095e-05	0.00205196
chr7	42500000	42600000	4.66457	-49.2444	8.85649	28.921	7.53931e-08	2.0452e-06
chr7	42600000	42700000	14.6287	-40.1983	9.27711	33.1132	8.69473e-09	4.29655e-07
chr7	42700000	42800000	20.0855	-48.1881	7.50106	62.4006	2.80244e-15	2.95386e-13
chr7	42800000	42900000	8.14485	-55.1894	10.0156	50.1188	1.44717e-12	1.12909e-10
chr7	42900000	43000000	-9.02037	-57.0036	18.5315	16.2005	5.69777e-05	0.00181447
chr7	43000000	43100000	2.93551	-53.5937	15.1261	34.3595	4.58167e-09	2.69229e-07
chr7	43100000	43200000	15.1595	-57.8555	5.09908	84.6387	3.58192e-20	6.86081e-18
chr7	43200000	43300000	35.4174	-46.3745	6.62507	108.154	2.48706e-25	3.93169e-23
chr7	43300000	43400000	39.392	-27.8597	15.0556	58.5248	2.00742e-14	2.17168e-12
chr7	43400000	43500000	39.5906	-10.6028	24.1286	23.606	1.1822e-06	6.27194e-05
chr7	43500000	43600000	38.4796	-7.28439	27.2286	18.736	1.50121e-05	0.000764645
chr7	43600000	43700000	42.1797	-5.30169	21.4211	21.4698	3.59451e-06	0.000184643
chr7	43700000	43800000	34.1205	-10.4911	18.0928	16.4625	4.96221e-05	0.00170597
chr7	43800000	43900000	33.8445	-7.96024	21.2726	14.2599	0.000159219	0.0049022
chr7	66900000	67000000	-19.751	26.7307	4.21023	10.7209	0.00105934	0.018933
chr7	67000000	67100000	-16.3195	28.0927	3.83133	10.3981	0.00126146	0.0178992
chr7	69000000	69100000	-35.37	5.59336	6.64108	7.49973	0.00617082	0.0515877
chr7	69100000	69200000	-38.9382	6.66425	14.1883	13.6672	0.000218231	0.00394133
chr7	69200000	69300000	-41.665	6.1576	13.9638	17.9743	2.23912e-05	0.000614381
chr7	69300000	69400000	-40.6696	6.09991	13.536	16.1399	5.88304e-05	0.00136142
chr7	69500000	69600000	-33.2581	16.6866	6.01615	14.7673	0.000121624	0.0017287
chr7	69600000	69700000	-34.3175	19.6832	10.8224	23.9824	9.72204e-07	3.38169e-05
chr7	69700000	69800000	-34.4094	20.8662	18.5403	28.9591	7.39222e-08	4.38542e-06
chr7	69800000	69900000	-33.8815	26.3507	9.23603	52.5101	4.28036e-13	3.77671e-11
chr7	69900000	70000000	-35.9308	29.7068	4.72644	103.725	2.32477e-24	6.54886e-22
chr7	70000000	70100000	-33.645	30.4409	10.2527	94.8172	2.08807e-22	5.74487e-20
chr7	70100000	70200000	-24.3654	30.5179	7.85688	42.2959	7.84556e-11	4.03443e-09
chr7	70400000	70500000	-18.875	25.6739	5.72376	6.8358	0.00893487	0.0697262
chr7	70800000	70900000	-19.1856	30.0181	13.3947	21.9418	2.81046e-06	0.000102428
chr7	70900000	71000000	-23.8921	27.2474	12.293	20.8354	5.00492e-06	0.000169801
chr7	71000000	71100000	-25.0817	26.4962	16.4747	20.1235	7.26009e-06	0.000389303
chr7	71100000	71200000	-28.7203	26.3628	11.9926	30.1171	4.06724e-08	1.99012e-06
chr7	71200000	71300000	-24.5417	24.2809	9.51793	12.6652	0.00037252	0.00662957
chr7	72400000	72500000	-19.4693	24.8023	8.50699	6.55944	0.0104329	0.0912647
chr7	72500000	72600000	-21.9302	31.1365	10.7568	36.8942	1.24715e-09	9.89717e-08
chr7	72600000	72700000	-19.7506	29.2196	12.8265	20.0091	7.70746e-06	0.000237784
chr7	72700000	72800000	-23.4629	32.4717	6.73258	51.4757	7.24898e-13	4.04396e-11
chr7	72800000	72900000	-23.6861	32.1689	8.64311	49.3126	2.18258e-12	1.36515e-10
chr7	72900000	73000000	-20.8731	33.3587	9.06024	42.8976	5.76805e-11	3.83966e-09
chr7	73000000	73100000	-9.94572	32.6954	13.6678	10.0354	0.00153558	0.0256103
chr7	74000000	74100000	-19.24	27.1079	10.8696	10.9647	0.000928631	0.0172114
chr7	74100000	74200000	-30.3302	22.4117	4.01774	20.5232	5.89123e-06	0.000194359
chr7	74200000	74300000	-29.0432	24.0103	2.87886	20.9815	4.63734e-06	0.000126608
chr7	74300000	74400000	-22.684	21.8379	5.50903	6.74565	0.00939766	0.0725466
chr7	74400000	74500000	-28.1282	21.7619	12.8031	14.4173	0.000146449	0.00332721
chr7	74500000	74600000	-26.2791	20.3141	10.565	8.55898	0.00343823	0.0507169
chr7	74800000	74900000	-38.8732	0.40045	10.134	8.73257	0.00312575	0.0469054
chr7	75200000	75300000	-32.0176	23.362	3.47006	28.6856	8.5133e-08	3.23037e-06
chr7	76100000	76200000	-39.5448	3.95428	10.7735	12.1477	0.000491495	0.00868241
chr7	76200000	76300000	-41.2747	3.45449	8.1143	13.6481	0.000220463	0.00327634
chr7	76400000	76500000	-35.5421	14.905	4.67013	17.5853	2.74697e-05	0.000765702
chr7	76500000	76600000	-34.7728	17.5345	9.88479	21.0116	4.56507e-06	0.000134264
chr7	76600000	76700000	-34.5767	16.3766	21.8898	18.3051	1.88202e-05	0.000739836
chr7	76700000	76800000	-35.5114	14.1895	19.0526	16.5729	4.6816e-05	0.00153635
chr7	76800000	76900000	-38.0629	12.6643	17.0973	19.6829	9.14159e-06	0.000350953
chr7	76900000	77000000	-32.8057	11.5435	9.39939	8.24456	0.00408743	0.0597331
chr7	77000000	77100000	-40.9214	13.8052	23.2998	30.3636	3.58186e-08	3.41315e-06
chr7	77100000	77200000	-39.8047	13.446	22.4657	25.6938	4.00115e-07	2.54374e-05
chr7	77200000	77300000	-39.5168	10.6739	20.5278	19.7066	9.02912e-06	0.000384578
chr7	77300000	77400000	-39.1338	7.59527	23.25	15.2293	9.52166e-05	0.0042058
chr7	77400000	77500000	-41.7803	4.11372	24.8686	16.6568	4.47884e-05	0.00219561
chr7	77500000	77600000	-39.2823	7.34736	21.1258	15.0268	0.000105996	0.0034326
chr7	77600000	77700000	-36.6163	9.80895	15.119	13.2018	0.000279678	0.00587142
chr7	77700000	77800000	-35.4408	12.0012	11.558	13.2862	0.000267363	0.00550818
chr7	77800000	77900000	-40.3767	13.6964	13.5374	27.7803	1.35905e-07	6.09278e-06
chr7	77900000	78000000	-40.3459	7.14504	21.2029	17.2212	3.32705e-05	0.0012419
chr7	78000000	78100000	-38.4902	8.60537	22.5951	15.0516	0.000104611	0.00341608
chr7	78100000	78200000	-40.4852	6.72667	13.7369	16.4158	5.08591e-05	0.00109299
chr7	78200000	78300000	-40.2096	1.45832	7.55256	11.2789	0.000783925	0.00875321
chr7	83000000	83100000	-9.60183	32.2348	8.87788	9.29297	0.00230035	0.0257223
chr7	88100000	88200000	-38.0064	-0.43448	9.11974	7.19843	0.00729672	0.0841965
chr7	89500000	89600000	-22.4873	25.5645	3.50781	13.3672	0.000256064	0.00553077
chr7	89600000	89700000	-33.1011	25.6397	2.35177	44.5339	2.49989e-11	2.01933e-09
chr7	89700000	89800000	-22.9534	23.5442	6.00236	9.99778	0.00156729	0.0191561
chr7	91000000	91100000	-36.6888	3.61104	22.3909	8.51287	0.00352644	0.092496
chr7	91100000	91200000	-38.5649	1.33877	21.6956	9.37559	0.00219894	0.0472995
chr7	92100000	92200000	-38.6542	4.26287	21.7992	11.5899	0.000663093	0.0170365
chr7	92200000	92300000	-43.8492	9.13143	20.3303	27.2128	1.82244e-07	1.13008e-05
chr7	92300000	92400000	-40.5734	1.81128	16.049	12.4227	0.000424156	0.00701688
chr7	92400000	92500000	-39.2834	1.89238	8.56283	10.5818	0.00114209	0.0141865
chr7	94900000	95000000	-42.3408	-7.28464	15.2973	8.44314	0.00366423	0.0437706
chr7	95200000	95300000	-45.2879	-1.7144	26.589	15.0156	0.000106625	0.00432318
chr7	95300000	95400000	-41.9881	-0.733693	30.8749	12.1344	0.000495012	0.0144663
chr7	95500000	95600000	-41.9961	9.23626	14.9939	22.6878	1.90572e-06	5.77367e-05
chr7	95600000	95700000	-43.0812	14.4999	24.5468	37.6494	8.4671e-10	7.82992e-08
chr7	95700000	95800000	-41.5616	18.2415	15.0624	44.726	2.26632e-11	1.80375e-09
chr7	95800000	95900000	-34.3328	16.8516	12.7666	18.4791	1.71775e-05	0.000571263
chr7	95900000	96000000	-31.98	13.6093	17.1395	8.68785	0.00320339	0.0609628
chr7	107200000	107300000	17.6153	-25.6456	11.0281	15.4201	8.60682e-05	0.00210159
chr7	107300000	107400000	19.9845	-20.0919	9.5731	12.0186	0.000526728	0.00922505
chr7	111300000	111400000	-18.2477	26.5964	1.67589	9.08832	0.00257248	0.040617
chr7	111400000	111500000	-21.8032	26.5434	1.49203	15.1825	9.76035e-05	0.00235775
chr7	111500000	111600000	-22.4103	26.1186	1.93757	14.0326	0.000179666	0.00379094
chr7	111600000	111700000	-20.0125	25.8131	1.95963	9.83634	0.00171097	0.0232305
chr7	111700000	111800000	-12.4958	31.1766	6.89231	12.1692	0.000485845	0.00837975
chr7	114800000	114900000	-11.99	29.8074	10.7567	7.53767	0.00604222	0.0792165
chr7	114900000	115000000	-20.0545	28.0902	4.06776	16.2123	5.66254e-05	0.00149652
chr7	115000000	115100000	-26.3983	30.6302	3.64324	50.8169	1.01399e-12	7.65197e-11
chr7	115100000	115200000	-25.1457	33.1042	4.2289	62.5665	2.57594e-15	3.14997e-13
chr7	115200000	115300000	-17.7195	32.2445	7.93235	27.695	1.42026e-07	5.59347e-06
chr7	115300000	115400000	-12.7031	32.4333	6.44794	14.5136	0.000139148	0.00196016
chr7	115400000	115500000	-9.71931	33.7687	13.9192	12.3862	0.000432515	0.00857874
chr7	115500000	115600000	-13.3352	33.4656	10.2071	18.8218	1.4352e-05	0.000414647
chr7	115600000	115700000	-17.3279	33.8855	5.82428	30.8668	2.76354e-08	8.29192e-07
chr7	115700000	115800000	-11.8578	32.8249	5.38057	14.1867	0.000165535	0.00328338
chr7	115800000	115900000	-9.73072	32.5749	8.18608	9.68283	0.00185998	0.0215089
chr7	115900000	116000000	-13.6376	31.4821	8.19605	13.8539	0.000197588	0.00296881
chr7	117100000	117200000	-24.7156	22.8449	4.26738	11.5546	0.00067582	0.0129424
chr7	117200000	117300000	-24.92	19.6303	6.18413	6.26624	0.012306	0.0906717
chr7	117600000	117700000	-14.5247	28.3009	3.07607	7.19951	0.00729236	0.0898148
chr7	129700000	129800000	-16.024	30.2871	3.69886	15.7774	7.12502e-05	0.00181011
chr7	129800000	129900000	-17.2783	31.7453	7.76019	25.1881	5.20013e-07	1.52075e-05
chr7	129900000	130000000	-10.3952	31.6831	4.17435	9.99627	0.00156858	0.0264867
chr7	136300000	136400000	-15.5374	27.9085	10.178	8.57606	0.00340611	0.0494944
chr8	3300000	3400000	24.8718	-5.76369	5.0895	7.17079	0.00741001	0.0966771
chr8	18400000	18500000	2.23746	-35.7713	16.17	17.4911	2.88661e-05	0.000786554
chr8	18500000	18600000	9.0142	-23.1176	21.1082	9.00842	0.00268739	0.0559309
chr8	18900000	19000000	20.9716	-15.8596	5.47829	15.02	0.000106377	0.00185116
chr8	40600000	40700000	22.4166	-24.6993	6.53803	36.1903	1.78959e-09	7.98314e-08
chr8	40700000	40800000	-1.02571	-38.1095	8.53674	16.0535	6.15772e-05	0.00138222
chr8	43100000	43200000	22.8032	-30.9712	4.38821	58.5647	1.96714e-14	2.38184e-12
chr8	43200000	43300000	29.635	-27.5191	3.42436	73.1495	1.20194e-17	1.8885e-15
chr8	43300000	43400000	24.4332	-21.3053	6.37863	33.5818	6.83307e-09	2.78648e-07
chr8	45500000	45600000	-14.2596	25.5426	7.24191	17.2998	3.19224e-05	0.000509101
chr8	49100000	49200000	-28.9302	6.84345	17.1966	8.84022	0.00294664	0.0720847
chr8	49200000	49300000	-40.5469	15.439	8.67136	67.4704	2.13869e-16	2.53603e-14
chr8	49300000	49400000	-39.01	12.2432	11.6257	44.7532	2.23499e-11	2.17872e-09
chr8	49400000	49500000	-31.3626	12.6395	19.9836	23.2235	1.44224e-06	7.50409e-05
chr8	49500000	49600000	-32.3715	5.92943	9.36227	12.4382	0.000420637	0.00736036
chr8	49600000	49700000	-38.7474	4.9663	24.2524	21.69	3.20452e-06	0.000153441
chr8	49700000	49800000	-41.465	-0.689637	22.5153	17.8859	2.34554e-05	0.000904463
chr8	49800000	49900000	-43.3319	-10.3653	24.6052	8.45964	0.00363114	0.0713381
chr8	51100000	51200000	-9.80768	-44.0475	8.79542	10.7041	0.00106901	0.0167078
chr8	52300000	52400000	-15.4117	-46.3007	8.56116	6.69513	0.00966764	0.0831908
chr8	54800000	54900000	-33.8962	-1.93568	8.73236	6.43028	0.0112191	0.0967906
chr8	54900000	55000000	-37.6983	6.42769	7.28403	26.1047	3.23404e-07	7.8988e-06
chr8	55000000	55100000	-39.0399	-0.681373	8.51207	14.1209	0.000171429	0.00279242
chr8	56200000	56300000	-0.425223	-35.0923	8.62153	12.2205	0.000472681	0.00817207
chr8	64900000	65000000	24.4687	-9.13095	8.61397	10.2625	0.00135761	0.0170365
chr8	65000000	65100000	29.902	-11.6807	5.72051	23.3086	1.37985e-06	3.0954e-05
chr8	65100000	65200000	1.09492	-31.8367	19.7309	10.0244	0.00154479	0.0334016
chr8	71000000	71100000	26.9329	-2.81501	14.875	6.87399	0.00874594	0.0896803
chr8	71800000	71900000	23.4608	-8.40247	14.3536	8.25137	0.00407214	0.0582567
chr8	71900000	72000000	40.085	9.84896	8.87151	7.21436	0.00723226	0.0694609
chr8	72000000	72100000	29.6294	-9.93606	13.0556	19.5453	9.82398e-06	0.000348232
chr8	87300000	87400000	-8.52695	26.1742	7.60611	9.51137	0.00204203	0.0240231
chr8	89600000	89700000	-0.609472	34.2924	19.6001	9.31598	0.00227164	0.0344724
chr8	89700000	89800000	-0.477115	33.7268	18.2565	8.48266	0.00358548	0.0669739
chr8	89900000	90000000	-11.0389	32.8813	6.79141	27.5664	1.51789e-07	4.88614e-06
chr8	90000000	90100000	-11.6675	37.5437	13.202	46.8466	7.67649e-12	7.4252e-10
chr8	90100000	90200000	-13.8764	35.3335	12.4996	44.7947	2.18818e-11	1.70591e-09
chr8	90200000	90300000	-9.37939	35.9218	7.81691	32.1532	1.42483e-08	4.4751e-07
chr8	90300000	90400000	-8.01056	36.2649	17.7997	28.6944	8.47467e-08	5.23054e-06
chr8	90400000	90500000	-16.7387	36.8891	5.54521	66.5359	3.43583e-16	2.65808e-14
chr8	90500000	90600000	-13.4022	33.6833	10.382	37.654	8.44722e-10	6.85301e-08
chr8	90600000	90700000	-4.38986	34.0057	15.6326	14.4778	0.000141825	0.00261306
chr8	93600000	93700000	-6.75086	26.139	9.34514	6.86194	0.00880511	0.0982819
chr8	93700000	93800000	-10.3988	24.5762	5.76059	10.1767	0.00142227	0.0176912
chr8	103300000	103400000	-38.3858	-5.46889	12.8144	8.24308	0.00409077	0.0667843
chr8	108000000	108100000	-1.39563	32.1592	14.2429	7.50699	0.00614601	0.0801642
chr8	108100000	108200000	-2.15456	31.7315	7.24551	7.89096	0.00496824	0.0431732
chr8	108200000	108300000	-5.3087	32.1961	8.66553	12.5934	0.000387109	0.00464216
chr8	115200000	115300000	-16.9579	18.8148	8.15676	9.88031	0.00167057	0.0190645
chr8	115300000	115400000	-22.452	18.5167	8.38506	18.4443	1.74943e-05	0.000343418
chr8	115400000	115500000	-20.4251	18.4158	14.3622	14.2197	0.000162659	0.0035761
chr8	115500000	115600000	-25.2657	14.3315	7.89692	14.5534	0.000136244	0.00188082
chr8	115600000	115700000	-24.3748	12.0835	10.5308	9.77416	0.00176982	0.0282406
chr8	115900000	116000000	-32.0278	2.1708	9.75985	7.48331	0.00622736	0.0844783
chr8	116000000	116100000	-31.9679	6.32547	10.1494	11.9437	0.000548321	0.0129371
chr8	116600000	116700000	26.4445	-20.044	8.34086	34.9365	3.40635e-09	1.17213e-07
chr8	116700000	116800000	22.5654	-19.3534	10.2724	23.3091	1.37947e-06	5.34895e-05
chr8	116800000	116900000	17.4484	-15.2835	22.0396	9.9175	0.00163715	0.0370133
chr9	3400000	3500000	5.77414	-31.1894	9.03888	17.161	3.43415e-05	0.000806401
chr9	4000000	4100000	-11.2041	-43.1578	12.4885	8.70055	0.00318113	0.046667
chr9	4100000	4200000	-12.0147	-42.7805	10.236	7.6706	0.00561277	0.069043
chr9	4200000	4300000	-4.15777	-37.81	11.518	12.7169	0.000362361	0.00754951
chr9	7900000	8000000	22.9842	-5.65855	5.19914	8.97535	0.00273646	0.0425926
chr9	8000000	8100000	17.2232	-11.6427	6.58745	9.78655	0.00175793	0.0177856
chr9	15100000	15200000	7.69857	-23.3821	6.07309	9.57653	0.00197081	0.0279948
chr9	15200000	15300000	25.1922	-8.19932	21.2382	16.2287	5.61358e-05	0.00198958
chr9	18700000	18800000	-9.08878	-42.9239	7.19367	11.6705	0.00063498	0.00875321
chr9	27500000	27600000	-28.5435	7.13939	13.4049	13.6158	0.000224292	0.00497148
chr9	27600000	27700000	-32.3569	7.72443	7.44964	23.8643	1.03372e-06	2.36077e-05
chr9	27700000	27800000	-30.2555	6.41689	12.0301	15.0758	0.000103277	0.0023904
chr9	27800000	27900000	-33.6093	4.59087	24.0833	18.9483	1.34307e-05	0.000550086
chr9	27900000	28000000	-37.3657	0.571103	16.6162	18.3758	1.81344e-05	0.000680336
chr9	28000000	28100000	-37.5859	1.45687	27.2057	21.5204	3.5008e-06	0.000209473
chr9	28100000	28200000	-34.1842	4.10833	23.4752	18.8662	1.40217e-05	0.000571263
chr9	28700000	28800000	-27.8416	6.79647	13.6623	11.6259	0.000650408	0.0120546
chr9	28800000	28900000	-31.8098	3.94323	31.9343	13.6443	0.000220913	0.00692814
chr9	28900000	29000000	-33.0698	0.184373	3.25221	9.32217	0.00226398	0.0363428
chr9	29000000	29100000	-32.5894	4.12538	22.8898	15.3398	8.98056e-05	0.00401559
chr9	29100000	29200000	-32.3072	3.91661	13.7852	14.7045	0.000125744	0.00380495
chr9	29200000	29300000	-28.2665	7.90284	11.1151	14.1493	0.000168862	0.00369923
chr9	29500000	29600000	-25.1414	7.2997	9.77623	7.34125	0.006739	0.0791325
chr9	29700000	29800000	-24.7317	20.7381	9.10164	32.833	1.00424e-08	4.80104e-07
chr9	29800000	29900000	-25.4447	22.0175	4.27452	42.9077	5.73857e-11	4.39112e-09
chr9	29900000	30000000	-25.2476	20.1892	2.81333	34.8042	3.64588e-09	2.07226e-07
chr9	30000000	30100000	-32.0256	14.1806	3.49556	42.6524	6.53847e-11	4.95866e-09
chr9	30100000	30200000	-32.0709	14.921	2.91211	46.5354	8.9977e-12	7.49051e-10
chr9	30200000	30300000	-29.5805	12.1	3.00713	26.2196	3.04712e-07	1.23331e-05
chr9	31400000	31500000	34.9086	1.23294	15.3014	15.0264	0.000106019	0.00204483
chr9	31500000	31600000	18.9072	-15.1076	6.34978	17.7012	2.58465e-05	0.00043245
chr9	31600000	31700000	12.9093	-22.665	7.87879	17.7667	2.49714e-05	0.000501594
chr9	31700000	31800000	3.06438	-26.9549	13.4958	7.58252	0.00589371	0.0775642
chr9	31800000	31900000	10.9057	-19.3872	10.579	9.78055	0.00176367	0.0261241
chr9	31900000	32000000	33.2322	-1.25028	19.9995	18.0378	2.16563e-05	0.000917383
chr9	32100000	32200000	33.26	2.17014	15.5191	11.3212	0.000766267	0.01416
chr9	36700000	36800000	24.3366	-6.23869	5.77789	11.5544	0.000675889	0.00925183
chr9	37300000	37400000	27.0657	-3.05236	5.09862	10.544	0.00116569	0.0206726
chr9	37400000	37500000	31.0374	-3.9065	5.24564	18.883	1.38987e-05	0.000337806
chr9	37500000	37600000	28.6827	-6.47656	3.95812	18.7722	1.47296e-05	0.000438245
chr9	37600000	37700000	10.8488	-20.8109	7.37566	11.2448	0.000798465	0.00889614
chr9	40100000	40200000	-10.9098	-44.8151	17.7622	10.2647	0.00135603	0.0297916
chr9	40200000	40300000	25.174	-22.0491	4.33546	51.2312	8.21019e-13	7.89397e-11
chr9	40300000	40400000	29.3904	-11.6493	6.47717	33.3959	7.51805e-09	2.51682e-07
chr9	41300000	41400000	-9.05354	33.5894	9.81916	28.4987	9.37598e-08	3.84805e-06
chr9	41400000	41500000	-4.693	31.8607	17.013	13.4516	0.000244803	0.00780036
chr9	41600000	41700000	-5.59331	29.9868	8.56857	11.0855	0.000870061	0.0108392
chr9	41700000	41800000	-2.14032	30.9162	9.77205	8.00665	0.00466058	0.0582567
chr9	46800000	46900000	-10.0349	27.6202	7.18333	14.2506	0.000160007	0.00219532
chr9	46900000	47000000	-20.3714	31.4413	2.58507	66.4202	3.64344e-16	4.81453e-14
chr9	47000000	47100000	-25.2788	31.1986	1.38339	101.389	7.55726e-24	1.92669e-21
chr9	47100000	47200000	-21.1056	28.0937	2.20027	51.1375	8.6118e-13	8.24933e-11
chr9	47200000	47300000	-12.376	30.8083	5.59334	29.631	5.22616e-08	2.19705e-06
chr9	47300000	47400000	2.17733	34.0785	14.6134	7.92112	0.00488611	0.0555791
chr9	47900000	48000000	-4.44648	29.8019	21.4062	9.25223	0.00235209	0.0497367
chr9	51200000	51300000	-22.5782	10.5967	3.14067	8.27402	0.00402163	0.0552029
chr9	51300000	51400000	-32.1573	1.63725	1.50463	10.5294	0.00117489	0.0208019
chr9	51400000	51500000	-41.6185	-11.1828	0.789429	9.00524	0.00269206	0.0422978
chr9	53700000	53800000	33.1035	0.303963	15.731	14.1891	0.000165328	0.00309222
chr9	53800000	53900000	23.421	-4.89077	21.8075	8.98858	0.00271672	0.0564765
chr9	60000000	60100000	4.16739	36.1809	10.4814	8.32874	0.00390226	0.0552652
chr9	60100000	60200000	-1.32476	37.1607	11.5808	18.6213	1.59428e-05	0.000479611
chr9	60200000	60300000	4.07464	36.1767	11.9934	8.19691	0.00419618	0.061241
chr9	60300000	60400000	-7.55574	34.568	8.80337	27.1257	1.90643e-07	5.99415e-06
chr9	60400000	60500000	-8.52353	34.4984	9.23021	28.9987	7.24252e-08	3.0764e-06
chr9	60500000	60600000	0.225835	34.691	13.1629	10.9548	0.000933612	0.015324
chr9	69000000	69100000	-21.1726	15.0928	2.2946	12.1839	0.000482031	0.00961368
chr9	74200000	74300000	-35.1023	4.66662	10.2418	22.5337	2.06484e-06	9.22754e-05
chr9	74300000	74400000	-36.3316	0.45678	10.8805	16.148	5.85796e-05	0.00150948
chr9	74400000	74500000	-35.6615	-2.58248	6.41193	10.3958	0.00126304	0.0133508
chr9	74500000	74600000	-35.8215	-5.80285	2.94951	6.85231	0.00885266	0.0920384
chr9	76300000	76400000	-1.7733	-31.4001	11.59	7.48985	0.00620478	0.0985578
chr9	78300000	78400000	40.0302	8.06212	9.43975	10.1223	0.00146485	0.0252012
chr9	88500000	88600000	22.5956	-10.2192	4.02132	15.009	0.000106999	0.00274524
chr9	97500000	97600000	-32.8809	-1.70066	1.47935	8.03999	0.00457558	0.0647294
chr9	97600000	97700000	-31.4981	-0.97214	1.83825	6.9603	0.00833382	0.0999491
chr9	99800000	99900000	-9.12774	24.5476	13.4557	7.45083	0.00634072	0.0960464
chr9	99900000	100000000	-24.7918	13.1313	4.37541	16.0568	6.14703e-05	0.00159657
chr9	100000000	100100000	-24.153	13.2021	9.2387	14.1364	0.000170024	0.0034326
chr9	100100000	100200000	-29.3917	12.0518	10.3831	26.5232	2.60391e-07	1.12331e-05
chr9	100200000	100300000	-27.4185	16.5401	3.47263	32.1813	1.40436e-08	7.54032e-07
chr9	100300000	100400000	-17.1335	18.4222	8.41314	10.238	0.00137576	0.0161884
chr9	101200000	101300000	-11.8673	27.5638	14.4101	17.3588	3.09466e-05	0.000698787
chr9	101300000	101400000	-31.7488	21.9314	3.39429	76.4636	2.24314e-18	3.46092e-16
chr9	101400000	101500000	-30.147	23.9525	2.80117	79.5975	4.58996e-19	6.2913e-17
chr9	101500000	101600000	-33.1172	20.9874	1.79301	81.7348	1.55626e-19	2.82085e-17
chr9	101600000	101700000	-34.1354	24.2573	4.84804	113.202	1.94863e-26	6.1234e-24
chr9	101700000	101800000	-36.0874	21.9666	4.00616	114.156	1.20474e-26	3.82246e-24
chr9	101800000	101900000	-37.0076	23.4231	5.403	132.115	1.41212e-30	4.43203e-28
chr9	101900000	102000000	-32.5861	24.055	4.39967	100.692	1.07456e-23	2.64068e-21
chr9	102000000	102100000	-33.343	25.5713	6.04834	118.683	1.22848e-27	2.3443e-25
chr9	102100000	102200000	-27.6703	28.9209	3.08101	98.241	3.70437e-23	8.14911e-21
chr9	102200000	102300000	-20.6412	31.5476	4.763	69.6498	7.08256e-17	1.03436e-14
chr9	102300000	102400000	-17.8157	25.9276	7.40017	28.8163	7.95796e-08	2.18579e-06
chr9	104300000	104400000	20.9871	-11.528	13.7253	15.1947	9.6973e-05	0.00231922
chr9	112100000	112200000	-28.374	3.86932	12.3703	7.66041	0.00564458	0.0693469
chrX	8100000	8200000	42.2906	22.6849	10.703	10.0357	0.00153534	0.03106
chrX	8200000	8300000	36.8097	7.94288	27.3576	43.1923	4.96161e-11	7.83495e-09
chrX	8300000	8400000	9.71122	-18.3303	8.10328	38.0397	6.93184e-10	3.09327e-08
chrX	10500000	10600000	13.9322	34.9352	29.5189	11.1867	0.000823855	0.0216897
chrX	10600000	10700000	11.9785	34.3631	21.4254	13.0372	0.000305368	0.00944632
chrX	10700000	10800000	17.1451	35.9144	20.7498	8.44954	0.00365136	0.071326
chrX	10800000	10900000	0.988705	29.4712	33.972	34.6277	3.99186e-09	3.60006e-07
chrX	11000000	11100000	4.69254	30.6993	12.9765	24.8926	6.06134e-07	2.38544e-05
chrX	11100000	11200000	9.60911	33.3895	17.4142	16.1263	5.92565e-05	0.00226035
chrX	11200000	11300000	8.73807	33.326	21.685	20.8055	5.08357e-06	0.000231791
chrX	11300000	11400000	8.9104	34.0141	19.3454	21.6196	3.32433e-06	0.000149194
chrX	11400000	11500000	15.8457	38.8852	16.2793	13.8673	0.000196185	0.00427249
chrX	11500000	11600000	15.4049	39.422	4.51276	20.1125	7.30166e-06	0.000235791
chrX	19300000	19400000	17.4859	-1.86471	10.6979	9.17246	0.00245685	0.0464638
chrX	21000000	21100000	21.6727	-6.65727	3.66764	26.016	3.38602e-07	1.34978e-05
chrX	21100000	21200000	6.0684	-26.7886	15.644	49.3712	2.11836e-12	1.8126e-10
chrX	21200000	21300000	9.85268	-24.9699	10.3973	60.7239	6.56684e-15	7.43157e-13
chrX	21300000	21400000	16.018	-17.9407	14.2735	66.0637	4.36572e-16	4.44889e-14
chrX	22900000	23000000	-12.5996	13.942	11.4554	17.3842	3.05351e-05	0.000850729
chrX	23700000	23800000	7.89637	-13.7514	15.0462	12.0798	0.000509707	0.0129658
chrX	23800000	23900000	-7.65362	-30.6278	29.9678	9.16564	0.00246601	0.0723313
chrX	23900000	24000000	-2.35168	-32.3445	26.8437	29.4995	5.59303e-08	5.50401e-06
chrX	24000000	24100000	-7.83922	-32.6113	16.2424	12.0582	0.000515652	0.00977848
chrX	37800000	37900000	17.1926	-6.96277	4.83796	15.8017	7.03383e-05	0.00145506
chrX	37900000	38000000	12.284	-13.8337	3.17845	20.5689	5.7523e-06	0.000153309
chrX	38000000	38100000	16.1093	-14.0375	12.0681	37.2215	1.05446e-09	6.81747e-08
chrX	38100000	38200000	23.3563	3.95579	6.60156	7.13359	0.00756532	0.071952
chrX	48700000	48800000	17.7339	-9.94027	7.8677	26.7687	2.29319e-07	8.71672e-06
chrX	48800000	48900000	11.479	-13.369	5.35783	17.361	3.09104e-05	0.000846722
chrX	49500000	49600000	-1.52016	-24.7453	15.1615	11.7053	0.000623236	0.00984888
chrX	49700000	49800000	1.11981	-21.4907	23.7396	12.0457	0.000519108	0.018824
chrX	49900000	50000000	-4.04706	-27.7864	11.6968	10.7283	0.00105507	0.0181823
chrX	50000000	50100000	-2.63801	-31.2964	8.81756	23.5809	1.19772e-06	2.64759e-05
chrX	50100000	50200000	-4.30502	-32.5825	14.3121	21.235	4.06287e-06	0.000133925
chrX	50200000	50300000	-5.12046	-33.3055	10.2924	20.7263	5.29837e-06	0.000178593
chrX	50300000	50400000	-2.35555	-32.0309	8.00337	28.8471	7.83218e-08	2.62205e-06
chrX	50400000	50500000	5.18468	-27.431	6.42931	49.6652	1.82354e-12	1.14466e-10
chrX	53700000	53800000	4.87442	-16.6325	9.72742	9.82263	0.00172378	0.0256345
chrX	57700000	57800000	-0.505935	25.5283	10.5519	19.0084	1.30146e-05	0.000388373
chrX	60100000	60200000	23.8092	-1.88982	22.0793	22.9125	1.69549e-06	8.71548e-05
chrX	64900000	65000000	-5.05856	-33.8149	24.662	22.3789	2.23815e-06	0.000122214
chrX	69400000	69500000	-15.5174	8.43828	10.2749	13.561	0.000230939	0.0060789
chrX	69500000	69600000	-19.433	3.36575	8.36152	13.4239	0.000248437	0.00362932
chrX	69600000	69700000	-17.9603	5.3232	16.5343	13.3852	0.000253621	0.00803001
chrX	69700000	69800000	-16.5385	10.6106	11.1592	22.1904	2.46901e-06	0.000108649
chrX	69800000	69900000	-17.8025	3.57929	12.1901	10.0495	0.00152386	0.0254653
chrX	74500000	74600000	14.8508	-19.7699	4.50301	58.2364	2.32436e-14	2.80207e-12
chrX	74600000	74700000	12.5167	-13.9201	15.3796	26.8899	2.15379e-07	1.24711e-05
chrX	75000000	75100000	20.9537	-3.14849	3.3921	13.1932	0.000280961	0.0060281
chrX	75100000	75200000	37.1926	6.64963	17.0784	52.6364	4.01374e-13	5.01245e-11
chrX	75200000	75300000	22.3162	-24.4619	14.6771	196.217	1.39758e-44	1.46456e-41
chrX	75300000	75400000	23.0788	-9.51137	10.1308	49.9205	1.60101e-12	1.47213e-10
chrX	75400000	75500000	33.7742	13.986	12.1779	11.2345	0.000802928	0.0144663
chrX	76200000	76300000	1.55808	-27.2041	16.087	25.8219	3.74409e-07	1.25244e-05
chrX	76300000	76400000	-7.36547	-42.9032	15.201	40.7288	1.74889e-10	1.21323e-08
chrX	77700000	77800000	9.41582	-12.0519	6.01582	8.64075	0.00328725	0.0361555
chrX	77800000	77900000	-8.72827	-31.2835	12.0318	7.44621	0.00635703	0.0823379
chrX	79600000	79700000	5.75203	-21.3814	8.67498	22.0957	2.59392e-06	8.08504e-05
chrX	81000000	81100000	-9.56774	12.2139	4.24696	8.22189	0.00413882	0.0635123
chrX	84600000	84700000	-19.7589	11.717	8.13054	44.8894	2.08485e-11	1.44867e-09
chrX	84700000	84800000	-15.252	16.819	19.6657	44.0278	3.23738e-11	3.1872e-09
chrX	84800000	84900000	-11.2862	18.2344	3.11272	34.4294	4.41998e-09	2.64552e-07
chrX	86000000	86100000	-0.630398	-22.4756	5.91245	6.74001	0.00942743	0.0727371
chrX	86100000	86200000	2.15955	-20.8397	6.87332	9.71735	0.00182536	0.0217508
chrX	87600000	87700000	-24.4393	-5.60706	18.9142	10.3065	0.00132566	0.0216897
chrX	89500000	89600000	-28.9502	-4.44504	7.81998	27.8916	1.28305e-07	5.11776e-06
chrX	89600000	89700000	-29.8018	-9.8983	10.2089	16.0291	6.23773e-05	0.00194635
chrX	93500000	93600000	41.7189	20.5983	3.91175	17.1557	3.4438e-05	0.000755043
chrX	93600000	93700000	44.5968	25.394	2.66161	10.6703	0.00108867	0.0158607
chrX	93900000	94000000	37.7904	19.9867	11.4364	7.19936	0.00729297	0.0857088
chrX	95800000	95900000	6.59712	-13.8463	6.03283	7.11782	0.00763215	0.0868658
chrX	100900000	101000000	30.697	11.0006	15.6849	9.51413	0.00203896	0.0424479
chrX	101000000	101100000	37.4022	12.2443	17.8595	26.8953	2.14777e-07	1.17832e-05
chrX	104100000	104200000	25.3106	0.234403	28.9552	22.2149	2.43779e-06	0.000188253
chrX	104200000	104300000	25.9522	3.53297	29.6487	15.286	9.23996e-05	0.00383591
chrX	104300000	104400000	28.908	3.92703	29.8691	22.317	2.3115e-06	0.000122335
chrX	104600000	104700000	22.7889	-2.1813	31.3446	22.8884	1.71689e-06	0.000111553
chrX	104700000	104800000	9.73536	-11.1538	8.53453	8.52545	0.00350214	0.0358611
chrX	105300000	105400000	-17.8997	2.85071	5.73191	8.52795	0.00349734	0.0317141
chrX	107900000	108000000	-17.3964	-41.3554	6.09199	6.52938	0.0106107	0.0804358
chrX	110000000	110100000	-23.8669	-5.07301	11.4897	8.6398	0.00328898	0.0504038
chrX	110100000	110200000	-23.9934	-0.618817	13.7912	17.9044	2.32278e-05	0.000648374
chrX	110200000	110300000	-21.9487	7.84766	9.34347	38.3301	5.97331e-10	3.4766e-08
chrX	110300000	110400000	-16.6145	10.1715	6.12374	21.502	3.53451e-06	0.000107406
chrX	110600000	110700000	-22.4203	-1.35257	15.0293	11.5374	0.000682091	0.0125378
chrX	110700000	110800000	-18.4147	5.49525	11.0829	14.2586	0.000159327	0.00435325
chrX	110800000	110900000	-19.5045	3.68899	6.54734	14.967	0.000109409	0.00227997
chrX	113400000	113500000	-15.6733	11.3196	21.3425	20.978	4.64596e-06	0.000214054
chrX	131200000	131300000	-17.9827	6.89207	40.7739	16.961	3.81559e-05	0.00155102
chrX	131300000	131400000	-16.4143	9.8717	12.2607	19.6255	9.42051e-06	0.000351772
chrX	131400000	131500000	-12.4622	11.7362	14.834	13.0433	0.000304375	0.00527388
chrX	131600000	131700000	-17.3585	7.81276	11.4386	16.3639	5.22723e-05	0.00165556
chrX	131700000	131800000	-15.5892	10.1366	16.2591	17.2358	3.30162e-05	0.00117615
chrX	131800000	131900000	-14.2179	7.64543	16.3358	7.92029	0.00488834	0.0675139
chrX	132200000	132300000	-19.0988	1.92835	35.3303	9.26231	0.00233917	0.0540228
chrX	133300000	133400000	-18.1225	12.6761	21.9094	37.458	9.3402e-10	8.47022e-08
chrX	133400000	133500000	-15.2172	12.0927	14.3214	21.3203	3.88587e-06	0.00017263
chrX	133500000	133600000	-15.0854	14.1917	10.9539	30.5149	3.31308e-08	1.69377e-06
chrX	133600000	133700000	-6.5666	17.4957	2.3306	12.2191	0.000473022	0.00944863
chrX	135600000	135700000	15.9097	-8.68178	13.9325	16.5847	4.6526e-05	0.00118783
chrX	139300000	139400000	24.6723	1.24841	18.1855	16.1509	5.84913e-05	0.00223544
chrX	139400000	139500000	21.2895	0.975253	11.9901	11.1558	0.000837675	0.0138709
chrX	143500000	143600000	0.964215	26.44	1.10531	19.4414	1.03735e-05	0.000259644
chrX	143600000	143700000	-1.23925	21.5524	2.19364	9.85166	0.00169678	0.0282983
chrX	144200000	144300000	25.4329	5.78528	19.7955	9.55299	0.00199624	0.0433376
chrX	144300000	144400000	35.7369	9.04457	28.6631	32.1522	1.42556e-08	1.12821e-06
chrX	144400000	144500000	11.0249	-9.65208	13.4479	8.80348	0.00300656	0.0454969
chrX	150100000	150200000	-4.26044	-26.9461	26.8878	9.51982	0.00203264	0.0618925
chrX	153200000	153300000	33.1939	13.0585	14.4103	11.6733	0.00063405	0.011796
chrX	155200000	155300000	21.1022	-4.48489	31.4572	22.5448	2.05296e-06	0.000162295
chrX	160600000	160700000	7.21673	26.6559	5.41051	7.03787	0.0079804	0.0635123
chrX	166700000	166800000	7.67489	29.4077	12.2352	10.4516	0.00122545	0.0216897

## Sheet: Figure 3B
Normalized Compartment score
A2B		B2A		sA2wA		wA2sA		wB2sB		sB2wB
ESC	NPC	ESC	NPC	ESC	NPC	ESC	NPC	ESC	NPC	ESC	NPC
0.598668	-0.66807	-0.88558	0.688083	1.45522	0.218787	ES	NPC	-0.43523	-1.79461	-1.83526	-0.51141
1.16166	-0.14839	-0.79949	0.884547	1.50761	0.266807	0.136315	1.30439	-0.56202	-1.92594	-1.78101	-0.24308
0.881848	-0.42128	-0.77908	0.825183	1.52537	0.09548	0.122758	1.47897	-0.12372	-1.66391	-2.04652	-0.78646
0.86085	-0.5373	-1.05082	0.791427	1.85878	0.419887	0.07404	1.37776	-0.42415	-1.712	-1.94977	-0.5576
0.755123	-0.65503	-1.01277	0.868153	1.39632	0.169367	0.179565	1.48826	-0.30331	-1.43064	-1.57411	-0.27835
0.259928	-1.0461	-0.93516	0.939907	1.79214	0.50791	0.324638	1.5711	-0.38776	-1.48997	-1.29347	-0.2074
1.04378	-0.57765	-0.68523	1.0266	1.26007	0.016943	0.359768	1.69633	-0.04341	-1.21781	-1.53994	-0.33162
0.422163	-0.88064	-0.56278	1.12046	1.40607	0.381393	0.081565	1.62721	-0.21221	-1.39653	-1.58393	-0.26962
1.15702	-0.3626	-0.11145	1.12719	1.249	0.1911	0.090373	1.60302	-0.04156	-1.52624	-1.61299	-0.53565
0.392523	-1.06277	-0.36375	1.10958	1.33215	0.269587	0.023508	1.08484	-0.04371	-1.5224	-1.68607	-0.57668
1.38745	-0.20025	-0.16634	1.2804	1.17201	0.292727	0.523	1.49598	-0.16958	-1.32105	-1.64832	-0.687
0.90996	-0.70016	-0.30766	1.06347	1.46822	0.2275	0.406688	1.33557	-0.15803	-1.45631	-1.53079	-0.39915
0.375903	-1.0045	-0.31371	1.0264	1.4647	0.066483	0.389945	1.29197	-0.29183	-1.38918	-1.68318	-0.77923
0.563363	-0.92979	-0.43753	1.08132	1.491	0.046227	0.04538	1.16364	-0.83852	-1.69831	-1.71264	-0.78929
0.435738	-0.9404	-1.51667	0.198153	1.70612	0.23026	0.009513	1.09435	-0.60749	-1.60642	-1.65368	-0.7866
0.878863	-0.61937	-1.36094	0.303843	1.5806	0.20506	0.08565	1.13806	-0.38268	-1.33849	-1.64495	-0.68118
1.6464	-0.21424	-1.28281	0.223287	1.4857	0.209757	0.31376	1.56333	-0.0594	-1.08911	-1.65522	-0.52179
1.68345	-0.38479	-1.1846	0.089813	1.6218	0.25881	0.330708	1.71886	-0.50833	-1.43087	-1.65291	-0.51272
0.992998	-1.17556	-1.25357	0.089577	1.45384	0.130213	0.069338	1.8967	-0.53305	-1.47422	-1.65559	-0.52379
0.97579	-0.82825	-1.30006	0.143097	1.04825	0.055907	0.2869	1.94442	-0.05796	-1.01541	-1.33406	-0.07245
1.31322	-0.17392	-1.14248	0.372657	0.958113	0.021447	0.314828	1.60748	-0.00779	-0.93022	-1.49992	-0.168
0.22624	-1.06265	-1.42008	0.42228	1.3224	0.121107	0.13164	1.61331	-0.03953	-1.0871	-1.40377	-0.19015
1.57946	-0.04599	-1.58527	0.403743	1.47198	0.361933	0.230193	1.83735	-0.06518	-1.0682	-1.33138	-0.2628
1.37435	-0.35479	-1.25621	0.480967	1.18089	0.013597	0.539418	1.88501	-0.53066	-1.5493	-1.17629	-0.21706
1.06755	-0.42109	-1.36807	0.14691	1.31092	0.093087	0.23288	1.47862	-0.07683	-1.33687	-1.27145	-0.33111
1.21977	-0.27215	-0.21265	1.14442	1.29172	0.179523	0.16523	1.28383	-0.28711	-1.42918	-1.03878	-0.01131
0.90993	-0.48109	-0.58617	1.00438	1.36795	0.20756	0.073325	1.33314	-0.39454	-1.31601	-1.07191	-0.05946
0.290053	-1.12287	-0.72297	1.0182	1.49949	0.067327	0.057498	1.1751	-0.17322	-1.18249	-1.11278	-0.06463
0.398755	-1.29314	-0.78607	0.838167	1.06886	0.001067	0.16073	1.28201	-0.2587	-1.19186	-1.05982	-0.09657
0.982068	-0.25293	-1.06268	1.0189	1.52266	0.077373	0.2393	1.2902	-0.16418	-1.36939	-1.17409	-0.04397
0.449008	-0.8629	-1.11957	0.954063	1.83056	0.263353	0.181633	1.39554	-0.09754	-1.45335	-1.13295	-0.16424
0.264735	-1.24225	-0.8241	1.00877	1.83758	0.486373	0.194648	1.25376	-0.06216	-1.78788	-1.1873	-0.05852
0.314893	-1.05537	-0.8252	0.9398	1.83451	0.100653	0.03957	1.24346	-0.20243	-1.52723	-1.21883	-0.16585
0.09035	-1.06946	-0.78704	1.08223	1.79067	0.023153	0.236475	1.2403	-0.48251	-1.78536	-1.01417	-0.06405
0.452485	-0.89904	-0.60611	1.18668	1.98268	0.731153	0.053568	1.29915	-0.32924	-1.69636	-1.7165	-0.37727
0.930155	-0.31698	-0.25876	1.20965	1.70147	0.30178	0.04949	1.26832	-0.32451	-1.77997	-1.46296	-0.04265
1.10347	-0.30203	-0.14918	1.22004	1.62352	0.263303	0.009723	1.19579	-0.53071	-1.82008	-1.88185	-0.45826
0.241595	-1.43699	-0.56149	0.967817	1.32875	0.17015	0.126545	1.30993	-0.04521	-1.48695	-1.74622	-0.00913
0.746163	-0.4194	-0.57884	0.936633	1.484	0.505543	0.200988	1.39633	-0.48753	-1.76269	-1.7755	-0.21527
0.209008	-0.90048	-1.27093	0.090067	1.3032	0.2301	0.205538	1.3965	-0.73588	-1.92442	-1.78481	-0.02752
0.010308	-1.33825	-1.55761	0.01593	1.15149	0.087717	0.064345	1.33887	-0.64109	-2.01219	-1.93155	-0.63231
0.049413	-1.17765	-1.56092	0.041543	1.04262	0.06116	0.969593	2.32003	-0.65404	-1.88499	-1.77502	-0.51116
1.20968	-0.30255	-1.52531	0.213567	1.71972	0.410027	0.860353	2.27299	-0.08382	-1.39879	-1.85462	-0.28043
1.13975	-0.19382	-1.35954	0.276387	1.4691	0.0631	1.13545	2.37976	-0.40757	-1.69081	-1.59706	-0.06183
0.61932	-0.94308	-0.79282	0.79497	2.06327	0.79774	0.090488	1.94487	-0.68136	-1.99044	-1.65151	-0.03743
0.825415	-0.2632	-0.73101	0.787943	1.29257	0.067277	0.338793	2.0367	-0.14248	-1.86534	-1.74503	-0.02854
1.01187	-0.05959	-0.68417	0.897257	1.16392	0.006027	0.724255	2.22458	-0.43564	-1.72526	-1.63467	-0.15461
0.84861	-0.41683	-0.85891	0.74358	1.32024	0.157217	0.603418	2.21018	-0.50048	-1.8532	-1.87986	-0.25773
0.883993	-0.25048	-0.96989	0.925593	1.46649	0.344313	0.6401	2.259	-0.14474	-1.76652	-1.66836	-0.36568
0.778073	-0.32676	-1.00296	1.0755	1.21545	0.086503	1.11213	2.52038	-0.38122	-1.72329	-1.5649	-0.14462
1.37811	-0.09965	-0.87117	0.655197	1.37148	0.10736	1.01174	2.56801	-0.12957	-1.42323	-1.57217	-0.05898
0.071323	-1.22455	-1.05072	0.339497	1.43186	0.27008	0.085873	1.69991	-0.14933	-1.67473	-1.72045	-0.45612
1.21923	-0.58639	-0.98428	0.363817	1.47338	0.254797	0.504395	1.75504	-0.00569	-1.93045	-1.58833	-0.01845
1.06723	-0.59068	-0.92413	0.715553	2.65214	1.42702	0.559898	1.92577	-0.0223	-1.97271	-1.73066	-0.05845
0.599948	-1.08214	-0.4055	0.874423	2.32526	0.425897			-0.83856	-2.05045	-1.48297	-0.17271
0.432518	-1.02426	-0.83901	0.536483	1.44721	0.19306			-0.8051	-2.0377	-2.08497	-0.58966
0.489268	-1.24468	-0.92753	0.543317	2.35466	0.35292			-0.89012	-2.04564	-1.96572	-0.64301
1.28075	-0.08447	-0.93197	0.41954	2.11889	0.782913			-0.20704	-1.51399	-1.94515	-0.5651
1.20965	-0.45774	-0.98565	0.405263	2.67751	1.25081			-0.17236	-1.48811	-1.64587	-0.28483
0.723145	-0.51777	-0.40616	1.0137	2.86021	1.64355			-0.08557	-1.61682	-1.39453	-0.03127
0.125453	-0.88133	-0.53741	0.90625	2.39474	1.24487			-0.02372	-1.30188	-1.32845	-0.09198
0.255108	-0.84121	-0.61572	0.69382	1.90785	0.605647			-0.28386	-1.5243	-1.42491	-0.10558
0.611525	-0.57481	-0.33439	0.738397	2.3527	0.688037			-0.48894	-1.73731	-2.01379	-0.73556
0.77726	-0.27379	-0.40606	0.810927	1.6606	0.16444			-0.37823	-1.71201	-1.80472	-0.3803
0.612478	-0.79139	-0.36093	0.792643	1.82591	0.191383			-0.62315	-1.83161	-1.72313	-0.31268
0.239138	-0.93294	-0.46467	0.708777	1.5581	0.032923			-0.24575	-1.65944	-1.58151	-0.31075
0.305285	-0.7688	-0.42324	0.947223	1.4302	0.030137			-0.54889	-1.84229	-1.88143	-0.54894
0.45427	-0.50723	-0.01418	1.16096	1.62318	0.291213			-0.48793	-1.74952	-1.78991	-0.46206
0.230308	-0.9075	-0.46841	0.880113	2.25516	0.496043			-0.77819	-1.99499	-1.4364	-0.08921
0.80391	-0.12824	-0.63757	0.576973	2.0789	0.72443			-0.4563	-1.76111	-1.33015	-0.0264
0.817955	-0.73796	-0.6641	0.734437					-0.21117	-1.46333	-1.24269	-0.13974
0.516003	-0.61272	-0.86377	0.481497					-0.39942	-1.6523	-1.30027	-0.1697
0.501845	-0.78166	-0.95215	0.309917					-0.05891	-1.08163	-1.4409	-0.31809
0.158218	-0.99697	-1.02032	0.130807					-0.04372	-1.25288	-1.50157	-0.24582
0.203755	-1.18403	-1.02291	0.035393					-0.01341	-1.35397	-1.46065	-0.08108
0.807463	-0.77115	-0.12918	1.01537					-0.16531	-1.35219	-1.39097	-0.30383
0.629418	-0.47941	-0.83542	0.79438					-0.50651	-1.55246	-1.55157	-0.55915
0.621233	-0.31525	-1.04871	0.853413					-0.00188	-1.21091	-1.31144	-0.33346
0.733783	-0.31514	-1.06005	0.94106					-0.22149	-1.21917	-0.95771	-0.01103
1.08435	-0.15702	-0.28838	1.15945					-0.29494	-1.28746	-1.44244	-0.23863
1.12666	-0.1553	-0.64703	0.914927					-0.09187	-1.08488	-1.47769	-0.48662
0.267873	-0.61196	-0.84871	1.07819					-0.38451	-1.42118	-1.38454	-0.09765
0.225913	-1.08376	-1.10465	1.00585					-0.3752	-1.3508	-1.66502	-0.34386
0.630008	-0.50259	-1.42853	1.12142					-0.20585	-1.24428	-1.66736	-0.38684
0.433788	-0.60284	-1.53799	1.05194					-0.51583	-1.52808	-1.76261	-0.34713
0.359863	-0.54749	-1.43123	1.05459					-0.4844	-1.48518	-1.67224	-0.40013
0.40486	-0.79281	-1.38001	1.08003					-0.28209	-1.28006	-1.63839	-0.12688
0.2211	-0.72561	-1.41292	1.2587					-0.14071	-1.13233	-1.69349	-0.21946
0.767883	-0.41885	-0.86769	1.37997					-0.29102	-1.56964	-1.52042	-0.24443
0.586823	-0.4883	-0.68956	1.33535					-0.1133	-1.57474	-1.51414	-0.20732
0.166968	-0.87306	-0.7399	1.33567					-0.44139	-1.66912	-1.36748	-0.35725
0.762533	-0.9225	-0.97297	1.30618					-0.00651	-1.37199	-1.47746	-0.11748
1.03755	-0.83352	-0.99582	1.2563					-0.17277	-1.35524	-1.17251	-0.05173
1.4351	-0.12821	-0.82357	1.15201					-0.00301	-1.05964	-1.4442	-0.19036
0.795143	-0.93032	-0.76518	1.05248					-0.16334	-1.10454	-1.28819	-0.28652
0.607578	-1.30877	-0.91161	0.82183					-0.11467	-1.20067	-1.29218	-0.19674
0.56372	-1.53543	-0.82139	0.66468					-0.34118	-1.33733	-1.70289	-0.6006
0.51707	-1.65584	-0.74095	0.919137					-0.03365	-1.06707	-1.55397	-0.42692
0.030943	-1.69753	-0.99585	0.80018					-0.1071	-1.15036	-1.72874	-0.64097
0.182268	-1.66568	-0.62973	0.881883					-0.36708	-1.32501	-1.64814	-0.44501
0.257823	-1.41797	-1.04088	0.621823					-0.07627	-1.03417	-1.3679	-0.3455
0.31548	-1.49287	-1.22759	0.60106					-0.21553	-1.23535	-1.63937	-0.4418
0.407668	-1.52274	-1.18328	0.511203					-0.14606	-1.19226	-1.49191	-0.05544
0.20958	-1.61326	-1.25962	0.55802					-0.22703	-1.34852	-1.26782	-0.00813
0.349258	-1.662	-1.28554	0.50877					-0.05159	-1.28072	-1.40522	-0.12569
0.122035	-1.60927	-1.0688	0.07678					-0.12371	-1.38245	-1.47553	-0.23313
0.435945	-1.73223	-1.07194	0.146263					-0.10182	-1.23195	-1.2697	-0.05543
0.289365	-1.80001	-1.3542	0.014967					-0.16441	-1.34483	-1.3885	-0.42368
0.395565	-1.69074	-0.62925	0.294873					-0.28279	-1.43183	-1.29623	-0.24917
0.475303	-1.61139	-0.84697	0.41899					-0.32762	-1.4864	-1.41646	-0.31053
0.171093	-1.53082	-0.8299	0.382943					-0.21724	-1.48487	-1.28198	-0.2622
0.075135	-1.54119	-0.84348	0.46765					-0.1559	-1.27014	-1.28906	-0.24243
0.095945	-1.54526	-0.3734	0.516603					-0.55236	-1.56152	-1.24649	-0.11921
0.109723	-1.66433	-0.93858	0.201907					-0.26703	-1.41521	-1.17969	-0.02281
0.545135	-1.59851	-1.24236	0.08019					-0.45775	-1.42527	-1.28831	-0.05451
0.477488	-1.65815	-0.0977	0.8218					-0.09979	-1.11574	-1.27791	-0.0332
0.143995	-1.39738	-0.92602	0.01247					-0.7578	-1.79891	-1.21709	-0.0527
0.237958	-1.51936	-0.77675	0.108577					-0.48885	-1.7773	-1.34398	-0.01089
0.231715	-1.7489	-0.38778	0.717047					-0.16679	-1.36038	-1.0073	-0.06635
0.429503	-1.70503	-0.53287	0.745107					-0.03353	-1.09874	-1.05774	-0.07101
0.180658	-1.66271	-0.57945	0.41373					-0.23011	-1.60563	-1.06039	-0.06662
0.145618	-1.60524	-0.74248	0.501063					-0.31033	-1.8168	-1.11252	-0.06667
0.198258	-1.73991	-0.66505	0.601937					-0.35643	-1.65899	-1.09325	-0.14578
0.420273	-1.81084	-0.50941	0.527747					-0.2972	-1.56848	-1.45494	-0.02455
0.664208	-1.72221	-0.66194	0.269843					-0.12607	-1.27691	-1.98999	-0.72538
0.916108	-1.11055	-0.79668	0.206643					-0.28525	-1.32279	-1.40845	-0.16593
1.63755	-0.19295	-0.5905	0.319787					-0.17112	-1.29366	-1.41761	-0.14985
0.779025	-1.24605	-1.04263	0.150573					-0.09164	-1.44202	-1.57308	-0.31203
0.2311	-1.60531	-1.16196	0.112137					-0.27053	-1.48025	-1.43715	-0.11833
0.124783	-1.67142	-0.94582	0.039437					-0.45715	-1.49806	-1.60955	-0.27868
0.164298	-1.68986	-1.03581	0.004563					-0.43832	-1.4453	-1.36768	-0.03921
0.143608	-1.41516	-1.00007	0.09634					-0.28074	-1.26332	-1.15502	-0.10239
0.378833	-1.53895	-0.48653	0.446577					-0.01031	-1.2484	-1.19341	-0.04891
0.50514	-1.41497	-0.69313	0.39826					-0.05472	-1.35829	-1.40301	-0.37424
0.247118	-1.26858	-0.62783	0.363427					-0.00674	-1.1938	-1.38199	-0.25695
0.1029	-1.23228	-0.67947	1.07561					-0.75188	-1.81305	-1.29134	-0.234
0.325843	-1.2086	-0.50689	1.05243					-0.24136	-1.60219	-1.10837	-0.02551
0.172383	-1.19762	-0.24552	1.01329					-0.0827	-1.10969	-1.3566	-0.35589
0.21004	-1.41135	-0.28492	1.1334					-0.69633	-1.74385	-1.3738	-0.16019
0.243615	-1.54227	-0.54637	0.947773					-0.50389	-1.5995	-1.28365	-0.08711
0.15833	-1.35968	-0.52929	1.21115					-0.23719	-1.33198	-1.33427	-0.32661
0.150653	-1.56488	-0.23123	1.27875					-0.10035	-1.2488	-1.5029	-0.3465
0.038878	-1.72238	-0.34485	1.23906					-0.13455	-1.25177	-1.54776	-0.35297
0.49626	-1.74317	-0.5314	1.19965					-0.41362	-1.42676	-1.52297	-0.20455
0.36063	-1.68114	-0.48936	1.3684					-0.28378	-1.81242	-1.2202	-0.09465
0.371508	-1.46434	-0.31514	1.29155					-0.08123	-1.81292	-1.05829	-0.0163
0.191873	-1.31821	-0.09456	1.33724					-0.31195	-1.58881	-1.30526	-0.26111
0.169918	-1.37734	-0.42312	1.34683					-0.52911	-1.66237	-1.54926	-0.26631
0.243705	-1.21217	-0.78218	0.980253					-0.3211	-1.52536	-1.21225	-0.15372
0.25341	-1.72529	-0.87364	0.6289					-0.34362	-1.51349	-1.39463	-0.05208
0.286723	-1.40045	-0.95129	0.746167					-0.04493	-1.36406	-1.34233	-0.03132
0.06536	-1.17131	-0.86059	0.961143					-0.22203	-1.51223	-1.34771	-0.12933
0.23827	-1.615	-1.35663	0.865283					-0.32045	-1.57089	-1.21926	-0.20285
0.180023	-1.56499	-1.44627	0.61561					-0.49183	-1.82175	-1.61061	-0.54378
0.342998	-1.51008	-1.21912	0.56629					-0.12674	-1.90851	-1.56533	-0.53475
0.209588	-1.53792	-0.98634	0.90719					-0.49432	-1.91204	-1.31496	-0.30957
0.57673	-1.38844	-0.43828	1.43482					-0.05313	-1.48781	-1.65171	-0.69451
1.50621	-0.1424	-0.66797	1.39773					-0.26415	-1.65919	-1.31671	-0.37253
0.526548	-0.76732	-0.20045	1.39378					-0.14341	-1.83063	-1.18255	-0.07632
1.13175	-0.15496	-1.21625	0.086853					-0.27807	-1.91584	-1.30829	-0.19051
0.013668	-1.35912	-1.11073	0.3078					-0.32508	-1.95041	-1.19391	-0.16813
0.454588	-1.43299	-1.15841	0.129387					-0.10485	-1.87811	-1.70578	-0.50525
0.640255	-0.81263	-0.35428	1.36656					-0.32359	-1.97932	-1.70582	-0.38627
0.02608	-1.22374	-0.75173	1.24118					-0.47803	-2.38405	-1.72797	-0.54282
0.0154	-1.23569	-0.17522	1.45152					-0.58255	-1.84319	-1.66418	-0.63571
0.47353	-0.99319	-0.78473	1.43083					-0.10153	-1.36531	-1.43987	-0.40375
0.88443	-0.43345	-0.51953	1.42393					-1.18246	-2.3464	-1.63126	-0.27994
0.148223	-1.17149	-0.80012	1.31166					-0.25236	-1.61025	-1.58729	-0.39853
0.72341	-0.99324	-0.82445	1.2863							-1.69401	-0.15447
0.30222	-1.89635	-0.81191	1.28315							-1.69614	-0.41907
0.512258	-1.99664	-0.92122	1.3035							-1.73781	-0.60138
0.397915	-2.00143	-0.34396	1.34008							-1.6834	-0.46143
0.156725	-2.00768	-1.09055	0.417273							-1.23947	-0.20501
0.683698	-1.82102	-1.34609	0.460637							-1.32963	-0.24099
0.744195	-1.81766	-0.88704	0.475047							-1.44758	-0.28712
1.06812	-1.41704	-0.60622	0.698953							-1.48315	-0.20536
1.18867	-1.16185	-1.27423	0.13816							-1.36614	-0.34915
1.4439	-1.25567	-1.02558	0.304263							-1.53241	-0.10905
1.36474	-0.17875	-1.54799	0.265307							-1.70599	-0.07924
1.51316	-0.40317	-1.3215	0.193447							-1.82152	-0.09214
0.924425	-1.07898	-1.59942	0.272233							-1.78221	-0.09484
0.322393	-1.46142	-1.58601	0.095113							-1.70025	-0.24145
0.375235	-1.69639	-0.20973	1.0266							-1.73439	-0.15688
0.762505	-1.83587	-0.27942	0.996937							-1.79101	-0.1734
1.25954	-1.72824	-1.30303	0.122203							-1.71798	-0.04848
0.859178	-1.93725	-1.30187	0.20774							-1.83871	-0.14376
0.198835	-1.93909	-1.39272	0.378237							-1.72242	-0.05885
0.372855	-1.9735	-1.25419	0.143307							-1.77356	-0.05786
0.51267	-1.98261	-1.3326	0.36534							-1.68563	-0.01788
0.209685	-1.93974	-1.44443	0.217953							-1.77477	-0.07953
0.014965	-1.86817	-1.79346	0.028627							-1.76738	-0.22182
0.45288	-1.98551	-1.30202	0.157677							-1.65529	-0.25821
0.396845	-1.97238	-0.64204	0.639927							-1.60224	-0.14229
0.602338	-1.99579	-0.84894	0.614667							-1.68772	-0.20223
0.003433	-1.90898	-0.88043	0.73433							-1.69061	-0.12675
0.806505	-2.0548	-1.02512	0.72129							-1.77891	-0.19731
0.420043	-1.97785	-0.88877	0.50199							-1.72539	-0.19945
0.67171	-2.01635	-0.71666	0.635053							-1.85393	-0.42439
0.685253	-2.02224	-0.85383	0.549933							-1.9362	-0.29534
1.07	-1.76293	-1.47244	0.002713							-1.83671	-0.2705
1.48767	-0.89254	-1.44827	0.316973							-1.54772	-0.09952
1.33522	-1.34523	-1.474	0.27538							-1.61753	-0.41936
1.25176	-1.08195	-1.4358	0.369263							-1.27397	-0.13686
1.17887	-1.6669	-1.40227	0.428247							-1.46309	-0.09444
1.30572	-1.10015	-1.43097	0.077667							-1.44199	-0.24236
1.40131	-0.95623	-0.9728	0.381313							-1.19773	-0.0157
1.21021	-1.21614	-1.04264	0.419123							-1.49679	-0.08902
1.04509	-1.24355	-0.77252	0.61173							-1.50658	-0.04335
1.19981	-1.2529	-1.00607	0.278957							-1.30129	-0.09733
0.963358	-1.47395	-0.81211	0.54651							-1.27124	-0.03047
0.53459	-1.07951	-0.75676	0.63199							-1.69689	-0.5261
1.30614	-0.80402	-0.8607	0.87049							-1.45031	-0.08412
0.93174	-0.81266	-1.28173	0.734997							-1.42294	-0.1937
0.237895	-1.02956	-1.1986	0.793353							-1.4353	-0.32312
0.136355	-1.15835	-1.10151	0.739043							-1.31128	-0.14921
0.37274	-0.99598	-1.28003	0.631947							-1.24194	-0.11503
0.666363	-0.7872	-1.11697	0.77316							-1.70281	-0.35254
0.23787	-1.46612	-1.02464	0.62364							-2.01129	-0.29494
0.059075	-1.57941	-1.02209	0.787487							-2.09132	-0.6184
0.024053	-1.35907	-1.36845	0.098353							-1.64634	-0.34952
0.20671	-1.07158	-0.41904	0.953607							-1.62957	-0.06959
0.745895	-0.72159	-0.59386	0.91844							-1.52225	-0.11746
0.240813	-1.33469	-0.59337	0.881863
0.126835	-1.2112	-0.39193	0.922643
0.457885	-1.50195	-0.36609	0.95179
0.375178	-1.16852	-0.80819	0.659563
0.75894	-0.67076	-0.9574	0.388517
0.38444	-1.11753	-1.0363	0.33378
0.356083	-1.32177	-0.67961	0.691857
0.5225	-1.48267	-0.93147	0.423253
1.00207	-1.17081	-1.00047	0.292733
0.993228	-0.82474	-1.08343	0.18021
0.723328	-0.6598	-1.20872	0.084767
0.32594	-0.87373	-1.2046	0.236793
0.287745	-0.80876	-0.85171	0.660533
1.19044	-0.17964	-1.38148	0.864157
0.567758	-1.02539	-1.29535	0.85205
0.578073	-0.8483	-1.3188	0.900907
0.446628	-0.80867	-1.36103	0.97019
0.464923	-0.56163	-1.26286	1.12877
0.522903	-0.40106	-0.92083	1.09255
0.87238	-0.14478	-1.03129	0.310387
0.950818	-0.31912	-1.12467	0.390543
0.643808	-0.99488	-1.34272	0.21007
1.1173	-0.38818	-1.31235	0.317403
1.19502	-0.43411	-1.20337	0.4148
0.469088	-0.70393	-1.03932	0.32824
0.274415	-1.12847	-1.09406	0.34698
0.668815	-0.93594	-1.08161	0.25771
1.19908	-0.20023	-1.14038	0.205573
1.06137	-0.18536	-0.61835	0.38567
1.20689	-0.11	-1.05785	0.62291
1.34457	-0.27816	-1.11702	0.6377
1.21833	-0.0354	-1.16274	0.568443
0.894295	-0.16359	-1.23548	0.191453
0.443515	-0.75031	-0.58916	0.471143
0.94294	-0.43329	-0.00688	0.9738
0.737575	-1.0507	-0.77293	0.1972
1.44373	-0.32809	-0.89533	0.096223
0.842745	-0.47575	-0.22794	1.04396
0.145545	-1.36395	-0.11287	0.860377
0.647223	-1.04275	-0.78797	0.20331
1.50443	-0.11977	-0.83809	0.109413
1.29427	-0.30611	-0.42852	0.652217
1.30766	-0.14509	-0.64437	0.96443
0.914003	-0.62417	-0.4129	0.974357
1.07664	-0.88045	-0.78135	1.10104
1.26731	-0.61616	-0.73469	1.23864
0.511925	-1.21433	-0.42787	1.28754
0.466973	-1.29495	-1.37234	0.071327
1.42003	-0.27847	-1.1947	0.061513
0.133753	-1.2523	-1.09666	0.005663
0.153028	-1.06848	-0.54909	0.558457
0.636628	-1.18598	-0.3873	0.940533
1.17885	-1.05271	-0.6969	0.857293
1.3555	-0.77124	-0.46081	0.72177
1.33867	-0.78118	-1.16987	0.941393
0.964108	-0.75189	-0.89981	0.851937
0.777758	-0.75496	-1.17905	1.01582
0.18571	-0.92579	-1.10337	1.14475
1.32309	-0.21849	-0.98524	1.27005
0.299868	-1.02785	-0.56708	1.20786
0.134543	-1.21148	-0.78549	1.00175
0.159268	-1.08219	-0.98772	1.02424
1.11082	-0.08728	-1.24692	0.871293
0.612093	-0.59476	-1.33195	0.915727
0.136095	-1.14782	-1.07361	0.798913
0.412788	-0.58595	-1.03026	0.509643
0.801455	-0.29013	-1.03535	0.422263
0.071578	-1.0271	-0.92311	0.4966
0.391268	-1.25261	-1.02333	0.270117
0.504515	-0.97385	-0.99284	0.952903
0.612415	-1.16835	-0.85778	1.07924
0.844723	-0.98392	-0.81497	0.266967
0.989933	-0.25232	-1.01158	0.480567
0.919233	-0.48632	-0.92381	0.57536
0.591068	-0.83447	-0.83557	0.304617
0.140528	-1.31089	-0.52926	0.769413
0.303665	-0.64163	-1.20315	1.32583
0.45631	-0.68881	-0.86701	1.51914
0.294688	-0.74602	-0.86899	1.3975
0.448815	-0.82378	-1.20995	0.896143
0.041123	-1.19753	-1.26171	0.989117
0.009568	-0.95467	-1.37999	0.90493
0.924708	-0.02938	-1.11655	0.714763
0.55001	-0.70393	-1.0801	0.341633
0.471153	-0.79417	-1.10844	0.306723
0.611753	-0.45897	-0.007	0.96991
0.675348	-0.347	-0.04364	1.04361
0.959365	-0.04292	-0.43146	0.663237
0.557903	-0.52261	-0.47413	0.592077
0.220453	-0.9661	-0.19439	0.86759
0.707195	-0.49901	-0.46646	0.709683
0.64998	-0.65335	-0.9138	0.315927
1.0053	-0.14887	-1.01671	0.08281
0.785423	-0.28593	-1.0785	0.174567
0.44979	-0.74702	-0.75394	0.21612
0.556288	-1.18865	-0.79236	0.59148
0.397243	-1.07086	-1.11951	0.654813
0.21191	-1.43595	-1.32289	0.41182
0.93924	-1.03309	-1.28227	0.585853
1.41315	-0.21131	-1.00773	0.508717
1.18193	-0.22864	-0.87455	0.515473
1.24906	-0.15603	-0.76055	0.60375
0.21473	-1.68186	-1.2086	0.080063
0.690575	-1.52954	-1.02266	0.259473
1.04607	-1.29746	-0.58726	0.552507
1.03343	-1.65047	-0.89496	0.32061
1.42171	-1.34686	-0.96861	0.420353
1.67399	-0.78841	-0.77047	0.39397
0.60432	-0.70092	-0.16917	0.973603
0.400135	-1.04212	-0.94823	0.042707
0.636135	-0.8589	-0.40757	0.87679
0.882818	-0.75412	-0.1553	1.15651
1.20555	-0.0885	-0.53304	1.50088
1.4526	-0.16416	-1.02386	1.23419
1.27853	-0.6272	-0.93838	1.26129
0.524873	-0.81523	-0.87502	1.35992
0.736875	-0.64748	-0.38393	1.18565
0.253715	-0.93635	-0.2865	1.26342
0.539265	-0.90018	-0.74998	1.24055
0.025265	-1.06374	-1.07892	0.955273
0.983023	-0.11033	-0.92525	1.16334
0.818545	-0.27668	-0.56469	0.794977
0.488948	-0.6452	-0.45496	0.923607
0.79539	-0.22956	-0.28986	1.03633
0.93579	-0.11495	-0.82783	0.9047
0.731615	-0.31704	-1.34197	0.49748
0.745673	-0.31454	-1.28761	0.240677
0.76389	-0.30102	-1.41814	0.283047
0.97056	-0.19709	-1.53844	0.043733
0.988493	-0.3121	-0.42165	0.928307
0.6297	-0.68937	-0.43809	0.962513
0.425105	-0.7601	-0.78996	1.64887
0.076915	-1.07069	-0.98718	1.78808
0.416445	-0.57066	-0.82869	1.71044
0.753155	-0.3153	-0.81096	1.74573
0.56885	-0.36482	-0.60772	1.88471
0.045893	-0.91094	-0.38809	1.9633
0.147958	-0.78357	-0.41107	1.9459
0.114883	-0.84845	-0.01359	1.94635
0.005823	-1.02384	-0.43093	1.98242
0.432258	-0.67597	-0.77748	1.91281
0.328278	-0.65497	-0.48669	1.88177
0.448148	-0.71464	-0.63112	1.86164
0.264628	-1.33989	-1.00783	1.91228
0.322203	-1.10566	-1.11662	1.87256
0.286923	-0.94531	-1.2746	1.80493
0.744545	-0.72412	-1.17665	1.7437
1.08116	-0.56366	-1.04906	1.70628
0.986825	-0.69827	-0.97783	1.58217
0.856858	-0.74305	-0.65068	1.49496
0.150485	-0.80841	-1.30883	0.249067
1.00678	-0.28818	-1.54739	0.057447
0.042603	-1.01245	-1.57852	0.007933
0.408425	-0.66547	-1.55971	0.188173
0.73806	-0.21682	-1.51794	0.193273
0.793003	-0.18602	-1.63959	0.02945
0.914375	-0.29397	-1.63605	0.091877
1.0269	-0.5654	-1.54783	0.011613
0.8135	-0.59054	-1.4643	0.002957
0.491815	-0.47433	-1.62239	0.022063
0.05539	-1.28355	-1.57898	0.112917
0.082738	-1.30054	-0.41071	0.95956
0.11193	-1.24106	-0.93752	0.678103
0.180943	-0.96767	-1.09488	1.04326
0.28499	-0.83982	-1.01394	1.10658
0.18908	-0.96244	-0.58442	1.16585
0.118753	-0.85798	-0.96501	0.924513
0.196193	-0.84255	-1.10746	0.879687
0.202808	-1.15446	-0.5763	1.22208
0.200613	-0.91962	-0.21226	1.42953
0.304705	-0.67781	-0.74111	0.796253
0.250218	-1.01594	-1.4117	0.339477
0.21038	-1.14135	-1.52463	0.07763
0.285308	-0.96108	-1.39452	0.058943
0.594338	-0.87812	-1.22793	0.145893
0.318318	-1.13039	-0.98482	0.164547
0.201715	-1.03548	-0.91774	0.348073
0.87208	-0.51338	-1.431	0.13868
1.05131	-0.53849	-0.83275	0.337863
0.8141	-0.45759	-0.93061	0.33984
0.427678	-0.89225	-0.20896	0.887897
0.616098	-0.88153	-0.33292	1.0749
0.980513	-0.59186	-0.69453	1.23252
1.50716	-0.3196	-1.29389	1.14795
0.650585	-0.84695	-1.16616	1.09343
0.991235	-0.62074	-1.14345	0.971003
1.30341	-0.04789	-0.72859	1.11986
1.22203	-0.26241	-0.09101	1.06807
0.691695	-0.63049	-0.82889	0.676973
0.969698	-1.15505	-0.55361	0.707607
0.583158	-0.90489	-0.7568	0.90092
1.01212	-0.29812	-0.48953	1.06117
0.092188	-1.32934	-0.33738	1.2375
0.034743	-1.46569	-0.23035	1.16005
0.568735	-0.95661	-1.09756	1.3101
1.04263	-1.05049	-1.05045	1.35265
1.02193	-0.33526	-0.84617	1.33379
0.33783	-0.86958	-0.25815	1.32076
0.270575	-0.83041	-0.04564	1.18016
0.289723	-0.90653	-0.08098	1.0688
0.099643	-1.1262	-0.17943	1.13047
0.118743	-1.25584	-0.61991	0.350907
0.554045	-0.86025	-0.62068	0.341167
0.85462	-0.73617	-0.63915	0.312873
0.902828	-0.71565	-0.89423	0.099783
1.22009	-0.16275	-1.06753	0.008273
0.362138	-0.77238	-0.69923	0.486303
0.214925	-1.12892	-0.44671	0.70128
0.25913	-1.15318	-0.37992	0.78449
0.041278	-1.25922	-0.29	0.839767
0.235873	-1.09361	-0.29425	0.826983
0.835635	-0.3145	-0.02935	1.18787
0.25787	-1.13343	-0.27148	0.781603
0.520633	-1.13212	-0.44795	0.657837
0.957123	-0.65515	-0.4434	0.562923
0.013938	-1.05709	-0.37355	0.58241
0.137543	-0.99557	-0.61918	0.694897
0.559453	-0.62385	-1.06119	0.485533
0.227705	-1.05523	-0.80129	0.364897
0.046233	-1.09244	-1.19193	0.148253
0.25746	-0.86312	-1.21485	0.13251
0.320588	-0.76275	-0.93883	0.116723
1.23656	-0.06669	-0.29967	0.807337
0.411233	-0.92534	-0.9472	0.104657
0.584105	-1.04133	-0.87322	0.155353
0.467475	-0.91063	-0.74363	0.312733
0.304785	-1.09157	-0.55191	0.432483
0.814085	-0.21493	-0.88078	0.083587
0.70584	-0.60855	-1.02332	0.008477
0.828338	-0.8718	-1.15911	0.05195
0.284495	-1.36423	-1.09099	0.164997
0.489413	-1.57938	-0.99351	0.16928
0.462715	-1.56943	-0.79934	0.214897
0.332795	-1.3741	-0.84058	0.27815
0.31754	-0.88772	-0.77924	0.32763
0.321925	-1.10541	-0.87125	0.09217
0.355938	-1.45958	-1.21151	0.139493
0.293963	-1.2121	-1.25522	0.207853
0.257833	-1.01833	-1.07197	0.42886
0.499328	-1.53111	-1.29805	0.120163
0.4578	-1.37362	-1.32782	0.17642
0.400948	-1.22768	-1.1094	0.056543
0.29379	-0.80829	-0.00789	1.14334
0.60941	-1.41616	-0.5568	0.533703
0.420638	-1.28325	-0.52447	0.409337
0.587275	-1.34505	-0.8001	0.195427
0.249243	-1.45152	-0.72234	0.202003
0.288983	-1.42652	-0.74657	0.330443
0.396745	-1.55403	-0.26606	0.69666
0.446858	-1.5959	-0.61097	0.544333
0.410825	-1.36438	-0.60812	0.56792
0.533825	-1.3922	-0.85541	0.32193
1.05609	-0.50661	-0.89126	0.11222
0.954338	-0.11055	-1.03899	0.045327
0.681943	-0.2863	-0.97463	0.01575
0.444758	-0.6327	-0.90985	0.039783
0.74395	-0.46281	-0.1609	1.11045
0.36113	-0.77353	-0.03692	1.30771
0.353013	-0.88914	-0.16926	1.24343
0.53689	-0.96621	-1.01951	0.567433
0.650655	-0.52844	-1.09551	0.171617
0.373685	-1.06125	-0.9584	0.309897
0.411243	-0.76004	-1.40839	0.117297
0.198555	-1.48982	-1.27632	0.137503
0.097955	-1.30836	-1.07505	0.279937
0.196743	-0.89381	-0.82582	0.583763
0.718545	-0.77842	-0.72686	1.02531
0.350928	-0.70994	-0.89951	0.798743
0.377185	-0.89702	-1.09988	0.233733
0.12686	-1.10835	-0.93551	0.38315
0.300863	-1.06572	-1.4414	0.12097
0.121125	-1.04679	-1.05974	0.351187
0.538225	-0.83959	-1.16444	0.465127
0.967308	-0.04971	-1.03679	0.541823
1.00722	-0.15554	-1.03784	0.455317
0.88717	-0.12201	-0.64978	0.599603
0.933653	-0.07169	-0.66001	0.80414
0.629915	-0.37563	-1.23535	0.170737
0.900513	-0.10768	-1.22749	0.204453
0.056668	-0.98102	-0.94698	0.934907
0.03279	-1.24976	-0.39475	1.08913
0.10518	-0.9611	-1.06379	0.636227
0.676448	-0.31328	-1.24588	0.14314
1.02927	-0.16152	-1.04506	0.37217
0.692238	-0.75355	-1.27235	0.18123
0.123105	-1.70247	-1.16227	0.32705
0.570818	-0.46313	-1.1276	0.19832
0.623425	-0.59984	-0.99726	0.047767
0.02863	-1.43481	-0.72919	0.503173
0.258675	-0.86334	-0.81204	0.249013
0.513885	-0.62134	-0.96498	0.225747
0.610008	-0.573	-0.87543	0.295237
0.64212	-0.42677	-0.61681	0.4732
0.63862	-0.49051	-0.86413	0.456673
1.12094	-0.3542	-0.88131	0.23925
1.01932	-0.08716	-0.9591	0.12415
1.25321	-0.05895	-0.29868	1.08223
1.32744	-0.36058	-0.4931	1.01018
0.935218	-0.21376	-0.31011	1.19452
0.19973	-0.98556	-0.06904	1.1535
0.689828	-0.46335	-0.36702	1.29492
0.717305	-0.87779	-0.13487	1.31515
0.55146	-0.47346	-0.15773	1.29801
0.802815	-0.23597	-1.16444	0.305813
0.827388	-0.29473	-1.05851	0.23274
0.426378	-1.14426	-0.82031	0.34536
0.937408	-1.18144	-1.04694	0.132753
1.32528	-0.44959	-1.13073	0.303143
1.41627	-0.06319	-0.97016	0.35113
1.30504	-0.3941	-1.08421	0.093863
1.17973	-0.59636	-1.02684	0.173733
0.757813	-0.84103	-0.68541	0.406943
0.668608	-0.85197	-0.52281	0.56109
0.584065	-0.98476	-1.40824	0.038187
0.374995	-1.11109	-1.30323	0.562513
0.844998	-0.6299	-0.74727	0.444573
1.11855	-0.79873	-1.01508	0.489373
1.15096	-0.41449	-1.09865	0.188533
0.421288	-1.08846	-1.19984	0.087837
0.191348	-1.34641	-1.1828	0.013303
0.021425	-1.3894	-1.35717	0.020777
0.020785	-1.45211	-1.27101	0.101957
1.06516	-0.54213	-0.88832	0.47282
1.31296	-0.16623	-0.91107	0.260587
1.08333	-0.35284	-0.94399	0.306593
0.119698	-1.49473	-1.0786	0.27697
0.812353	-0.72123	-1.15257	0.38782
0.97477	-0.52739	-1.0914	0.48463
1.18928	-0.33292	-1.09482	0.369523
1.33573	-0.1643	-0.82546	0.430603
0.330263	-1.18868	-0.56002	0.737067
0.320713	-1.2205	-0.35971	0.962553
0.351888	-1.20671	-0.34173	0.948263
0.47767	-1.15288	-0.48655	0.883877
0.214	-1.45111	-0.50019	0.837673
0.929165	-1.40763	-0.54035	0.495353
0.544935	-1.18655	-0.02272	1.13981
0.40976	-1.58861	-0.22433	1.06803
0.71864	-1.34711	-0.36236	0.86032
0.854153	-1.5511	-0.74992	0.433283
0.524215	-1.75491	-0.39048	0.62182
0.364708	-1.71532	-0.53799	0.646693
0.739253	-1.85159	-1.06893	0.104203
1.24887	-1.50031	-1.17769	0.479903
1.36507	-0.99195	-0.89351	0.512897
1.37522	-0.51093	-0.69081	0.293693
1.34804	-0.43767	-1.19375	0.029973
1.45569	-0.38255	-0.73636	0.358647
1.22475	-0.51396	-0.82939	0.573737
1.22678	-0.45408	-0.32036	1.1012
0.797645	-0.93044	-0.7465	1.11596
0.856385	-0.7751	-0.75887	1.13924
0.916513	-0.26159	-0.68697	1.15395
0.167178	-1.28518	-0.21936	1.11359
0.390963	-0.85425	-0.31855	1.07942
0.78735	-0.61814	-0.18664	1.03648
0.834308	-0.90628	-0.71933	0.36955
0.04224	-1.37742	-0.78211	0.45743
0.84241	-1.11797	-0.64365	0.61991
1.07561	-0.9959	-0.27671	0.74588
0.90841	-0.8002	-0.9017	0.086767
0.062683	-1.26839	-1.03046	0.129727
0.9064	-0.37569	-0.97374	0.170027
1.08646	-0.47362	-0.93109	0.454707
0.125125	-1.14698	-0.82591	0.556687
1.00079	-0.16377	-0.71476	0.327513
0.868593	-0.34979	-0.82752	0.205443
1.09434	-0.39968	-0.44341	0.60044
0.979105	-0.74579	-0.44913	0.605347
0.83934	-0.72341	-0.36804	0.636873
0.683758	-0.59041	-0.24817	0.786117
0.274228	-1.14216	-0.377	0.702287
0.890663	-0.31945	-0.51246	0.716957
0.705825	-0.53362	-0.71725	0.595077
0.33513	-0.90311	-0.85377	0.598513
0.976685	-0.41053	-0.8398	0.485047
1.30463	-0.04483	-0.80629	0.436833
0.771455	-0.65002	-0.78733	0.381983
0.543263	-0.88318	-0.73242	0.37753
0.168765	-1.00622	-0.52919	0.49092
0.458713	-0.78457	-0.23117	0.856263
1.25143	-0.16134	-0.21633	0.940657
1.25937	-0.00354	-0.22731	0.880077
0.942055	-0.33943	-0.36918	0.91635
1.0301	-0.22127	-0.32511	0.91626
1.17022	-0.2615	-0.4269	0.829163
1.08846	-0.34418	-0.34566	0.881097
0.45433	-0.82925	-0.16534	0.917687
0.967213	-0.86668	-0.21103	0.8652
1.11622	-0.53072	-0.21428	0.78733
1.2428	-0.0909	-0.82929	0.165497
0.913165	-0.29664	-0.88664	0.388307
0.031875	-1.13898	-0.7184	0.438513
0.883243	-0.48124	-0.76202	0.34752
0.843665	-0.52583	-0.5236	0.667637
0.771623	-1.14591	-0.29185	1.11948
1.20363	-0.14611	-0.0029	1.11367
1.31224	-0.42158	-0.89072	0.40561
0.44238	-1.59864	-0.86518	0.22318
0.651685	-1.49873	-0.48622	0.784477
1.07112	-1.12347	-0.53201	0.650533
0.588955	-0.87	-0.66024	0.687393
1.0755	-0.46845	-0.14336	0.928027
0.77791	-0.87441	-0.45365	0.55687
1.00944	-0.89521	-1.2712	0.01616
1.11707	-0.63662	-1.02615	0.067103
0.737268	-0.85006	-0.45512	0.638987
0.14021	-1.31145	-0.50355	0.840903
0.396633	-1.64642	-0.64242	0.710983
0.333568	-1.05631	-0.53646	0.75098
1.5192	-0.14922	-0.16734	0.96687
0.902383	-1.22627	-0.29719	0.994993
0.881158	-0.88002	-0.24938	1.044
1.24868	-0.22159	-0.0538	0.94948
1.41148	-1.46581	-0.72743	0.8656
1.44416	-0.5916	-0.57165	1.01228
0.114313	-1.62161	-1.39717	0.28666
0.583015	-0.76806	-1.46617	0.421557
0.378895	-1.30062	-1.47199	0.504467
0.103665	-1.27724	-1.44088	0.850377
0.406775	-0.88663	-1.55998	1.15157
1.61778	-0.03103	-1.42251	1.23343
1.49958	-0.16961	-0.94962	1.23846
0.633238	-0.71329	-0.64551	0.798717
1.01042	-0.55387	-0.68586	1.1899
0.731238	-0.62372	-0.9335	0.916003
1.37558	-0.29444	-0.97441	0.858987
		-1.15748	0.85356
		-0.95621	0.691637
		-0.70485	0.72539
		-0.83659	1.2823
		-0.72684	1.10898
		-0.9231	1.37178
		-0.91454	1.35669
		-0.77656	1.42061
		-0.18505	1.38149
		-0.70177	0.8997
		-1.24247	0.588573
		-1.17387	0.67013
		-0.87541	0.558377
		-1.13009	0.560227
		-1.04048	0.463763
		-1.33504	0.644633
		-1.53533	0.21025
		-1.48896	0.337377
		-1.49537	0.270347
		-1.53489	0.185777
		-1.66316	0.120633
		-1.3856	0.08299
		-1.80307	0.172223
		-1.74736	0.151283
		-1.72967	0.048783
		-1.59997	0.022983
		-1.53504	0.096093
		-1.76738	0.167127
		-0.19052	1.35003
		-0.86763	0.803417
		-1.38742	0.814673
		-0.8816	0.682837
		-1.90124	0.011103
		-1.83011	0.002693
		-1.87626	0.20358
		-1.81174	0.36676
		-1.47515	0.29611
		-1.32935	0.16171
		-0.65305	0.883783
		-0.83981	0.88126
		-0.87045	0.81914
		-0.75539	0.8068
		-0.35203	1.28671
		-0.30195	1.17272
		-0.75212	0.99665
		-1.05048	1.23526
		-0.99745	1.40818
		-0.62599	1.35455
		-0.34452	1.35999
		-0.19448	1.44699
		-0.3772	1.43145
		-0.58333	1.44812
		-0.31113	1.38399
		-0.17938	1.37475
		-0.37724	1.31011
		-0.9753	0.637717
		-0.97546	0.43089
		-0.43545	1.0262
		-0.54075	1.19839
		-0.60821	1.32883
		-0.26188	1.30536
		-0.53717	0.981147
		-0.50873	0.945053
		-1.08671	0.146813
		-1.51095	0.51384
		-1.46337	0.363437
		-1.17631	0.38072
		-1.21964	0.115537
		-1.44715	0.076493
		-1.41824	0.17854
		-0.29452	0.96533
		-0.39586	1.22976
		-0.4226	1.42891
		-0.49321	1.33901
		-0.31904	1.36742
		-0.25561	1.38343
		-0.61617	1.40564
		-0.48727	1.26835
		-0.10822	1.27863
		-0.21667	0.950513
		-0.36691	0.913943
		-0.02326	1.1775
		-0.14413	1.19849
		-0.61804	0.655227
		-0.83366	0.642777
		-0.74179	0.645657
		-0.94323	0.44998
		-0.91306	0.354183
		-1.19887	0.12384
		-1.11844	0.207273
		-1.27754	0.23378
		-1.18489	0.170797
		-1.33298	0.09327
		-1.35774	0.065897
		-1.07997	0.198527
		-1.26657	0.05362
		-1.29113	0.065687
		-1.28269	0.06074
		-1.09722	0.24147
		-0.94112	0.21277
		-0.92325	0.721987
		-0.96559	0.789987
		-0.96055	0.707373
		-1.2643	0.48033
		-1.27157	0.511033
		-1.14705	0.404277
		-0.30061	1.29633
		-0.12136	1.21666
		-0.14595	1.13413
		-0.01392	1.17435
		-0.33725	1.0191
		-0.76074	1.19812
		-0.98511	1.1872
		-0.79568	1.04051
		-0.44739	1.1642
		-0.10502	1.12335
		-0.84418	0.34496
		-0.00113	1.44088
		-0.24327	1.33486
		-0.27664	1.32694
		-0.79807	0.503503
		-1.3947	0.090573
		-0.28189	0.888533
		-0.93929	0.445547
		-0.89765	0.447303
		-1.15278	0.402713
		-1.06279	0.570837
		-0.61929	0.634777
		-0.39637	1.02352
		-1.25965	0.758823
		-1.18204	0.858877
		-1.32577	0.72487
		-1.36063	0.86422
		-1.46106	0.765637
		-1.48884	0.820877
		-1.29801	0.863833
		-1.32747	0.924917
		-1.0708	1.08291
		-0.77785	1.2039
		-0.65342	0.945513
		-1.11073	0.047797
		-0.80365	0.783307
		-0.00143	1.60798
		-1.04409	0.445447
		-1.32069	0.151677
		-1.2013	0.276617
		-1.09706	0.578543
		-1.21216	0.166807
		-0.64017	0.695233
		-1.34464	0.641167
		-0.99557	0.989897
		-0.7594	1.11209
		-1.21014	0.116053
		-1.50098	0.400513
		-1.12047	0.54149
		-1.2332	0.265883
		-1.3429	0.167887
		-1.03749	0.61726
		-1.20128	0.36403
		-1.08026	0.54656
		-0.83457	0.64757
		-1.14002	0.41442
		-1.02474	0.553633
		-0.92239	0.39483
		-1.2847	0.06324
		-1.21057	0.691927
		-0.98781	0.67484
		-0.9996	0.814527
		-0.42619	1.03614
		-0.0556	1.32792

## Sheet: Figure 3C
LaminB1
A2B		B2A		sA2wA		wA2sA		wB2sB		sB2wB
ESC	NPC	ESC	NPC	ESC	NPC	ESC	NPC	ESC	NPC	ESC	NPC
-0.36464	0.160353	0.28963	-0.32176	-0.84548	-0.78128	-0.43882	-0.58793	-0.18512	0.493891	0.699426	0.327548
-0.90722	-0.66493	0.202178	-0.59039	-0.78331	-0.48229	-0.27329	-0.83303	-0.09026	1.23238	0.80749	0.15307
-0.22605	1.22223	0.467723	-0.45777	-0.64433	-0.78877	-0.29632	-0.67458	-0.23529	0.663711	0.792184	0.837687
-0.11978	1.13211	0.532826	-0.18973	-0.74317	-0.9477	-0.32802	-1.0249	0.30361	0.943636	0.833348	0.756151
-0.44844	0.318654	0.495187	-0.41306	-0.3258	-0.19281	-0.00612	-0.75004	-0.00772	0.019664	0.556761	-0.37761
0.173955	1.12395	0.451476	-0.29824	-0.65056	-0.83435	-0.1988	-0.7814	-0.055	-0.25336	0.701576	0.15662
-0.87354	-0.22889	0.406656	-0.27247	-0.5474	-0.45968	-0.23185	-0.71842	0.213103	1.16544	0.94447	0.298088
-0.33559	0.420701	0.533458	-0.11936	-0.78261	-0.6956	-0.20338	-0.64604	0.347584	1.28452	1.41655	0.962207
-0.7325	-0.58008	0.039716	-0.58389	-0.48859	-1.28474	-0.34461	-0.64081	0.149123	1.30938	0.595979	0.246173
0.15196	1.27406	0.169081	-0.338	-0.51695	-0.07549	-0.55361	-1.20904	-0.12758	0.097149	0.844451	0.390374
-0.69921	-0.51643	0.31364	-0.65192	-0.82539	-0.57415	-0.5881	-0.92859	-0.40508	0.114739	0.995047	0.770126
-0.44513	-0.14671	0.392147	-0.85934	-0.79856	-0.72638	0.222853	-0.58185	-0.02552	1.04681	0.279863	-0.07802
-0.21134	-0.25999	0.568364	-0.39752	-0.93667	-1.08864	0.393562	-0.06533	0.457233	1.2325	0.378056	0.264509
-0.04985	-0.87069	0.634853	-0.62124	-0.81394	-1.00514	-0.38825	-0.92662	0.038006	0.208806	0.328654	0.187959
-0.09053	-0.819	0.617688	0.636451	-1.03839	-0.8191	-0.42456	-1.20677	-0.0748	0.22286	0.262897	-0.10423
-0.33396	-0.63413	0.686357	0.605268	-0.67915	-0.5757	-0.30743	-1.3652	-0.36478	0.133846	0.297301	-0.18933
-0.94473	-0.75559	0.742425	0.873414	-0.51233	-0.18588	-0.1259	-1.20882	-1.03515	-0.25273	0.054555	-0.66409
-1.26084	-0.76609	0.786692	1.06806	-0.77249	-0.36736	-0.17607	-0.74089	0.459416	1.28181	-0.02993	-0.3182
-0.77429	-0.16952	0.642049	0.889566	-0.68348	-0.74408	-0.24822	-1.15748	0.573348	1.1768	0.023128	-0.05346
-0.62834	-0.54315	0.760163	0.877736	-0.31438	0.022673	-0.00195	-0.5945	-0.3803	-0.48999	0.399977	-0.71642
-0.69411	-0.78934	0.71256	0.618678	-0.2327	0.504464	0.27296	-0.56568	-0.17609	0.406715	0.488518	-0.44017
0.161296	0.567535	0.903948	0.528782	-0.58006	0.345686	0.234817	-0.97091	-0.10885	-0.16705	0.393965	-0.29733
-0.68414	-0.67374	0.835375	0.354645	-1.07662	-0.30474	0.188055	-0.97574	-0.14957	0.211298	0.399455	-0.13036
-0.59796	-0.46763	0.763795	0.420568	-1.16251	-1.21508	-0.15131	-0.30607	0.211222	0.296467	0.39382	0.495623
-0.50146	-0.32573	0.912021	0.217183	-0.51094	-0.37929	0.440434	-1.05966	0.126349	0.539816	0.522131	0.349648
-0.5355	-0.31923	0.015173	-0.91044	-0.53556	-0.39076	-0.2698	-1.02483	0.233033	0.627666	0.797404	0.116705
-0.34162	-0.34145	0.342774	-0.49417	-0.40696	0.271135	-0.29366	-0.6106	0.20619	0.610711	0.888874	0.264559
0.342526	1.27851	0.213681	-0.5601	-0.65706	0.015158	0.198446	-0.4632	-0.23578	0.407907	1.0168	-0.05882
0.067972	0.820165	0.371909	-0.35933	-1.21749	-0.56177	0.155243	-0.66101	0.01918	0.29699	1.10879	-0.10607
-0.87133	-0.69882	0.54568	-0.46653	-0.69083	-0.62614	0.556418	0.181305	-0.13931	0.517442	0.991059	-0.16106
0.153602	0.268172	0.543469	-0.43912	-0.98396	-0.64888	-0.06792	-0.40367	-0.44582	0.404869	0.857735	-0.4745
0.330961	0.548873	0.38087	-0.50744	-0.66884	-0.39278	-0.12219	-0.38394	-0.97638	0.652213	0.778652	-0.37206
0.096782	0.142627	0.3543	-0.40497	-0.95563	-0.4146	0.20348	-0.70356	0.197974	0.555646	0.813818	-0.1037
0.085487	0.571929	0.498121	-0.43785	-0.99037	-0.96452	0.092117	-0.56232	0	0	0.271946	-0.32979
-0.17872	1.17713	0.541663	-0.70441	-0.91534	-0.82519	0.070709	-0.50159	0	0	0.984359	0.52797
-0.84282	0.166238	0.269225	-0.89684	-0.7148	-0.51162	-0.0197	-0.60313	0.012778	0.182803	0.852565	0.092882
-0.72291	0.503567	0.51613	-0.39683	-0.54779	-0.1756	-0.53997	-0.84115	0.223209	0.898012	0.735262	1.16557
0.194409	1.31029	0.414988	-0.32777	-1.12246	-0.65712	-0.39592	-0.81816	0.531507	1.13797	0.840699	0.872859
-0.21336	0.478448	0.408613	-0.44267	-1.03255	-0.68128	-0.44837	-0.78933	0.037866	0.663557	0.714658	1.02753
0.331597	0.812368	0.532819	-0.1449	-0.56606	-0.62078	-0.53794	-0.73868	0.116049	0.815831	0.783221	1.16172
0.332856	1.24622	0.569783	0.010304	-0.57303	-0.64345	-0.09455	-0.86835	-0.34181	0.682106	0.818647	0.262743
0.243473	0.669199	0.549383	-0.1458	-0.55322	-0.99215	-0.13285	-0.52592	-0.29641	0.81011	0.659403	0.072331
-0.76811	-0.14399	0.618083	-0.18877	-1.02724	-0.68606	-0.22322	-0.90872	-0.0469	1.26825	0.749747	-0.45706
-0.64308	-0.11486	0.598418	-0.47556	-0.77586	-0.50535	0.088682	-0.70355	-0.22705	0.474132	0.864284	0.855539
-0.54949	0.32997	0.712356	0.05746	-1.17068	-0.72008	-0.03017	-0.45368	-0.40035	0.93478	0.768082	0.753285
-0.7553	-0.6064	0.792905	-0.14272	-0.73131	-0.16255	-0.11949	-0.69436	-0.94127	1.10002	0.842479	1.06953
-0.46817	-0.7266	0.71995	-0.43825	-0.5742	-0.91004	-0.34726	-0.86682	-0.75757	0.912869	0.606869	0.854809
-0.2742	-0.62067	0.727227	0.113373	-0.99433	-0.89413	-0.33133	-0.62346	-0.6986	0.715922	0.657285	0.864983
-0.34062	-0.50792	1.01374	-0.19481	-1.14226	-0.29333	-0.44511	-0.88432	0.044285	0.913828	1.04545	1.37396
-0.23229	-0.51383	0.81839	-1.29282	-0.61279	-0.12038	-0.38697	-0.79643	0.052106	0.874791	0.880582	1.14429
-1.03663	-0.52601	0.764044	-0.35698	-0.66028	0.00208	0.686855	-0.26213	0.033488	0.989707	0.605497	0.841073
0.056241	0.931358	0.864505	-0.48496	-0.70318	-0.09421	0.39037	-0.26129	0.005529	1.00872	0.796515	0.846984
-0.67887	0.488642	0.890644	-0.28434	-0.89913	-0.66673	0.364603	-0.26436	-0.43157	0.523845	0.783921	0.23977
-0.58739	0.419084	0.884275	-0.36012	-0.91731	-0.71974			-0.25699	0.464539	0.95263	0.438297
-0.42452	0.480255	0.250442	-0.75579	-0.76094	-0.47737			-0.15341	1.36422	0.991863	0.492369
-0.42052	0.753762	0.910147	-1.0639	-0.36313	-0.16137			-0.16429	1.34864	1.10034	1.35252
-0.02073	0.829305	0.855382	-0.74547	-0.377	-0.01974			-0.17289	1.18517	1.02241	1.18008
-0.35297	0.126641	0.864358	0.74881	-0.22091	0.014501			0	0	1.03151	0.993641
-0.45376	0.292043	0.80395	0.288607	-0.50369	-0.43413			0	0	0.980533	0.965668
0.187528	0.548647	0.794344	0.383071	-0.68203	-0.64843			0	0	0.767737	-0.88418
-0.77733	-0.15328	0.758281	0.673498	-0.48012	-0.36544			-0.00295	0.398005	0.936202	-0.99437
-0.76255	-0.95464	0.786604	0.612639	-0.07274	-0.21827			0.145463	0.259643	0.798058	-0.91318
-1.30532	-1.22792	0.309711	0.019213	-0.42329	-0.23211			0.127438	0.253118	1.0544	1.3998
-1.24832	-1.0508	0.441457	-0.17935	-0.30636	0.206624			0.626738	1.33694	0.746882	1.17524
-0.81057	-0.76894	0.429345	0.011491	-0.31081	0.251332			0.39013	0.755575	0.641487	1.14171
-0.50411	-0.55106	0.448884	0.195582	-0.31596	0.062357			0.428031	0.879866	0.699059	1.27055
-0.67875	0.252394	0.278913	-0.07525	0.001373	0.274481			0.442906	0.991037	0.798844	1.33489
-0.28793	0.335027	0.369245	-0.98644	-0.12802	0.137585			0.556556	1.20064	0.758898	1.2108
-0.39563	0.768183	0.587865	-0.59919	-0.67481	0.037737			0.82469	1.57223	1.01113	-0.80033
-0.51969	-0.53923	0.443606	-0.27009	-0.51602	0.607901			0.610149	1.33963	1.0258	-0.70832
-0.78353	-0.57277	0.554176	-0.81311					0.242141	1.1222	1.06586	1.02027
-0.82355	-0.83852	0.661971	-0.22971					0.075795	0.780106	0.737193	-0.8696
-0.70125	-0.95805	0.667948	-0.01912					0.0417	-0.04215	0.807861	0.571556
-0.41908	-0.93686	0.621023	0.116537					0.109001	1.17708	0.726703	1.03807
-0.04463	0.105589	0.59705	0.148953					-0.22112	0.708713	0.681339	0.850213
-0.50068	-0.2839	-0.1201	-0.07534					0.195634	0.877707	0.798372	0.930029
-0.77874	-0.72094	0.356637	0.525981					0.135445	0.804067	1.00926	0.872724
-0.75384	-0.83038	0.6237	0.710864					0.502077	1.11655	0.438746	0.189577
-0.48354	0.3962	0.485282	0.550311					-0.28189	-0.31786	0.412748	-0.43094
-0.67509	0.379787	0.002713	0.025833					0.200046	0.642222	0.862401	0.534636
-1.10983	0.048848	0.396303	0.1496					0.327691	0.915546	0.983883	0.245203
-0.64027	0.006316	0.717475	0.145597					0.534048	1.21101	0.556262	0.015758
-0.25237	0.427169	0.590907	-0.13827					0.43717	1.36237	0.712982	0.13976
-0.81356	-0.93284	0.754827	-0.13877					0.43467	1.28962	0.599186	0.111685
-0.66734	-0.72022	0.832554	-0.05118					0.907084	1.31749	0.643889	0.234686
-0.4599	0.021518	0.754159	0.149871					0.206131	1.02293	0.872223	-0.17909
-0.48004	0.388679	0.688365	-0.06801					0.311587	1.26025	0.708637	0.942347
-0.64977	-0.02578	0.746251	-0.26322					0.203781	1.05973	0.703456	0.951216
-0.82481	-0.11269	0.638864	-0.28319					-0.33538	0.23995	0.665208	0.850873
-0.39188	0.179976	0.416695	-0.21369					-0.17047	0.371287	0.520925	0.678617
-0.41443	-0.36689	0.249326	-0.19901					0.594773	1.24221	0.438501	0.319166
-0.63043	-0.64442	0.474414	0.169918					-0.15015	0.697402	0.651128	0.404155
-0.7609	-0.94285	0.293685	0.039986					-0.05959	0.630599	0.54442	-0.95605
-0.79294	-0.73639	0.32162	-0.02909					-0.02967	0.003495	0.259807	-0.01838
-0.91776	0.358125	0.416855	0.112427					-0.04167	-0.61745	0.733976	-0.64086
-1.02817	0.699082	0.465257	0.117094					0.413587	0.723796	0.869837	0.61592
-1.14037	0.939964	0.289411	-0.03712					0.309695	0.714977	1.14691	0.293833
-1.01095	0.823447	0.344994	-0.19984					-0.05043	0.177826	0.971596	0.494292
-0.69492	0.653717	0.558635	0.148923					0.239564	0.264979	0.915998	1.19943
-0.65466	0.633479	0.233258	-0.09494					0.673295	1.22733	1.06057	1.00841
-0.78257	0.599242	0.664993	-0.07315					0.449504	1.2539	1.03752	1.09403
-0.96721	0.595501	0.622395	0.257737					0.371619	0.615962	1.16075	1.0531
-0.57888	0.391476	0.610278	0.419934					-0.03402	0.541362	1.10587	0.841383
-0.92228	0.715063	0.944154	0.433356					0.27376	1.00314	0.826498	0.650563
-0.90215	0.735612	1.00533	0.153226					0.059108	0.822388	0.763276	-0.0837
-0.32696	0.270139	0.6146	-0.20552					0.220328	0.950979	0.774057	-0.02089
-0.77072	0.594582	1.109	1.09784					0.056937	0.060704	0.745089	-0.1551
-1.15722	0.785132	1.20975	0.701571					0.374305	0.573912	0.545363	-0.72184
-0.94876	0.633656	-0.14203	-0.31373					0.520955	0.941152	1.01087	0.53769
-0.239	0.163068	-0.01421	-0.62518					0.605208	1.20806	1.03428	0.250913
-0.46339	0.333815	-0.04702	-0.55645					0.370664	1.10719	1.08738	0.550903
-0.21506	0.154354	0.082872	-0.4188					0.13421	0.839348	1.01689	0.296119
-0.98203	0.676244	-0.30724	-0.50773					0.361441	1.20184	1.00143	0.485759
-1.02853	0.689887	0.01743	-0.48167					-0.0297	0.873042	1.18126	1.06422
-1.1682	0.791754	0.168021	-0.23545					0.195059	0.782287	1.10772	1.05217
-1.28687	0.933413	0.063957	-0.18835					-0.17311	0.308801	1.04921	0.956078
-0.79822	0.571227	0.303048	0.446957					0.059591	1.07882	1.05692	1.06615
-0.39869	0.264198	0.05085	-0.7543					-0.24459	1.01887	0.841922	0.978701
-1.30264	0.804774	0.098772	-0.78021					-0.15601	1.40911	0.812381	-0.10893
-0.61813	0.365813	0.50997	-0.83943					-0.56927	0.987064	0.580449	-0.25892
-0.63818	0.383253	-0.04479	-0.98834					0.163944	1.07248	0.577519	0.301464
-0.0914	0.060692	0.272796	-1.30067					-0.06744	0.922205	0.64039	0.477422
-0.5325	0.38736	0.004833	-1.37687					0.075316	1.36766	0.494299	0.367415
-1.086	0.760242	0.026345	-1.11398					-0.09564	0.822122	0.1852	0.556541
-0.66382	0.47606	0.278493	-0.4256					0.503646	0.974632	0.755788	0.70127
-0.82499	0.074782	0.280411	-0.37488					0.383209	0.908778	0.93019	0.264561
-1.15001	-0.90261	0.080489	-0.79386					0.177514	0.826193	1.01896	1.00352
-0.57258	0.089992	0.763561	-0.57218					-0.05981	0.8098	1.08173	1.16318
-0.70604	0.675829	0.962885	-0.54992					0.343003	0.632348	1.07968	1.3458
-0.97023	0.675706	0.613117	-0.37863					0.555208	0.859919	1.16899	1.25832
-0.84577	0.407249	0.639279	-0.46103					0.460804	1.00567	0.779998	-0.1072
-1.0684	0.509315	0.392064	-0.45666					0.621231	0.88677	0.711538	1.264
-0.62546	0.317866	-0.43008	-0.85464					0.201216	0.933595	0.709091	1.17409
0	0	-0.26529	-0.76257					0.206506	1.17867	0.694024	0.506846
0	0	-0.52013	-0.91819					-0.00648	0.958082	0.656125	0.640691
0	0	0.035275	-0.53909					0.61294	1.27488	0.47084	0.327064
0	0	-0.05658	-0.73054					0.61986	1.26467	0.075364	-0.12909
0	0	-0.12183	-0.83293					0.502928	0.833681	0.602768	0.699697
-0.37184	0.228037	-0.07763	-0.8484					0.316295	1.08697	0.41167	0.101803
-0.74375	0.454532	0.0205	-0.50951					0.32655	1.05989	0.417351	0.36058
-0.62211	0.384749	0.036444	-0.98089					0.272437	1.05622	0.465894	0.343434
-0.74817	0.472454	-0.1043	-0.71138					0.043289	0.563735	0.576933	0.685564
-0.87475	0.573144	-0.1192	-0.27892					-0.08055	-0.04335	0.536803	0.987004
-1.0002	0.679744	-0.03855	-0.43088					0.38553	0.521709	0.492243	0.57413
-0.37274	0.257642	-0.04062	-0.69614					0.001844	0.706204	0.461911	-0.53943
0	0	0.029266	-0.52					-0.25671	1.07871	0.146585	-0.71585
0	0	-0.12718	-0.36669					0.175043	1.10881	1.18416	0.267837
0	0	-0.14369	-0.70088					0.392819	1.4027	0.841179	-0.74417
-0.14288	0.108222	-0.0535	-0.46911					0.041239	1.26725	0.47139	-0.60176
-0.84535	0.663224	0.171279	0.023548					0.089178	1.06151	0.486394	-0.24798
-0.41558	0.333036	0.113835	-0.09357					-0.12433	0.659659	0.533311	-0.17476
0	0	0.045527	-0.29912					0.172177	0.806914	0.697786	-0.16726
-0.61944	0.535826	0.333786	-0.16941					-0.27259	0.430332	0.505968	-0.41491
-0.45886	0.412212	0.344676	-0.12753					0.141625	0.537271	0.940375	0.971415
-0.80381	0.750469	0.228841	-0.04984					0.192395	0.906438	0.865378	1.16637
-0.78088	0.61283	0.047386	-0.23489					0.201209	0.922101	0.723161	0.710415
-0.55355	-0.07876	-0.11979	-1.00553					0.235457	0.823593	0.592704	-0.54008
-0.61001	-0.67001	-0.02569	-1.15922					0.166486	0.732839	1.04181	0.611046
-0.17514	0.093538	-0.16345	-1.14195					0.363663	0.928563	0.608455	0.656001
-0.48502	0.216695	0.757927	-0.1006					0.18366	0.745335	0.732913	0.561287
0.213227	0.929914	0.70349	-0.13093					0.110317	0.629004	0.679191	0.678025
0.145047	1.17773	0.59263	-0.14661					0.190779	0.804717	0.682195	-0.35166
-0.06446	0.161361	0.250553	-1.14391					0.187616	0.906023	0.807345	-0.4707
0	0	0.234902	-0.77066					0.168875	0.862498	0.719246	-0.63088
0.590587	1.11059	0.051612	-1.16621					0.00544	0.4897	0.775696	-0.3201
-0.62555	-0.37588	0.322325	-1.70997					0.287114	0.832482	0.768176	0.818569
-0.4481	-0.08492	0.299971	-1.65052					0.548093	1.19229	0.574627	0.484821
-0.36023	0.572677	0.423879	-1.43193					-0.05652	1.04384	0.630308	0.626872
-0.52003	0.476809	0.314771	-1.60401							0.813198	0.619378
-1.20718	1.17752	0.279325	-1.76617							0.898126	0.780598
-1.20937	1.41056	0.372507	-1.78234							0.872553	0.183837
-0.83594	1.15853	0.124347	-1.58259							0.871104	0.50117
-0.76122	1.12803	0.639299	-0.21364							0.66478	0.202372
-1.04435	1.24391	0.252353	-0.52664							0.924423	-1.00758
-0.92954	1.13024	0.218182	-0.46837							0.912662	-0.92874
-0.7977	0.714707	0.203771	-0.83012							1.03303	-1.38818
-0.85482	0.745417	0.696095	0.371581							0.852876	0.121485
-0.71184	-0.26584	0.658004	0.13597							0.548302	0.547619
-0.54581	-0.63642	1.09182	0.67872							0.760155	0.677331
-0.66979	-0.47493	0.965988	0.548281							0.781188	0.667633
-0.50714	-0.2371	1.10062	0.655541							0.834293	0.939641
-0.20568	0.683455	1.04801	0.740792							0.640777	-0.17297
-0.12694	0.722679	0.220934	-0.3684							0.552654	0.059609
-0.12231	0.775279	0.670973	-0.96939							0.548026	0.068697
-0.43436	0.794257	0.709072	-0.31845							0.557306	0.339903
-1.04279	1.09283	0.627545	-0.29438							0.567585	0.344322
-0.74334	0.850737	0.478487	0.056336							0.622207	0.314138
-0.77375	1.01233	0.432726	0.409921							0.809955	-0.26087
-0.92101	1.28933	0.68517	0.245773							0.452438	-0.2697
0	0	0.732426	0.513194							0.432776	-0.3315
-0.5973	0.831674	0.6808	0.775716							0.344139	-0.53173
-0.44103	0.586546	0.257361	0.387626							1.00255	-0.09468
-0.582	0.743045	0.197287	0.012941							1.01758	1.2265
-1.14967	1.39424	0.290543	0.06891							0.979501	1.11285
-0.87562	1.08906	0.203926	-0.30266							0.85237	0.628691
-1.2018	1.53618	0.268816	-0.07835							0.878633	0.373628
-1.34857	1.73476	0.200946	-0.20601							0.954976	0.633052
-0.73193	0.942554	0.161257	-0.34332							0.931044	1.15666
-0.66527	0.836219	0.248944	0.024847							0.921138	0.600088
-0.84135	0.826716	0.702214	0.174891							0.69938	0.766612
-0.53843	0.32689	0.782122	-0.03642							0.895684	1.12814
-0.45141	0.618486	0.842342	0.615571							0.783833	0.988838
-0.49831	0.787806	1.04321	0.809036							0.90312	-0.29109
-0.46864	0.987481	0.98295	0.680751							0.733844	-0.07158
-0.53772	0.745178	0.710023	0.955315							0.506086	-0.03409
-0.70003	0.465472	0.794938	-0.12073							0.259951	-0.64042
-0.47975	0.428948	0.793715	-0.24476							0.415059	-1.13587
-0.47619	0.815173	0.623958	-0.58425							0.467059	-1.17384
-0.61444	0.616039	0.677806	-0.28101							0.383947	-0.40387
-0.7775	0.458809	0.464222	-0.72926							0.296751	-0.41047
-0.42263	0.362375	0.314632	-0.72777							0.431671	-0.33512
-0.78363	0.807135	0.380579	-0.8724							0.606179	-0.1208
-0.96979	0.812043	0.563396	-0.91939							0.639957	0.267239
0	0	0.581129	-0.79518							0.736223	0.366668
0.001895	0.390098	0.554191	-0.69							0.301307	-0.08229
-0.16851	-0.17592	0.888878	-0.59987							0.160071	-0.00061
-0.60991	-0.79122	0.843761	-0.83886							0.397613	0.415004
0.040778	0.637621	0.707788	-0.7298							0.353781	0.516001
0.468085	1.28905	0.538718	-0.88997							0.326379	0.735362
0.254639	0.683037	0.75246	-0.99841							0.499352	1.0869
-0.03197	0.407288	-0.15275	-0.69032							0.587037	1.0926
-0.33608	-0.59103	-0.0596	-0.65027							0.576304	0.656743
-0.04136	0.122087	-0.0572	-0.63545
0.413849	1.07098	-0.12353	-0.63653
-0.03264	0.933334	-0.13897	-0.73215
-0.03639	0.273366	-0.02228	-0.71665
-0.24694	0.413468	0.272972	-0.1647
-0.22389	0.329986	0.177767	-0.54525
-0.21651	0.358822	0.212603	-0.53778
-0.22676	0.827294	0.035617	-0.35806
-0.29914	0.8657	0.087229	-0.08028
-0.38713	0.814212	0.0278	0.170824
-0.44342	0.526625	0.852073	0.022471
-0.2191	1.20116	0.864224	1.00485
-0.02862	1.28632	0.743211	0.945765
-0.76975	-0.31889	0.809004	0.943865
-0.24565	-0.24146	0.980926	1.34216
-0.02986	-0.78295	1.04107	1.09852
0.189838	-0.84779	1.06347	1.05164
0.067357	-0.84798	1.15657	0.685491
-0.14302	-0.24048	0.952086	0.510435
-0.77394	-1.05379	0.777578	-0.12524
-0.73897	-0.23344	0.719214	-0.17487
-0.35071	0.744929	0.700337	-0.41826
-0.74371	-0.96807	0.803953	-0.2105
-0.66624	-0.65169	0.79779	-0.49387
-0.11219	-0.24728	0.955186	-0.08019
0.009293	0.018927	0.984581	-0.21444
-0.60581	0.012362	0.690102	-0.14904
-0.74323	-0.34586	0.654799	-0.46429
-0.59228	-0.35863	-0.08498	-0.46863
-0.86604	-0.46863	0.528454	-0.0347
-0.82611	-0.35336	0.881435	0.310309
-0.71223	-0.32293	0.934029	0.446982
-0.54546	-0.2016	1.13048	0.8826
-0.42201	-0.14194	0.289261	-0.9041
-0.502	-0.12199	-0.35114	-0.76254
-0.45424	0.262519	0.229818	-0.83004
-0.58483	-0.12067	0.730683	-0.7873
-0.28313	0.062784	0.645678	-0.18625
0.14264	0.897828	0.49395	0.131151
-0.23898	0.328545	0.753147	-0.8996
-0.37446	0.240002	0.679542	-0.6213
-0.22671	0.599769	0.44698	0.205457
-0.34766	0.350723	0.967903	-0.26977
-0.24781	0.12222	0.607084	-0.59566
-0.35589	0.63808	0.68828	-0.82193
-0.22071	0.551069	0.689634	-0.99624
0.013773	0.848932	0.681814	-1.29154
0.024199	0.930307	0.679358	0.714476
-0.67038	-0.07634	0.640408	0.771144
0.06742	0.850431	0.632881	0.614513
-0.17942	0.184663	0.311148	-0.60652
-0.37396	0.545542	0.593803	0.46365
-0.62255	0.51916	0.725976	0.662526
-0.50636	0.686874	0.797149	1.02018
-0.67913	0.605937	0.951243	1.28146
-0.4611	0.538823	0.860224	1.27215
0.058626	0.939734	1.03085	1.30939
-0.12739	0.658184	1.10331	1.1732
-0.64033	-0.43896	0.956419	1.01579
0.288143	0.878585	0.589274	0.385084
0.427299	0.649182	0.617515	0.662686
0.638558	0.992382	0.73436	1.07281
-0.35586	-0.10604	0.879198	0.92017
-0.32955	0.644688	0.918541	0.56475
-0.31191	-0.04312	0.901841	0.731855
-0.29871	-0.07696	0.990517	1.09766
-0.46169	-0.10438	0.915848	0.802984
-0.14579	0.818296	0.968478	0.549705
-0.57785	1.03361	0.865481	0.833957
-0.26684	0.381221	0.889558	0.399606
-0.70279	1.20886	0.756073	0.142658
-0.52731	0.47034	0.909906	-0.16576
-0.70436	-0.30218	1.03069	0.098591
-0.67163	-0.55516	0.893728	0.006425
-0.24781	0.017933	0.898079	0.242141
0.03175	0.678084	0.507627	-0.39652
-0.09664	0.062077	0.964071	-0.57753
-0.00201	0.142422	0.752797	-0.92613
0.311045	0.575099	0.901423	-1.1085
0.041509	0.489815	1.02023	-1.14188
0.346569	0.964523	1.0105	-1.24716
0.41599	1.05514	0.854948	-0.40732
-0.67819	-0.05063	0.825304	-0.39779
-0.63668	-0.54611	0.892558	-0.30415
-0.64417	-0.58626	0.739984	-0.36792
-0.34895	0.172267	-0.41261	-1.19166
-0.08246	0.145453	-0.43641	-1.04635
-0.22615	0.056823	-0.33546	-0.89617
-0.73412	-0.3417	-0.18043	-0.33202
-0.09559	0.483969	-0.52455	-0.06733
-0.44622	-0.42902	-0.29787	-0.00724
-0.55249	-0.28844	-0.07307	-0.04929
-0.98973	-0.71123	0.234605	0.10854
-0.69099	-0.43567	0.487605	0.027557
-0.15139	0.765909	0.253043	-0.40479
-0.35538	0.060501	0.031269	-0.57208
-0.51552	-0.15035	0.308832	-0.37632
0.031913	0.609196	0.371585	-0.59332
-0.49403	-0.01743	0.359432	-1.0655
-0.71226	-0.09327	0.039939	-0.93983
-0.472	0.188662	-0.04039	-0.67984
-0.82064	-0.77481	-0.05053	-0.51143
-0.37269	0.277197	0.011632	0.095784
-0.23442	0.43924	-0.09234	-0.33352
-0.51059	0.410568	-0.09456	-0.43876
-0.41911	0.631016	0.300278	-0.34944
-0.78137	0.308526	0.259347	0.047579
-1.13416	-0.3387	0.145981	-0.20635
-0.26599	-0.10285	-0.20028	-0.81685
-0.47024	0.03272	0.781062	0.144307
-0.45108	-0.01097	-0.51765	-0.44997
-0.32621	-0.0133	-0.16992	-0.67372
-0.30312	-0.19918	-0.01132	-0.54968
-0.66385	-0.31203	0.145133	-0.23902
-0.64156	0.128227	0.131462	-0.30467
-0.11986	0.78465	0.143624	-0.27428
-0.6895	-0.66435	0.008339	-0.15806
-0.72091	-0.67341	0.001645	-0.25156
-0.24435	0.125742	0.325983	-0.25659
-0.20311	-0.02877	0.616861	-0.07265
-0.69597	-0.63349	0.487082	-0.26716
0.042936	0.126412	0.419832	-0.23094
-0.60777	-0.31079	0.403415	-0.36994
-0.75763	-0.51205	-0.06191	-0.87359
-0.80023	-1.30929	0.387812	-0.65515
-0.28899	-0.47537	0.662578	-0.50927
-0.43402	-0.14327	0.534088	-0.32909
-0.66497	-0.2835	0.48287	-0.46905
-0.6292	-0.33897	0.565459	-0.31644
-0.64334	-0.31477	0.479989	-0.59652
-0.18593	0.299157	0.376303	-0.83498
-0.19019	0.184935	0.263385	-0.68337
-0.25471	-0.60816	0.319626	-0.73831
-0.32946	-0.55466	0.241056	-0.6129
-0.92713	-0.35336	0.227842	-0.66081
-0.33364	-0.06631	0.274576	-0.78638
0.119763	0.29662	0.092645	-0.91781
0.37973	0.303725	-0.01526	-0.76766
0.338576	0.657145	0.053507	-1.19166
0.456629	0.970231	0.127682	-0.72834
-0.38506	-0.01697	0.334919	-0.65066
-0.25463	0.008036	0.242679	-0.79716
-0.33363	-0.17139	0.404432	-0.94185
-0.18708	0.821392	0.537708	-0.89237
-0.12229	0.767063	0.464204	-0.70887
-0.29454	0.402862	0.533294	-0.43585
-1.02631	-0.24332	0.564251	-0.4824
-1.11733	-0.21392	0.685132	-0.57369
-1.22474	-0.045	0.532095	-0.38009
-0.95095	0.165959	0.278643	-0.39239
0.043951	0.287512	0.841761	1.02469
-0.44807	-0.52437	1.00651	1.06767
0.180263	0.624142	0.986661	0.827306
-0.55911	-0.70248	0.935016	0.665871
-0.76156	-1.24184	1.01782	0.412796
-0.87536	-0.8902	0.988511	0.480831
-0.71603	-0.71235	0.95407	0.394068
-0.11005	0.372719	0.887573	0.53837
0.11122	0.62201	0.749901	0.967819
-0.30055	-0.42558	0.829965	0.871124
-0.16941	1.20171	0.736441	0.798152
-0.04496	1.0912	-0.44052	-0.2661
-0.10659	0.548812	0.230402	-0.83256
-0.37195	1.02447	0.554585	-0.7813
-0.26002	0.944571	0.584973	-0.78705
-0.4027	0.834626	0.362318	-0.51762
-0.511	0.999256	0.54078	-0.41518
-0.62004	1.13558	0.632672	-0.68571
-0.50652	0.888638	0.433537	-1.00754
-0.72303	1.09866	0.235886	-1.01455
-0.86146	1.31377	0.418149	-0.06643
0.08897	0.967973	0.658765	0.49862
0.245726	1.12052	0.761527	0.690661
0.238679	1.06292	0.802359	0.595361
0.106739	0.744333	0.611653	0.386967
0.052534	0.856052	0.319723	-0.25782
-0.10448	0.700296	0.335546	-0.50376
-0.2676	-0.79321	0.530143	-1.09744
-0.51339	-0.55691	0.052053	-0.82734
-0.20085	-0.53587	0.08518	-0.39417
-0.31656	0.170809	-0.21393	-0.68016
0.291477	1.38818	-0.22324	-0.74332
-0.70989	-0.10036	-0.0819	-0.849
-0.58423	0.160714	0.18326	-0.58423
-0.07229	0.638401	0.154376	-0.75254
-0.78446	-0.91583	0.197197	-0.78794
-0.43265	-0.36698	0.105832	-0.662
-0.60036	-0.36884	-0.19371	-0.66638
0.245235	0.39943	0.119626	-0.85721
0.175352	1.12559	-0.06175	-0.69424
0.052323	0.37519	0.324839	-0.58308
-0.19597	-0.35235	0.607268	-0.70918
-0.0303	0.489138	0.347345	-0.77782
-0.01445	0.614871	-0.05859	-0.74801
-0.34379	0.167467	0.149078	-0.78824
-0.51699	-0.52832	0.280984	-1.10482
-0.01568	0.255469	0.190249	-1.05687
-0.00303	0.213475	-0.40509	-0.87736
0.01502	0.644242	-0.46606	-0.76226
-0.03567	0.539938	-0.16073	-0.61519
-0.15717	0.35548	-0.21191	-0.7925
-0.26448	0.52211	0.357665	-0.21933
-0.41605	-0.07731	0.593574	-0.12839
-0.63423	-0.90343	0.57142	0.153884
-0.64359	-0.92017	0.597163	-0.20408
-0.61427	-0.21522	0.668503	-0.10857
0.191526	0.68604	0.558004	-0.34449
0.162669	0.081821	0.334009	-0.60045
0.173808	0.571508	0.288886	-0.60332
0.300546	0.658689	0.187133	-0.51645
-0.06152	0.193915	0.175349	-0.5458
-0.46104	-0.14872	0.28332	-0.22589
0.127328	0.623776	0.068448	-1.11986
-0.1638	0.553496	0.11049	-1.07277
-0.78305	-0.25372	0.180489	-1.22022
-0.13426	0.399179	0.036876	-1.11638
-0.03337	0.754237	0.625023	0.04191
-0.00089	0.033959	0.781408	0.493712
0.183727	0.707837	0.37547	-0.50841
0.081639	0.396163	0.81441	-0.25216
-0.00409	-0.00749	0.801913	-0.17811
-0.13542	0.367631	0.275264	-0.16906
-0.67751	-0.75254	-0.15754	-0.72756
-0.47087	0.116792	0.88063	0.975078
-0.47289	0.618589	0.781933	0.427231
0.275412	0.038393	0.689003	0.753015
0.34708	0.512266	0.343722	0.243525
-0.6298	0.268093	0.467812	-0.10675
-0.3599	-0.43037	0.918422	0.941014
-0.73142	-0.143	1.04332	1.07972
-0.41618	0.82569	0.984468	1.06994
-0.66268	1.9738	0.999448	1.14773
-0.90395	2.22823	0.747527	0.879104
-0.73997	1.94732	0.94551	0.837017
-0.09044	0.246754	0.827348	0.779758
-0.26499	0.702498	0.979468	0.919965
-0.27832	0.671667	1.14273	0.741796
-0.28255	0.68083	0.930809	0.596665
-0.09459	0.227573	0.597181	0.084976
-0.52895	1.27987	1.01785	0.253769
-0.43782	1.0606	0.863716	0.347638
0	0	0.685678	-0.02525
0	0	0.249402	-0.46283
-0.28863	0.676038	-0.13543	-0.37431
0	0	-0.22126	-0.20534
-0.09491	0.213397	0.229288	-0.30026
-0.92748	2.06912	0.148422	-0.2014
-0.46052	1.0145	0.19511	-0.32855
-0.89793	1.99564	-0.28689	-0.70019
-0.7814	2.04699	0.180323	-0.17826
-0.33009	0.983769	0.548505	-0.05578
-0.63171	1.75219	0.561685	0.278425
-0.66735	0.11779	0.545317	0.245721
0	0	0.578896	0.362568
-0.77018	-0.25935	0.381928	0.323499
-0.41083	0.015555	0.400755	-0.18714
-0.51127	0.268059	-0.14316	-0.60996
-0.13266	0.823237	-0.14458	-0.43404
-0.07824	0.996291	-0.10106	-0.35831
-0.34	0.803649	0.000791	-0.61242
-0.46962	0.019318	0.212288	-0.03092
-0.11267	0.758446	0.240109	0.456162
0.059089	0.562308	0.307254	0.5963
0.086679	1.08004	0.200653	0.645152
0.109327	1.01533	0.217267	0.634596
-0.08213	0.74049	0.101928	0.267478
-0.41483	0.54583	0.242236	-0.13347
-0.30437	0.453006	0.304998	0.058455
-0.45445	0.366323	0.291709	0.517724
-0.22632	1.1031	0.302184	0.003885
-0.45467	1.10292	1.16705	1.3047
-0.47854	1.07348	0.865932	0.643942
-0.61186	0.618742	0.924552	0.256352
-0.67385	0.481161	0.783073	0.134607
-0.72552	0.265563	0.686579	0.375465
-0.52876	0.425029	0.5807	-0.26799
-0.83915	0.212361	0.595193	-0.3966
-0.73082	0.576201	0.951795	0.805168
-0.41255	-0.10004	1.02788	0.596693
-0.3994	0.544134	1.07755	0.669186
-0.20668	0.497899	0.797187	0.479656
-0.11239	0.287925	0.995847	0.857351
-0.29662	-0.19253	0.890987	1.07304
-0.43696	-0.53608	0.924713	0.0248
-0.02168	0.613671	0.784202	-0.09126
0.280409	1.22795	0.999599	0.687607
-0.09947	0.800816	0.996281	-0.1709
0.042618	0.420304	0.552847	1.04588
0.357302	1.1349	0.543092	0.602664
-0.3818	0.138827	0.509667	1.07597
-0.28006	0.35807	0.716085	1.21335
-0.50084	-0.47127	0.524001	1.15935
-0.18617	-0.29136	0.787238	1.0638
-0.46616	-0.47878	0.772626	0.808588
-0.97024	-0.0723	0.642093	0.958097
-0.63651	0.209588	0.306137	0.358063
-0.78224	-0.31893	0.212862	-0.16278
-0.94486	-0.19044	0.325052	-0.1082
-0.47324	-0.31795	0.223454	-0.69465
-0.1438	0.009019	0.166517	-0.35998
-0.54296	-1.05428	0.050879	-0.3718
-0.68901	-0.61779	0.099421	-0.59073
-0.10596	0.737761	0.085456	-0.50157
-0.39241	0.4506	0.256998	0.190667
0.105316	0.824025	0.608706	-0.49278
-0.00494	0.577909	0.373595	-0.55002
-0.3999	0.097334	0.469046	-0.63222
-0.21378	-0.14376	0.653614	-0.46441
-0.53215	-0.4378	0.438068	-0.7681
-0.31813	-0.22328	0.359227	-0.77289
-0.22907	-0.07232	0.375771	-0.87626
-0.11222	0.659843	-0.06036	-0.97198
-0.34274	0.669304	-0.05136	-0.89377
-0.24577	0.597956	0.681776	-0.93509
0.084387	0.493778	0.550967	-1.55179
-0.57693	-0.36631	0.288564	-1.51291
-0.70935	-0.11451	0.70682	-1.94039
-0.64173	-0.40974	0.662782	-1.3759
-0.14005	0.151297	0.606808	-1.15569
0.088394	0.574755	0.850941	-0.91014
-0.03351	0.356487	0.995734	-0.69666
-0.08527	0.343227	0.757158	-0.97837
-0.84314	-0.15417	0.593821	-1.48593
-1.00392	-0.69127	0.274883	-0.27197
-0.65304	-0.2688	0.373673	-0.75958
0.264743	1.11618	0.384895	-0.51972
-0.71445	-0.37505	0.583887	-0.21543
-0.67874	-0.14259	0.630831	-0.48399
-0.79878	-0.24133	0.499682	-0.36119
-0.75897	-0.55852	0.404842	-0.43447
-0.28827	1.10487	0.309995	-0.73436
-0.16579	1.01063	0.010143	-1.06059
0.06114	0.91719	0.054745	-1.13307
-0.12885	0.863155	0.087358	-1.08011
0.268892	0.790851	-0.00014	-0.68751
-0.42293	0.614263	0.18518	-0.56039
0.004507	0.729332	-0.35661	-0.79692
-0.56823	0.858505	-0.0778	-0.86781
-0.80264	1.20047	0.218504	-0.40112
-0.64933	0.880385	0.106824	-0.31381
-0.64681	1.01392	-0.12042	-0.55468
-0.30437	0.697313	-0.01547	-0.58158
-0.851	1.26048	0.36231	-0.57174
-0.80157	0.541228	0.470384	-0.70488
-0.55581	0.170031	0.16463	-0.8302
-0.65006	-0.27233	0.060236	-0.47747
-0.7651	-0.3459	0.373422	-0.3249
-0.83938	-0.26072	0.40853	-0.02678
-0.57555	-0.20129	0.2123	-0.06151
-0.69087	-0.18467	-0.13607	-0.73228
-0.5782	0.457686	0.2416	-0.49382
-0.55694	0.325999	0.181857	-0.66872
-0.62031	-0.56925	-0.03362	-0.65621
0.010936	0.95725	-0.22017	-0.15045
-0.35357	0.213019	-0.05261	-0.11437
-0.40892	-0.04294	-0.06592	-0.12114
-0.27125	0.432926	0.196752	0.618895
0.323638	1.06338	0.383719	0.803321
-0.61482	0.701586	0.294534	0.690551
-0.83684	0.610396	0.042875	0.333973
-0.59051	0.388296	0.533895	-0.27934
0.305023	0.972999	0.675415	-0.59224
-0.42024	0.101506	0.372233	-0.70456
-0.64687	0.110913	0.420172	-0.67117
-0.12337	0.508415	0.379206	-0.55792
-0.33038	0.970353	0.320068	-0.24821
-0.1701	0.634244	0.606935	-0.28153
-0.53863	0.274236	0.739046	-0.84234
-0.92527	0.135689	0.665179	-0.94442
-0.69605	0.183842	0.62461	-1.22647
-0.61119	-0.02604	0.535855	-1.27638
-0.31639	0.718569	0.069258	-0.40973
-0.90636	-0.92422	0.090446	-0.49197
-0.58695	-0.15248	0.30389	-0.25825
-0.28943	-0.09718	0.48344	-0.44435
-0.69924	-0.33017	0.587438	-0.11782
-0.69579	-0.42724	0.416838	-0.01818
-0.53233	-0.43111	0.532406	-0.08111
-0.46607	-0.5859	0.38574	-0.08863
-0.27545	-0.57823	0.074341	-0.0933
-0.35909	-0.6974	-0.21844	-0.32853
-0.70968	-0.8361	0.111614	-0.27795
-0.927	-1.03181	0.366963	-0.39498
-0.59892	-0.50407	0.272934	-0.17775
-0.49426	-0.84799	0.15574	-0.44469
-0.98428	-0.8739	0.001416	-0.17162
-0.68764	-0.80593	-0.13132	-0.34049
-0.31767	-0.37664	-0.26293	-0.36858
-1.04112	-0.41143	-0.30487	-0.39288
-0.9851	-0.85811	-0.39228	-0.36984
-0.69592	0.054807	0.908363	0.640543
-0.53348	0.089901	0.99499	0.31502
0.425252	0.546038	1.00575	0.510726
-0.53639	-0.25979	0.405064	-0.52496
-0.61128	0.072821	0.196392	-0.56324
-0.00268	0.424981	0.234327	-1.66249
0.02639	0.519756	0.202575	-1.4256
-0.16602	0.25902	0.653603	0.18646
0.138529	0.628062	0.491267	0.008723
-0.09732	0.577877	0.664247	-0.19018
-0.26489	-0.00393	0.625983	0.136574
-0.04646	-0.26876	0.660589	0.10453
-0.31653	-0.2039	0.378936	-0.25755
-0.28547	-0.11584	0.122292	-0.32966
-0.33576	-0.07666	0.92445	-1.70432
-0.09656	0.414545	0.957189	0.629019
-0.03542	0.405265	0.513678	0.177425
-0.04544	0.616737	0.651592	-0.21003
0.12907	0.66697	0.738517	0.173005
-0.20911	0.32639	0.557805	-0.11993
-0.41417	0.317544	0.342875	-0.591
-0.03293	0.573054	0.570257	-1.02902
-0.11847	0.235759	0.568576	-1.11814
-0.24276	-0.13839	0.204203	-0.40688
-0.13222	0.454417	-0.27421	-0.80207
-0.22223	0.187678	-0.1813	-0.71119
0.166298	0.979342	0.746525	0.72103
-0.26638	-0.05064	0.68315	0.880063
-0.07231	0.725889	0.848509	0.755718
0.252452	0.559078	0.550515	0.540544
0.161222	0.696655	0.569643	0.548962
-0.35508	0.087731	0.551681	0.599014
-0.30301	0.414523	0.357105	0.242339
-0.13526	0.569513	0.170517	-0.31829
0.164708	0.181851	0.356326	-0.57502
0.311246	0.350983	0.562211	0.041397
-0.25141	0.255472	0.62999	-0.23667

## Sheet: Figure 3D
RT
A2B		B2A		sA2wA		wA2sA		wB2sB		sB2wB
ESC	NPC	ESC	NPC	ESC	NPC	ESC	NPC	ESC	NPC	ESC	NPC
1.2999	-0.2951	-1.08225	-0.87842	1.73096	0.767814	-0.54053	1.12635	0.362246	-2.18564	-1.22663	-1.0997
1.20185	-0.14457	-0.99902	-0.47956	1.80437	0.855275	-0.42614	0.733526	-0.2872	-2.56044	-1.02695	-0.68739
1.04375	-0.82056	-0.87139	-0.24956	1.41885	0.507822	-1.17226	0.435738	-0.34298	-0.94459	-1.04022	-1.11257
0.947479	-0.73288	-0.957	-0.65705	1.43111	1.11266	-0.76093	-0.03293	-0.42842	-0.79603	-1.09777	-1.07657
1.21423	-1.16925	-1.12356	-0.51616	0.003318	-0.65014	-0.66219	0.877825	-0.74032	-1.13722	-1.50456	-1.15377
-0.18924	-1.29239	-1.37769	-0.71767	1.59575	0.53477	0.51278	0.594954	-0.81976	-1.19234	-1.09811	-0.50137
0.909636	-1.06278	-1.1916	-0.52165	1.62938	0.318839	0.072386	0.736475	1.54309	-1.68903	-1.17505	-0.99767
0.712869	-1.00238	-0.96521	-0.38042	1.32602	0.653562	0.248121	0.465052	-0.2483	-1.22206	-1.16799	-1.0656
1.80379	0.442524	-1.33057	-0.43579	1.70835	0.587	-0.0082	1.54322	0.301894	-1.12004	-1.64049	-0.57271
0.012994	-1.06586	-1.64395	-0.72842	0.980083	-0.66787	0.931639	0.484526	0.991281	-0.16847	-1.17073	-0.41713
0.618167	-0.97099	0.203946	0.918168	1.76833	0.964912	-0.06411	0.194103	1.34048	-0.18018	-1.24302	-0.57587
0.415971	-1.07262	-0.91286	0.660158	1.844	1.55853	-0.56303	1.16033	0.52932	-1.2441	-1.0567	-0.90791
0.050211	-0.83317	-1.02307	-0.03344	1.45267	0.502433	-0.6432	1.13248	-0.07711	-0.76577	-1.58687	-0.98487
-0.11983	-1.07588	-1.12753	-0.36758	1.54809	0.569487	-0.29938	0.701674	-1.06584	-1.94662	-1.50554	-1.16182
0.396351	-1.24426	-0.58687	-0.10489	1.29027	0.404691	0.704754	0.477581	-0.76123	-1.6322	-1.47459	-1.19716
1.87886	-0.80564	-0.62988	-0.07499	1.52595	1.43151	-1.17773	0.011393	0.866622	-1.16931	-1.42594	-0.87838
1.63024	-0.52538	-0.72913	-0.30089	1.83762	0.029459	-1.53102	0.265035	1.5704	-0.54727	-1.39948	-0.88311
1.05052	-0.54958	-0.61622	-0.29966	1.94234	0.878839	-0.87708	1.0822	0.257471	-1.30396	-1.15605	-0.87276
0.999077	-1.05574	-0.88595	-0.56867	1.78896	0.843092	-0.73361	1.41284	-0.03969	-1.12919	-0.61069	-0.37318
0.361015	-0.21338	-0.82443	-0.61548	0.599557	0.20693	1.21496	0.996616	-0.09873	-0.04812	-1.57611	-0.22563
1.1722	0.245262	-0.60067	-0.25242	0.730045	-0.55545	0.656	0.332456	1.39006	-0.46675	-1.14108	-0.35487
-0.21562	-0.80371	-0.61862	-0.39926	1.33398	0.395909	-0.30891	0.242881	1.35192	-0.59935	-1.32086	-0.59695
1.05991	-0.13718	-0.67646	-0.43395	1.67036	0.717591	-0.94032	0.444816	0.547132	-0.81525	-0.98458	-0.69429
0.702223	-0.50795	-0.58644	-0.25026	1.46928	-0.44977	-1.02069	-1.17247	0.595659	-0.46838	-1.21929	-0.45065
0.221975	-0.13298	-1.00039	-0.79949	1.35642	0.405653	-0.99449	0.360551	1.34677	-0.56771	-1.57084	-0.4974
0.329011	0.189127	-1.49051	-0.65707	1.29965	0.044821	-0.42849	0.784015	1.42753	-0.12837	-0.7552	0.30921
-0.46206	-0.93531	-1.15662	-0.60239	1.5515	0.549203	-0.80005	-0.17761	0.860863	-0.33633	-0.85569	0.183325
0.514899	-1.28526	-1.4099	-1.06279	0.986007	-0.6614	-0.23104	-0.55241	-0.66544	-0.42704	-0.95944	0.561343
0.104498	-0.3833	-1.39223	-1.33667	1.62463	0.674502	0.735737	-0.12416	-0.63769	-0.51868	-1.27884	-1.19755
1.48768	1.1315	-1.02072	-1.05856	1.81128	-0.72704	-0.69799	0.455872	-0.94748	-1.90528	-1.16669	-1.01708
-0.14552	-0.97542	-0.98014	-0.80963	2.05444	-0.40234	0.24595	0.509161	0.233976	-1.10801	-1.37381	-0.99482
0.267515	-0.44166	-1.03918	-0.90833	1.84216	-0.43249	1.64884	0.476908	-0.00171	-0.96757	-1.27659	-1.12962
0.25284	-0.44732	-0.91328	-0.6424	1.74819	-0.2696	-0.095	-0.32417	0.064241	-0.93686	-1.38568	-0.68337
-0.81356	-1.02116	-0.92773	-0.71177	1.90009	1.07481	-0.70512	-0.39507	0	0	-1.27159	-0.18007
1.59772	-1.03922	-0.74993	-0.36523	1.71376	1.49315	-0.86635	-0.18236	0	0	-1.09371	-0.71353
1.6151	-0.93764	-0.74359	-0.20863	1.13648	0.524769	-1.01	0.146979	-0.29768	-1.08617	-0.98076	-0.85809
1.30564	-0.72681	-0.29797	0.2861	1.56343	0.732255	-0.68324	0.969273	-0.45254	-1.21519	-1.32732	-0.83493
1.02596	-0.69353	-0.40207	0.377905	1.5082	0.13974	0.78645	1.34432	0.56282	-1.02305	-1.21578	-0.28101
1.43914	-0.02298	-0.76851	0.727627	2.10993	1.64552	-0.52107	0.869593	-1.04021	-1.98092	-0.98794	-0.23917
-1.12179	-1.08567	-1.05061	0.037609	1.4345	0.889132	-0.74278	1.06702	-1.31356	-1.91435	-1.23718	-0.27943
-0.98542	-1.14087	-1.1885	-0.07512	1.29674	0.217449	-0.58036	-0.07742	-0.30309	-0.98619	-1.66943	-1.91864
0.93963	-0.41092	-1.54242	-0.27382	1.33063	1.01834	-0.38021	-0.00234	-0.47537	-0.76097	-1.58475	-1.17074
0.97472	-0.25881	-1.2765	-0.10035	1.75248	0.029586	-0.33383	0.382985	-0.37123	-1.22306	-1.88329	-1.86554
1.0691	-0.28242	-1.55877	-0.00601	1.30856	0.157118	-0.39057	0.385972	-0.42207	-1.13583	-0.75835	-1.31158
1.37542	-1.13623	-0.9903	-1.36095	1.79505	0.092162	-1.04549	-0.57827	0	0	-0.86927	-1.39498
1.66296	1.19614	-1.35305	-0.99282	1.56402	0.339102	-1.0695	-0.41211	0.654175	-0.81166	-1.04847	-1.83269
1.25306	0.324372	-1.41965	-0.82448	0.988792	-1.26895	-1.0831	-0.40349	0.558061	-0.4804	-0.79994	-0.94604
0.777303	-0.37076	-1.17569	-0.69225	1.9652	0.335193	-0.82932	-0.07876	0.548232	-0.21471	-0.86953	-1.19715
0.105136	-1.07067	-1.34341	-0.73832	1.55174	0.179625	-0.78319	0.348425	-0.28739	-0.89729	-1.60919	-2.03114
0.622966	-0.54458	-1.2837	-0.74058	1.85021	0.892819	-0.23472	0.161435	-0.81256	-1.02833	-1.66691	-1.68149
1.62595	0.617534	-1.50517	-0.87758	1.39677	0.194297	-1.21334	-0.35753	-0.85559	-1.18656	-1.51995	-1.19805
1.15606	0.996881	-1.50992	-0.91009	2.16704	0.5387	-0.17283	0.233281	-0.2429	-0.88254	-0.64246	0.616231
2.05455	0.0151	-1.68403	-1.09946	1.67082	1.38482	0.503586	0.74561	2.42749	-2.75579	-1.35397	0.267769
1.66666	-0.65746	-1.54474	-0.91212	1.23559	1.47849			1.04678	-0.94766	-1.06356	0.19349
1.37799	-1.07693	-1.09043	-0.73907	0.861664	1.16127			-0.38438	-1.02348	-0.54083	0.350758
0.588526	-1.22752	-1.04407	-0.32568	0.435053	-0.01314			-0.37409	-0.88516	-0.9123	-0.50141
0.927806	-0.29414	-1.20693	-0.53769	0.984247	0.091529			-0.222	-1.53064	-1.18499	-0.92679
1.2684	-0.97226	-1.14672	-1.17454	0.917754	0.225655			0	0	-0.96806	-0.89884
1.13458	-0.79995	-1.01447	-1.11227	1.26042	0.927114			0	0	-1.46297	-0.77595
0.784464	-0.98966	-1.19378	-0.97658	1.1631	1.03727			0	0	-0.7617	-0.8443
-0.75058	-1.99615	-1.50303	-1.20706	1.36126	1.1711			-0.88408	-0.66796	-1.33082	-0.96677
1.53909	-0.31177	-1.47934	-0.95518	0.922008	0.777842			-1.04452	-1.12176	-1.21409	-1.09323
1.96379	0.208989	-0.36993	0.265414	1.67982	1.22313			-0.33048	-0.56613	-0.87804	-1.24173
1.50103	0.732093	-0.94388	0.022449	1.28901	-0.31843			-0.85939	-1.96673	-0.92912	-0.9122
1.55633	0.649712	-1.169	-0.14284	1.12985	-0.18313			0	0	-0.86656	-1.0326
1.47734	0.62408	-1.24677	-0.38707	0.097596	-0.53188			0	0	-0.67097	-0.57526
1.35199	1.33808	-1.4799	-0.21778	0.152553	-0.62245			-1.42235	-2.11604	-0.59919	-0.75663
1.73337	0.02308	-1.17924	-0.52164	1.22612	-0.69322			-1.42622	-2.12742	-0.75372	-1.05387
0.329454	-1.17884	-1.25513	-0.47769	0.912018	-0.40185			0	0	-0.69914	-0.53919
1.60537	-0.08449	-1.13156	-0.49823	1.39289	0.806643			-1.26593	-2.10172	-0.84734	-0.95624
1.28812	-0.00766	-1.44954	-0.95115					-0.89719	-1.41494	-1.79677	-1.02662
1.15956	-0.10673	-0.97799	-0.51883					0.279878	-0.10475	-0.90552	-0.62169
0.803587	-1.1167	-1.00752	-0.45907					-0.04912	-0.96456	-1.14851	-1.34216
0.690928	-0.90867	-1.32187	-0.63135					-0.20805	-0.91983	-0.78282	-0.82327
1.31896	0.39107	-1.40124	-1.0163					0.324864	-0.44045	-0.85788	-1.0237
1.60912	0.495713	-1.30696	-0.07867					0.047474	-1.3789	-1.69974	-1.96276
1.69607	0.921328	-2.08415	-0.11587					-0.10007	-0.73093	-0.87041	-0.88739
1.57002	0.637586	-1.3257	-0.04949					1.35565	-1.25489	-1.59839	-0.3219
2.06044	0.200295	-1.32785	-0.15321					0.890776	0.432355	-1.56121	-0.3304
1.46537	-0.10643	-1.24758	0.048021					-0.40948	-0.95614	-1.22429	-1.03538
1.43268	0.365291	0.886395	0.622086					0.660017	-0.88002	-1.00565	-0.9086
1.82583	0.043684	-0.1185	0.096985					0.431098	-1.12259	-1.19158	-1.55159
-0.08683	0.231109	-0.95989	-0.24496					0.365759	-0.84123	-0.83981	-1.42479
1.285	-0.06131	-1.55521	-0.47489					0.244446	-0.8636	-0.89435	-1.35312
1.13947	-0.24383	-1.24189	-0.41642					-0.79305	-0.97901	-0.75687	-0.75745
0.833923	-0.23434	-1.03011	-0.17994					-0.38105	-1.09127	-0.94521	-1.01789
0.925617	0.11348	-1.10052	0.008613					-0.2449	-1.11393	-0.53227	-0.82962
1.50763	1.21484	-1.1	0.170907					1.21907	-1.56734	-0.87089	-0.95509
1.3098	1.49721	-0.86052	0.074232					0.299728	-0.29712	-1.37479	-1.19735
1.49723	0.881658	-0.73367	0.146688					-0.69922	-1.51664	-1.50707	-1.16695
1.65492	0.78713	-0.88584	0.172659					-1.07639	-1.41798	-1.33733	-0.63538
0.773029	-0.42477	-1.0899	0.055254					0.551479	-0.82059	-0.62263	-0.3203
1.57249	0.201857	-1.47737	0.092661					0.241179	-1.01789	0.924795	-0.23297
1.67169	0.888015	-1.66761	0.248165					0.135348	-0.76709	-1.09646	-0.79084
0.480223	0.146894	-1.45358	-0.04713					-0.78337	-1.34298	-1.04253	-0.6557
-0.01829	-1.17608	-0.84418	-0.06805					-0.33032	-1.22219	-0.9778	-0.07498
-0.03493	-1.39316	-0.23339	-0.03636					-0.6123	-1.24567	-1.45525	-1.40001
-0.04299	-1.26661	-0.75763	-0.89094					-0.39699	-0.52234	-1.50666	-1.25495
-0.20688	-1.23769	-0.73552	-1.33633					-0.96461	-1.03865	-1.11076	-0.83913
-0.45794	-1.34589	-0.27521	-1.60788					-0.7641	-0.92675	-1.34961	-1.18736
-0.37788	-1.32396	0.035117	-1.05612					-0.20566	-1.15258	-1.60917	-1.35806
-0.25905	-1.31024	-0.54558	-1.39901					-0.19821	-1.03232	-1.25218	-0.86314
-0.17572	-1.34959	-1.28281	-1.57056					-0.78422	-0.92368	-1.18343	-0.36682
-0.1399	-1.57485	-1.12924	-1.08639					-0.81008	-1.00049	-0.99051	-0.45162
-0.15297	-1.59925	-1.55209	-2.00131					-0.51287	-1.05966	-1.10137	0.597664
0	0	-1.26407	-1.37328					0.067818	-0.87043	-1.25158	0.541467
-0.18401	-1.53025	0.178868	0.060603					-0.57841	-0.41481	-1.45499	0.753127
-0.1691	-1.40731	-0.72723	-0.82195					-0.46583	-0.58949	-1.71381	-1.74521
-0.09848	-0.9642	0.522821	1.01843					-0.94195	-1.07098	-0.83779	-0.60149
0	0	-0.37734	0.16322					-0.17199	-1.40677	-1.63643	-0.87728
-0.0649	-0.79185	-0.54538	0.028155					-0.28202	-1.46348	-1.32743	-0.7439
0	0	-0.41485	0.200498					-0.51097	-1.38943	-1.08064	-0.39091
-0.07943	-0.91764	0.486247	0.227077					-1.07279	-1.498	-1.19585	-0.36615
-0.13728	-1.14717	-0.48658	-0.56404					-1.00088	-1.2818	-1.11726	-1.47094
-0.25087	-1.50837	-1.03969	-0.65378					-1.19935	-1.01908	-1.19069	-1.13529
-0.32803	-1.72819	2.0777	1.46473					0.860812	0.395599	-1.12657	-1.32653
-0.41667	-1.99632	0.04583	-0.30143					0.196166	-0.89658	-0.73115	-0.53011
0	0	-1.05961	0.133143					0.322947	-0.76893	-1.0018	-0.76326
-0.52586	-2.33893	1.0995	1.44105					1.14853	-1.42547	-1.40893	-0.88925
-0.50283	-2.26047	0.692136	1.01902					1.59268	-1.26959	-1.09338	-0.93649
-0.29088	-1.41732	0.381851	0.363676					-1.12819	-1.42759	-0.98311	-0.39652
0	0	-0.042	0.071686					-0.81252	-1.09169	-1.31785	-0.7017
-0.08941	-0.80222	-0.4601	0.293517					-1.07987	-1.6347	-1.4706	-0.74735
0.150288	-1.26232	-0.65573	0.394418					-0.36187	-0.57584	-0.8077	-1.07988
0.262565	-1.4297	-0.80753	0.380854					-0.40505	-1.21414	-0.749	-0.94289
0.579476	-0.26234	-0.80103	0.917266					-0.88076	-1.56926	-0.91177	-0.7758
1.49547	0.577332	-0.2248	0.90902					-0.59306	-0.88768	-1.1432	-1.44159
1.28575	0.28702	-1.41525	-1.01265					-0.38503	-1.68919	-1.32035	-1.76415
0.357482	-0.50908	-1.06973	-0.9944					-0.41213	-1.68009	-0.69235	-1.01526
-0.22017	-1.01674	-1.55232	-1.03448					-0.31882	-1.15055	-0.89806	-1.29974
-0.31898	-1.15837	-1.26294	-0.42414					0.220362	-0.46646	-1.43807	-1.37371
-0.41243	-1.295	-1.47963	-0.62827					-0.35571	-0.94044	-0.97885	-0.33251
-0.53028	-1.48459	-0.47282	0.814673					-0.08893	-1.5537	-0.80835	0.233854
0	0	-0.56321	0.782504					-0.38028	-1.16456	-1.39144	-1.6933
0	0	-0.52613	0.525623					0.2942	-1.54878	-1.30157	-1.86688
0	0	-1.1668	0.270441					-0.49076	-0.9325	-1.14123	-1.19106
0	0	-1.03667	-0.28641					-0.1605	-1.03787	-1.41625	-0.88502
-0.60525	-2.22958	-0.76725	-0.24731					1.13947	-0.29366	-1.31314	-1.15336
0	0	-0.8503	-0.3474					0.140946	-0.80309	-0.98236	-0.17212
-0.56059	-2.07484	-0.48762	-0.26293					-0.4066	-1.09878	-0.94157	0.173929
0	0	-1.03515	-0.26139					-0.28875	-1.27825	-1.71222	-0.13716
-0.56572	-2.03119	-0.72792	-0.08983					2.24671	-0.88293	-1.02882	-1.2855
-0.60496	-1.9914	-0.7401	-0.30681					-0.13994	-1.04979	-0.78806	-0.84941
-0.63047	-1.96638	-1.36374	-0.17576					-0.13774	-1.30693	-0.36067	-0.3927
-0.66223	-1.92539	-1.11754	-0.18351					-0.80111	-1.03689	-1.30785	-1.4548
0	0	-0.70886	0.473812					1.05394	-1.54506	-0.59951	-0.98733
0	0	-0.90826	-0.22893					-0.11573	-0.52377	-0.60829	-1.39125
0	0	-0.97725	-0.25037					-0.52973	-0.74884	-1.12648	-1.2791
0	0	-1.22789	-0.61577					0.149378	-0.85971	-1.23851	-0.36858
-0.56143	-2.70301	-0.75025	-0.81451					-0.01762	-0.78359	-1.55734	-1.16771
0	0	-1.0879	-1.47604					0.111929	-0.80364	-1.46906	-1.36874
0	0	-1.21737	-1.01064					-0.28993	-1.48721	-1.05035	-1.30193
0	0	-0.7327	-0.60495					1.7224	-0.63153	-0.69721	-1.0618
0	0	-1.18604	-0.93496					-0.55396	-0.81899	-0.93653	-0.57858
-0.26539	-1.44473	-1.15834	-0.70694					-0.30827	-0.62574	-0.71431	-0.4156
0.047666	-0.66455	-0.63584	-0.4016					-0.53981	-0.8313	-1.19565	-1.17212
0.817325	0.471293	-0.90832	-0.14977					-0.5415	-0.88175	-0.74104	-0.83739
1.25687	1.22434	-0.87739	0.237575					-0.72645	-0.59291	-1.30024	-0.80449
-0.57958	-0.58379	-0.62356	0.333006					-0.87822	-0.92038	-1.12609	-1.05069
1.00233	-0.43809	-0.62332	-0.59283					-1.02094	-1.07557	-1.45946	-1.31824
0.295878	-0.49896	-1.08753	-0.75707					-0.67117	-0.87093	-1.25814	-1.38418
0.141251	-0.65018	-0.97003	-1.21142					-0.47773	-0.74602	-0.85266	-0.53746
0.711912	-0.35112	-0.91472	0.390512					-0.26222	-0.39601	-0.89566	-0.74168
0	0	-1.16769	0.50728					-0.4906	-0.66169	-1.08611	-0.67615
0.436942	-0.40017	-1.15646	0.591469					0.079895	-0.55308	-1.27778	-0.9408
-0.19298	-0.82626	-1.32517	0.215029					-0.07202	-0.2652	-0.51717	-0.90043
1.24988	0.656364	-1.05739	0.231647					-0.47131	-0.80202	-1.01227	-0.62603
0.127141	-1.31289	-0.77219	0.111068					-0.04284	-0.79566	-1.40868	-0.62899
0.40084	-1.35477	-1.04411	0.127801							-0.8287	-0.76729
0.858739	-0.39752	-1.18369	0.010469							-0.93097	-0.87128
1.42739	-1.27253	-0.73988	0.325379							-0.73553	-0.63156
1.51299	-1.59501	-0.29505	0.689158							-0.78566	-0.35098
1.47568	-1.73381	-1.04811	0.382608							-1.31999	-1.29274
1.48975	-1.7322	-1.03554	-0.88744							-1.23844	-1.1593
1.36312	-1.26593	-1.08816	-0.57719							-1.15455	-1.05952
1.12306	-1.18767	-1.25271	0.139738							-0.74067	-0.60146
1.25302	-1.17133	-0.91603	-0.56236							-0.97112	-1.14996
1.35412	-0.12043	-0.92571	-1.42211							-1.42197	-1.50866
1.15731	0.270448	-0.67419	-0.89872							-1.34529	-1.57404
1.42272	0.730316	-0.68913	-1.31618							-0.87449	-1.35255
0.895434	0.340261	-1.05296	-1.51908							-1.07595	-1.22577
0.243075	-0.08369	-1.23904	-1.5836							-1.25652	-1.21867
0.386429	-1.06383	-0.62194	0.917743							-0.61781	-0.70493
0.968164	-1.62502	-0.89262	0.649486							-1.02572	-0.523
1.2563	-1.14421	-1.29259	-0.91848							-0.60212	-0.86391
1.78126	-1.9849	-1.20519	-0.86807							-1.14927	-1.63399
1.97269	-3.24322	-1.13105	-0.8711							-1.17929	-1.59588
1.95898	-3.61103	-0.98101	-0.97724							-1.05876	-1.52485
0	0	-1.34385	-1.41277							-1.13781	-0.97796
0	0	-0.86456	-1.37706							-1.20085	-1.29602
0	0	-0.69139	-1.16164							-1.46113	-1.56342
2.40764	-3.94505	-1.18681	-0.55426							-1.39362	-1.66257
0	0	-0.65897	-0.84842							-0.95409	-1.38958
2.31929	-2.5896	-0.8977	-1.21837							-1.11468	-0.96753
1.70126	-2.22646	-1.17593	-0.72366							-1.24875	-1.15448
1.45622	-2.10443	-0.79381	-0.27554							-0.78006	-1.18912
1.2331	-2.06006	-0.85894	-0.7099							-0.13276	-0.88209
0	0	-1.27022	-0.80525							-0.59532	-0.74165
1.34033	-2.04025	-0.8724	-0.67817							-1.15081	-0.89064
1.60322	-1.58287	-1.39501	0.263907							-0.67064	-0.47276
1.81051	-1.37195	-1.50791	0.342346							-1.23049	-1.06314
1.84156	-1.03478	-0.72253	-0.18743							-1.17528	-1.26864
1.22581	-0.66801	-1.17946	-0.49751							-1.27214	-1.30072
1.32831	-0.97282	-1.21118	-0.67831							-0.94443	-0.84032
1.25472	-1.02956	-1.12884	-0.65659							-1.2091	-0.92649
1.45787	-0.66298	0.772144	0.377793							-1.69458	-1.54686
1.79635	-0.7148	-0.34845	-0.51989							-1.11769	-1.01261
1.96613	-0.89283	-1.22385	-1.21422							-1.41152	-1.14728
1.40843	-0.87992	-1.16668	-1.08193							-1.34934	-0.68803
1.53024	-0.90317	-1.2891	-0.89044							-0.89544	-0.37414
-0.14812	-0.86126	-1.10873	-0.76689							-1.14532	-0.46635
1.65967	-0.35541	-0.84625	-0.31191							-1.48859	-1.09448
1.51435	-0.5781	-1.01588	-0.57417							-1.61106	-1.2172
0	0	-1.46279	-0.88086							-1.28986	-1.14552
0.527786	-0.84624	-1.73078	-0.89979							-0.68239	-0.6299
-0.75611	-1.09561	-1.13674	-0.61981							-1.07149	-0.9292
2.02913	0.5813	-1.34517	-0.53657							-0.35002	-0.26609
0.031787	-0.38246	-0.86524	0.017725							-0.63701	-0.54361
-0.29612	-1.12629	-0.37521	0.27578							-0.64555	-0.34961
-0.91575	-1.45084	-1.3215	-1.15653							-0.48916	-0.33379
1.85466	0.135919	-1.00683	0.369573							-0.4651	-0.00699
1.47048	-0.13856	-1.19439	0.130325							-0.59135	-0.79386
0.530618	-0.73145	-1.49275	-0.04668
0.634872	0.037079	-1.48372	0.067755
0.309364	-0.71223	-1.24761	0.227006
0.322833	-0.73514	-1.09951	-0.53046
0.238047	-0.17988	-0.83882	-0.94715
0.257569	-0.1858	-1.08787	-0.50538
0.652672	-0.91643	-0.83229	-0.01753
0.738704	-1.08704	-0.6582	-0.0831
0.640796	-1.35095	-1.22052	-0.10766
0.547867	-1.43567	-1.1072	0.175283
0.701681	-0.75822	-0.61684	-0.58656
0.582843	-1.4063	-0.73938	-0.51883
0.596874	-1.20165	-0.56052	-0.08193
1.06554	0.529598	-0.87886	-0.0163
0.205797	-0.79936	-0.84735	-0.10303
0.400503	-1.4472	-0.92005	-0.25911
0.11803	-1.11158	-0.83303	-0.368
-0.0551	-1.06038	-1.13277	-0.59233
-0.04105	-0.85736	-1.31543	-0.70286
1.38687	-0.47113	-1.02327	-1.03129
1.40833	-0.58881	-1.25051	-0.86622
1.29546	-0.98966	-1.47061	-1.13613
1.65161	-0.46518	-1.12515	-0.59563
1.68158	-0.70163	-1.28264	-0.46999
1.06465	-0.79319	-1.29432	-0.59609
0.95174	-0.69023	-1.02544	-0.51456
1.4925	0.030223	-1.28259	-0.7042
1.9276	0.648149	-1.24081	-0.43799
1.70484	0.790717	0.247709	0.641776
1.63236	0.308372	-0.56751	0.460684
1.72126	-0.28004	-1.3073	0.307698
1.29332	-0.11988	-1.40401	0.139749
0.975902	-0.25255	-1.59388	-0.40226
-0.13864	-0.99605	-0.40619	0.043426
0.308799	-0.56898	0.279132	0.431613
0.723224	-0.98289	-1.11886	-0.42405
0.74544	-0.43437	-1.41566	-1.16781
1.01846	-0.50685	-0.74744	0.853512
0.619728	-1.26882	-0.68925	0.822915
0.686128	-0.47455	-1.19402	-0.79995
1.07706	-0.40674	-1.46019	-1.064
1.24744	-0.26471	-1.07242	-0.58431
1.47646	0.137539	-0.59217	-0.86659
1.47618	0.16812	-1.17463	-0.6901
1.2433	-0.11048	-1.11506	-0.42793
1.14092	0.434307	-1.49994	-0.68723
1.45436	-0.0401	-1.07588	-0.04757
1.55425	0.313224	-0.92384	-1.14612
1.59506	1.09302	-0.8287	-1.07493
1.45971	0.150918	-0.93831	-1.24825
0.0089	-0.96606	-1.00075	-1.40696
1.45701	-1.47147	-0.8015	-1.13012
1.53034	-1.1226	-1.20055	-1.50019
1.65318	-1.3102	-1.11374	-1.33488
1.39446	-1.24097	-1.12419	-1.30254
1.57157	-1.4924	-0.89785	-0.90638
0.968646	-1.38348	-0.71057	-0.21302
0.773889	-0.66149	-1.28451	-0.89097
0.356781	-0.64422	-1.06322	-0.73103
1.42851	-1.11766	-0.89413	-0.80692
-0.00516	-1.07804	-1.29112	-1.10032
-0.57727	-1.32972	-1.46479	-0.9717
1.30139	0.045698	-1.37752	-1.17215
1.34577	-0.24588	-1.37803	-1.2664
0.762529	-0.25793	-0.87919	-1.53093
0.439616	0.102455	-0.18247	-1.25863
1.49039	1.3067	0.620978	-1.16239
1.22544	-1.33721	0.96603	-0.73786
1.98968	-1.54989	-1.29965	-1.01772
1.94398	-1.41777	-0.7458	-0.55481
1.75752	-0.74917	-0.23011	-0.13161
1.58917	0.456098	-0.69858	-0.95826
1.48141	0.856627	-1.0917	-0.98897
1.8129	0.6591	-1.04784	-0.79425
1.65146	0.090411	-0.91435	-0.63467
1.31994	-0.50803	-0.86609	-0.69857
1.00216	0.323709	-0.93052	-0.40583
1.11256	0.263324	-0.97284	0.035818
1.12034	0.111424	-1.01236	-0.131
1.19125	-0.04002	-1.04031	-0.54664
1.13293	-0.72748	-1.23282	-0.86056
0.230391	-1.40641	-1.13641	-0.89904
1.1943	1.08471	-1.122	-0.75596
1.34656	0.947145	-1.10198	-0.46538
1.24125	0.915178	-0.69904	0.272146
1.77892	0.19603	-0.47208	0.620553
1.72987	0.055293	0.089518	0.533814
1.75302	0.34335	-1.47852	0.094255
1.91811	0.181669	-0.88966	0.175777
1.3765	0.356752	-0.90668	0.300071
-0.02511	-0.11219	-1.22799	0.438612
0.101736	0.408703	-0.99726	-0.20416
1.18909	-0.18841	-1.47931	-0.74328
1.56493	-0.81836	-0.3286	0.989703
1.3673	-0.13403	-0.41497	0.563285
0.284024	-1.40616	0.958044	0.257105
0.236311	-1.00156	0.067503	-0.10165
1.16864	-1.84535	-0.89684	-0.26692
1.35692	-0.85605	-1.47108	-0.44634
1.59213	-0.43802	-1.30351	-0.46832
0.845366	0.432004	-1.0615	-0.13174
0.919728	1.0072	-0.88403	0.245565
1.11885	0.044415	-0.3639	0.136425
-0.24714	-0.88833	0.060964	0.314384
0.520557	-1.1541	-0.29706	-0.5812
0.924416	-0.78924	-0.77409	-0.9384
2.01636	-0.30718	-1.02572	-1.18643
1.87412	0.189931	-0.99984	-0.93858
0.812029	-1.09904	-0.59668	-0.02351
1.30983	-0.23028	-0.26288	-0.18961
1.3393	0.324561	0.278561	1.19436
0.917152	-0.35639	-1.18683	0.71958
1.25172	-0.27656	-1.54021	0.532701
1.17616	0.388152	-1.63349	0.173239
1.12372	0.119692	-0.72752	-0.09691
1.48945	-0.18784	-0.15616	-0.32054
1.77502	1.48715	0.697144	-0.06548
1.61028	1.51619	0.294952	0.165248
1.26713	0.286044	-0.22487	-0.35853
-0.66402	-1.00493	-0.94518	-0.57098
0.849746	0.588527	-1.63121	-0.74273
0.399044	0.068887	-1.37163	-0.55266
-0.07417	-0.77162	-1.09374	-0.44707
0.762234	-0.20146	-0.83476	-0.94235
0.776049	0.08502	-1.08121	-1.01187
1.13744	-0.64673	-1.00319	-0.86338
1.06311	-0.52991	-1.54907	-1.71565
1.62258	0.858965	-1.20992	-1.48376
1.40528	0.896745	-1.03212	-1.05212
1.09579	0.474396	-1.61518	-0.75458
1.16569	-0.02474	-1.17642	-0.50014
1.80047	-0.09967	-1.16296	0.528617
-0.23248	-0.9683	-1.5398	0.257308
0.360671	-0.22813	-1.32337	0.29417
1.06682	0.233541	-1.84508	0.262344
1.00167	-0.34898	-1.24008	0.648936
-0.5525	-0.96163	-1.13323	0.890191
-0.54189	-0.39601	-1.23056	0.946897
-0.89406	-0.50686	-1.00045	1.83585
-0.38476	-0.66427	-1.24682	1.44781
-0.01923	-0.35997	-1.12246	1.13447
-0.6335	-0.64142	-1.19037	1.05286
-0.70106	-0.90557	-1.26866	0.921549
0.634955	-0.34662	-1.76397	0.88837
1.06671	0.036962	-1.3703	0.813518
1.4215	0.194594	-1.68834	0.650002
2.02842	0.514704	-1.94228	0.336714
2.257	0.526867	-1.56717	0.397688
1.83638	0.138516	-0.84915	0.418995
1.80159	0.090708	0.248375	0.669529
0.574183	-0.65429	-0.51028	-0.65013
1.0402	-0.38371	-0.56053	-0.51507
0.717421	-0.81992	-1.22236	-0.98072
0.147931	0.161597	-1.1553	-0.81782
1.15553	0.455619	-0.73384	-0.71714
1.62741	1.08089	-0.60832	-0.8467
2.17231	1.56219	-0.64143	-1.04588
0.799336	0.109085	-1.0832	-0.9995
0.974829	-0.5104	-0.57726	-0.774
0.996411	0.855164	-0.67368	-0.571
1.19109	-1.22709	-1.42578	-1.22065
1.71677	-1.24046	0.031365	0.56638
1.89371	-0.89417	-0.9273	-0.51542
2.25051	-0.63573	-1.29432	-0.36333
3.1056	-1.37047	-1.4114	-0.16722
1.74941	-1.7617	-1.08126	-0.14028
0	0	-1.24489	-0.02089
1.77159	-1.65388	-1.05815	-0.8373
1.74214	-1.54083	-1.11977	-0.85787
1.67091	-1.33235	-1.29497	-0.55819
1.66007	-1.10668	-1.38922	-0.13881
0.544311	-1.5412	-1.37639	-0.54295
0.179395	-1.646	-1.36556	-1.07551
-0.04591	-1.81654	-1.29251	-0.98676
-0.18466	-1.47795	-1.19002	-0.90775
-0.36345	-1.54517	-0.03861	-0.22163
0.21946	-1.08877	0.944644	-0.01646
1.46458	-0.58136	0.165666	-0.29819
1.21035	-0.47269	-0.14061	0.501809
0.897499	-0.23762	-1.68126	-0.79844
-1.22929	-1.59355	-1.21035	-0.3057
0.262439	-1.0338	-1.28099	-0.12793
1.46938	-0.41336	-1.55053	-0.34646
1.62031	-0.63373	-1.44274	-0.56862
1.1465	-0.98685	-1.04189	-0.37511
1.5823	1.10487	-1.12421	-0.52147
-0.26604	-1.06427	-0.72772	-0.25889
-0.10416	-0.92771	-0.68709	0.090108
-0.20727	-1.47467	-0.73989	0.502247
0.089008	-0.78324	-0.41903	0.65974
0.811185	0.468163	-0.66583	0.302428
1.85072	1.35557	-0.82564	0.119536
-1.22189	-1.4282	-0.73673	1.07663
-1.47161	-1.85428	-0.87396	1.2876
-0.72614	-1.32479	-0.95834	1.08186
-0.18759	-0.83047	-0.6764	0.89647
-1.20973	-1.80299	-0.63479	0.729974
0.999238	0.109261	-0.18345	0.972632
-0.67107	-1.4592	-0.43817	0.769451
-0.92528	-1.71746	-0.99312	-0.26135
-0.49116	-1.47359	-0.98834	-0.28917
0.166654	-1.33858	-1.61199	-0.36694
1.09422	-0.78507	-1.31491	-0.43212
1.17118	-0.12729	-1.22486	-0.46751
1.29982	0.073857	-1.25241	-0.09309
1.16102	0.250001	-1.31942	-0.36134
-0.15591	-0.89939	-1.52122	-0.93651
-1.00803	-1.18268	-1.3409	-0.61711
-0.83441	-1.39381	-1.42436	-0.58517
0.513664	-0.44246	-0.92644	-0.44558
1.25725	0.173104	-0.63495	-0.11651
1.6788	0.90399	-0.23005	-0.78098
0.594925	-1.15431	-0.5384	-0.07415
0.67425	-1.09953	-0.88156	-0.25207
0.697786	-0.8927	-1.16854	-0.47791
0.714944	-1.00263	-0.99366	-0.11958
-0.03389	-0.75276	-0.44223	0.414525
-0.86247	-1.33988	-0.65698	0.431653
-0.70742	-0.90938	-0.43427	0.724186
-0.83065	-1.47825	-0.98706	0.698302
-0.47423	-1.18209	-1.25667	0.97883
1.27309	-0.09327	-0.95481	1.1597
1.17443	-0.79257	-0.43397	1.38004
0.581186	-0.71805	-1.16152	-0.01843
0.585731	-1.59713	-1.23745	0.173721
1.31257	-0.7094	-0.80485	0.354274
1.0608	-0.57766	-0.69024	0.386718
1.40166	0.859861	-0.7599	-0.17693
1.41725	-0.26282	-1.56507	-1.08511
1.19626	-0.3708	-1.30947	-0.91275
1.45608	-0.98977	-0.92074	-0.83535
1.8041	-2.09711	-0.97893	-0.86631
1.85135	-2.25171	-1.02006	-0.84848
0	0	-0.94716	-1.15309
0	0	-0.82204	-0.9306
0	0	-0.86769	-1.16167
1.40247	-1.89757	-1.14626	-1.17663
1.5776	-1.95639	-1.02024	-0.53444
1.66642	-1.97877	-1.33068	-0.29284
1.35507	-1.89486	-1.32859	-0.22174
1.36055	-1.91818	-1.07709	-0.43607
0	0	-1.51024	-0.78233
0	0	0.843747	1.2425
1.77141	-2.00031	0.588678	0.65377
1.85096	-2.02661	0.164263	0.070755
1.90054	-2.05487	-1.09977	-1.33258
1.67098	-1.97663	-1.13438	-0.95533
1.55718	-1.92324	-0.63649	-0.84321
1.48258	-1.91892	-0.13015	-0.38949
1.53124	-1.84743	-0.1747	1.02456
1.65504	-1.75723	-0.73122	0.690568
1.97767	-0.49398	-1.0129	0.200297
1.65796	0.824134	-1.22127	0.059415
0	0	-1.1743	-0.18168
0.792527	-0.31408	-1.26927	-0.90042
1.01015	0.104691	-1.36689	-0.61884
1.44299	-0.0473	-1.07137	-0.52034
1.14415	-0.1451	-0.74929	-0.49453
1.16662	-0.41673	-0.5362	-0.28648
1.03629	-0.41487	-1.02021	-0.78876
1.30434	-0.53846	-0.46824	-0.88646
0.265812	-0.78536	-1.05494	-1.63102
0.176084	-0.86253	-0.83482	-1.27584
-0.05521	-1.61333	-0.85753	-1.34669
-0.06831	-1.24665	-1.16001	-1.05044
0.319775	-0.70884	-1.0261	-1.26461
0.338675	-0.78245	-1.08314	-0.67254
0.043146	-0.87487	-1.34731	-0.3348
1.49028	-1.29314	-2.16553	-0.91771
1.35353	-0.97515	-1.13603	-0.39391
1.56216	-0.79172	-1.02793	-1.10126
2.08314	-0.66625	-1.29956	-0.49259
1.95265	0.254833	-1.21686	-0.75614
0.502637	-0.15357	-1.00122	-0.62947
0.589424	-0.25071	-1.20004	-0.8112
1.25405	-0.15287	-1.12177	-1.36897
0.955596	-0.16244	-1.25305	-1.34564
0.740612	-0.67472	-0.56888	-1.19508
1.51307	0.542629	-0.84736	-0.73801
-0.10014	-1.40725	-1.25817	-0.51669
-0.12369	-1.2209	-1.27597	-0.77602
-0.09513	-1.18146	-1.52069	-0.92413
-0.52388	-0.46805	-1.70755	-1.39398
0.715265	-0.24644	-1.30857	-1.41425
0.299888	-1.02327	-0.77262	-1.06844
-0.12346	-1.21465	-1.34416	-0.45622
1.60988	-0.8811	-1.48057	-1.48922
1.48796	-0.07602	-1.28703	-0.89903
0.860924	-1.01993	-1.33071	-0.45547
-0.78099	-1.60895	-0.90303	-0.85649
1.39531	-0.51503	-1.20863	-1.22655
1.08178	0.279021	-1.11169	-1.03564
0.915084	-0.35059	-0.78647	-0.8324
-0.14751	-0.47168	-0.70833	-0.4177
2.24562	-0.30273	-0.8112	-0.50859
2.02947	0.212138	-1.1669	-0.70322
2.29314	0.620536	-0.25517	0.347011
2.01811	1.32894	-0.79794	0.428448
2.40955	0.964877	-0.83668	0.467054
1.4318	-1.32885	-0.78658	0.259483
1.12283	-0.14879	-0.36295	0.352863
1.7698	0.36633	-0.06003	0.411083
1.9343	1.28426	0.722588	0.511451
1.59673	1.04681	-1.42152	0.29979
1.28751	0.822579	-1.09796	-0.67449
0.57257	-1.83924	-1.14918	-0.33391
1.16589	-0.84158	-1.54017	-0.5095
0	0	-1.71022	-1.42686
0	0	-1.08188	-1.0669
0	0	-1.04325	-1.21184
1.46021	0.12666	-0.10561	-1.17053
1.82956	0.197383	0.401114	0.112864
1.40494	-0.06185	0.310574	0.313407
1.61645	0.617732	-1.17851	-0.83412
1.77807	0.873101	-1.11272	-0.04252
1.85454	-0.44792	-1.15368	0.102312
1.58408	-0.45177	-0.85457	0.131718
2.03858	-0.16103	-1.23165	-0.39537
1.7889	-0.24184	-1.3959	-0.55957
0.961068	-0.06549	-1.11861	-0.96697
-1.4136	-1.85193	-1.34533	-0.8
0	0	-1.699	-0.54076
1.78633	0.678084	-1.39693	-0.19712
1.18588	1.1331	-1.29911	-0.35173
1.1791	1.10109	-1.34252	-0.67209
-0.49544	-0.99712	-1.39623	-0.79079
0.898195	0.947138	-0.9119	-0.60757
1.4263	0.209104	-0.96853	-0.68831
1.05096	0.592745	-1.23721	-0.69681
1.52091	0.659334	-1.14968	-0.54978
0.499465	-1.20914	-1.13144	-0.64015
0.273257	-1.81093	-1.11215	-0.56273
0.368356	-1.54288	-0.98845	-0.72816
0.485027	-1.43518	-0.90279	-0.51278
1.39051	-1.92993	-0.38983	-0.08969
1.74779	-2.09312	-0.12268	-0.2528
0	0	0.498595	0.396469
1.32267	-1.73995	-0.02046	-0.45548
1.31221	-1.58611	-0.68057	-1.08665
1.37498	-1.6178	-1.40399	-1.67858
1.17594	-1.71058	-0.85442	-1.15281
1.10811	-1.44916	-1.23924	-1.01988
1.144	-1.48214	-0.96432	-0.11402
1.84678	-1.58703	-1.55187	-0.24422
2.18357	-1.71436	-1.59629	-0.44879
1.95416	-1.108	-1.12662	-0.44772
1.81107	-0.89123	-1.04762	-0.62687
1.377	-0.41083	-0.89955	-0.64969
1.40628	-0.68195	-1.32405	-0.56652
1.06516	-0.32328	-1.3083	-0.0122
1.14904	-1.10753	-1.53243	0.134604
1.79828	-1.67194	-1.1509	0.422234
1.51735	1.08813	-1.12529	0.345683
0.441158	-1.01545	-0.38642	0.389932
0.805746	-0.33267	0.460945	0.741304
1.23442	0.691373	0.985763	1.0227
0.634338	-1.05673	-1.1544	-0.56004
0.926007	-0.7564	-1.32346	-0.67431
0.856123	-0.5116	-0.54456	-0.03062
1.03678	-0.54874	0.096337	0.047424
0.782241	-0.75025	-0.66131	-0.26289
-0.53696	-1.23205	-1.02854	-0.02465
1.0571	-0.07872	-1.11242	0.052296
0.951117	-0.35284	-1.14878	0.442626
0.218336	-1.08268	-1.6298	0.524798
1.73505	1.01164	-1.55905	0.527409
1.79707	0.408006	-1.37412	1.05473
2.11273	0.684019	-1.03118	0.299545
1.14341	-1.36856	-1.21916	-0.20145
1.43525	-0.86165	-1.00431	-0.34328
1.23861	-0.20303	-1.07414	-0.80558
0.741062	-1.00501	-1.38277	-1.43511
1.92128	0.44672	-1.15863	-1.04042
1.76585	0.346644	-1.38184	-1.1759
1.20466	0.354323	-1.43795	-1.40513
1.23987	0.397691	-1.4262	-1.62879
1.42381	0.142324	-1.50061	-1.61899
1.12853	0.015978	-1.71712	-1.61648
1.16018	-0.27096	-1.61071	-1.35149
1.18099	-0.3365	-0.8134	-0.82805
1.96718	0.629395	-0.74872	-0.52171
2.14495	1.10583	-1.27625	-0.80965
1.44003	0.423103	-1.31937	-0.94309
1.18154	1.44637	-1.37041	-0.83217
1.59582	1.71964	-1.49411	-0.89969
1.6118	1.31003	-1.37556	-0.66122
1.48648	1.15651	-1.15562	-0.79079
1.31115	0.810253	-1.02461	-0.42915
1.95873	-0.15154	-0.55973	-0.2078
1.64914	-0.07281	0.171353	0.677722
1.52704	0.137511	-0.56424	-0.60035
1.30403	-0.19241	-0.87942	-0.91914
-0.17599	-1.22215	-0.64122	-0.77563
1.25229	0.67161	-1.23771	-0.12104
0.921507	0.505343	-0.85712	0.99588
1.2469	0.21742	-0.67054	1.31349
0.420783	-0.34402	-0.32983	1.20397
1.45465	0.960339	-0.86602	-1.09158
1.2149	0.334677	-0.91567	-0.60554
0.842059	-0.08602	-0.51937	-0.23745
0.589849	-0.21211	-0.82243	-0.47743
-0.37183	-1.10144	-1.18363	-0.97098
-0.54209	-1.09855	-0.75897	-0.32539
-0.45637	-0.90792	-1.07815	-0.34709
0.035162	-0.54775	-0.87248	-0.57663
0.737911	0.903072	-0.4162	-1.19029
0.290291	0.527168	-0.36093	-0.3547
-0.70754	-1.01847	-1.05134	-0.52821
-0.07456	-0.1851	-1.53742	-0.6362
-0.93297	-0.15218	-1.49916	-0.36097
0.324217	-0.47896	-1.49613	-0.48607
0.962528	0.818946	-1.12932	0.139333
0.903137	0.901615	-1.28359	0.042273
0.882932	-0.23282	-0.11768	-0.25331
0.910095	-0.01018	-0.60733	-0.17522
0.81374	-0.24444	-0.80217	-0.30648
-0.32015	-1.00394	-1.11781	-0.82727
0.421548	-0.37702	-1.01871	-0.9883
0.006455	-0.20497	-1.59695	-0.51389
-0.10111	-0.75391	-1.57008	-0.53677
0.142003	-0.24813	-1.30203	-0.12131
0.905296	0.056179	-1.09231	0.127634
0.57903	-0.21369	-0.47389	0.359571
0.709959	-0.31597	0.122177	0.573266
0.399123	-0.15386	-1.32987	0.828958
1.03774	-0.66927	-1.18561	0.560884
0.429611	-0.57818	-1.39846	0.247634

## Sheet: Figure 3E
Gene expression TPM
A2B		B2A		sA2wA		wA2sA		wB2sB		sB2wB
ESC	NPC	ESC	NPC	ESC	NPC	ESC	NPC	ESC	NPC	ESC	NPC
19.6642	7.2117	0.136102	3.70655	9.08404	12.7594	1.44979	19.3005	2.93688	1.23348	0.038944	8.95427
37.2906	20.0415	0.120456	3.13097	6.01904	8.29463	0.721192	28.4472	5.04365	0.032807	0.350683	2.72176
7.05708	3.7398	0.004933	15.0353	23.7247	110.019	0.267203	1.45019	1.40076	0.023658	0.05392	1.16058
18.3154	13.0283	0.004933	14.8529	66.3571	44.2945	0.129188	2.98197	16.594	16.9073	0.05392	1.16058
2.80381	2.14303	0.004933	16.0867	10.0585	8.01922	0.129188	2.98197	42.3062	22.0024	0.05392	1.16058
6.69543	7.82064	0.004933	15.8186	22.9272	5.73067	5.91396	95.1185	6.64147	4.48026	0.47675	2.65118
47.165	36.2368	0.00975	14.9031	43.786	16.3111	5.01108	7.14281	163.626	0.710132	0.47675	2.65118
23.7461	18.6273	0.004933	14.9433	21.7224	26.4052	0.514299	52.2477	28.6587	1.05415	0.47675	2.65118
3.62028	3.15094	0.024861	11.7909	13.1075	7.83018	0.281312	28.332	74.1727	30.686	1.0413	0.446917
2.31252	6.97379	0.009866	28.6053	11.6025	1.12592	0.12953	22.7586	1.3944	0.932666	0.075946	2.775
1.00477	10.7966	0.009866	28.6053	8.32429	8.32317	0.12953	22.7586	40.6733	20.3222	1.2716	0.154818
204.706	72.134	0.069617	30.3318	4.98355	20.1305	1.74455	18.8684	12.5751	2.20171	0.125766	2.04022
54.5101	20.0786	0.569394	7.14076	14.1321	18.1381	0.773718	9.49731	4.17709	4.62476	0.132691	5.47324
2.81921	3.49133	0.056456	6.97235	42.879	37.7162	3.3277	4.54347	1.3581	0.013273	0.132691	5.47324
36.6101	62.4965	0.016145	3.94754	3.26574	3.90377	3.47446	31.3128	1.3581	0.013273	0.019196	2.76359
30.1674	86.2579	0.056456	6.97235	40.4153	31.3556	6.44164	0.618043	1.43393	1.28826	1.04901	10.6307
10.4833	0.057948	0.210135	1.18594	28.4313	13.7174	1.56968	6.70798	2.25517	1.24754	0.124248	3.59823
6.72068	0.108052	0.05205	5.51828	2.59381	1.19925	3.82161	14.2814	0.895234	1.51283	0.124248	3.59823
59.6945	30.0848	0.0347	5.12027	7.18853	6.97025	4.24976	21.2034	1.01126	0.522794	0.040515	2.02901
1.48671	5.11083	0.020299	1.56167	6.30942	11.9739	2.631	2.96442	3.76739	3.16438	1.20477	2.0633
24.0557	13.5046	0.025029	15.0048	6.30942	11.9739	24.4754	31.9698	3.63029	4.70665	2.03695	2.65824
138.163	83.2451	0.188402	53.1044	10.1033	0.031242	1.17808	11.1597	2.38569	0.002347	2.03695	2.65824
2.50409	1.46317	0.282634	11.6378	2.80198	1.59666	0.309739	1.05153	44.8843	0.046536	2.03695	2.65824
17.2559	15.8292	0.730307	1.09093	7.48372	15.9569			11.0139	0.035701	2.03695	2.65824
2.59244	2.14794	9.04572	22.1597	6.66868	7.99416			6.20828	2.7415	11.2333	7.62447
1.89597	1.80867	4.82746	12.549	16.6606	4.17914			1.14476	0.44203	0.212529	8.95535
10.0205	11.2795	0.103702	1.02743	45.1887	41.9795			5.53479	9.60922	0.212529	8.95535
20.656	14.6238	0.103702	1.02743	43.5426	18.9088			2.56365	4.43622	0.212529	8.95535
7.60815	9.5149	0.350683	2.72176	13.9394	7.20877			4.30076	3.92403	0.389831	1.99023
4.1379	4.97723	0.350683	2.72176	29.7536	16.9482			12.3017	9.93731	0.037404	34.8188
25.9285	26.4001	2.64578	2.76376	14.6132	11.2558			19222	17396.9	0.113702	18.5545
79.0327	51.2121	4.99386	10.3872	29.0084	0.715759			0.050147	1.41987	0.19	2.29036
5.72968	7.22505	2.83949	0.713811	3.47006	2.9047			0.189141	2.66347	3.1088	1.12469
5.64794	5.96121	2.03669	11.1614	17.5784	14.838			6.69665	0.028605	0.122342	5.18993
7.30137	11.6091	1.626	4.86523	89.5273	39.1468			1.33208	0.022921	0.40404	5.44579
12.2387	6.82445	1.38232	2.78585	2.45527	1.05742			4.30594	18.5899	0.014424	4.54278
3.13062	6.54815	0.770832	2.04845	6.07744	0.103988			1.07848	1.6829	1.48286	32.6386
2.63034	0.007611	1.38232	2.78585	34.3071	33.8935			16.318	2.99426	1.10744	3.49326
110.918	48.8926	1.38232	2.78585	25.7793	12.4105			16.318	2.99426	0.229432	12.14
30.7347	20.9084	0.258883	2.22024	14.5786	14.7179			4.60465	7.38696	0.07055	4.04901
92.7109	8.85777	0.47675	2.65118	18.1518	29.7077			1.09374	0.523715	0.142436	6.65159
92.7109	8.85777	0.362549	2.26451	39.983	30.2659			20.3423	21.9437	0.229432	12.14
92.7109	8.85777	0.340694	3.00524	85.4678	10.9598			4.58047	0.878576	0.804767	27.4608
100.845	155.645	0.340694	3.00524	21.3281	17.2447			23.6647	3.11648	0.69047	3.41504
13.2238	9.31552	0.340694	3.00524	1.53944	0.00617			11.6282	2.20052	1.26411	45.8012
201.496	112.391	0.055556	2.37764	30.9046	16.1506			14.4227	0.041067	0.222811	1.96918
136.02	110.82	0.055556	2.37764	39.5654	17.655			19.6252	0.051129	0.060756	3.13705
68.7071	55.8763	0.078235	18.1533	22.7834	13.5714			4.56674	4.10236	0.060756	3.13705
41.1389	21.3667	0.075012	11.5509	1490.73	3.73598			9.95627	0.343178
79.9522	39.7116	0.078235	18.1533	27.2356	31.174			29.5937	8.69884
12.5751	2.20171	0.078235	18.1533	12.2689	5.61585			5.61937	3.86036
87.1895	48.407	0.078235	18.1533	11.2518	9.61299			159.663	105.677
1.7855	1.57382	0.078235	18.1533	62.5273	24.3532			1.8258	1.77138
18.551	5.65719	0.078235	18.1533	5.07818	7.40331			115.456	127.04
17.0752	4.52005	0.078235	18.1533	23.5187	19.9609			70.9969	31.191
18.2101	4.52222	0.071911	1.98632	44.1693	26.8682			6.34548	3.32788
1.3581	0.013273	0.018543	2.55601	11.4821	0.010774			4.341	2.37809
12.0873	1.66481	0.038635	1.09616	9.83224	0.008067
9.55973	6.44592	0.038635	1.09616	62.2785	16.069
5.31333	7.33367	0.038635	1.09616	27.6275	21.2374
12.0882	1.11244	0.038635	1.09616	14.236	14.3424
8.91348	0.293107	0.038635	1.09616	77.316	0.223131
14.6413	0.212477	0.038635	1.09616	1.241	1.12399
4.3038	0.1065	0.158732	18.2256	1.44807	0.069355
31.6025	42.3941	3.34243	28.4805	40.6696	5.53733
19.9258	30.3762	5.95779	4.01537	26.6067	3.378
7.38186	8.17956	5.23848	13.1804
3.58198	16.7523	4.79635	15.9103
5.06775	12.0531	0.415401	1.33503
1.52671	5.00014	0.132691	5.47324
4.11975	1.02082	0.041492	10.9822
10.7872	1.62388	0.041492	10.9822
2.65539	2.24736	0.020746	7.80564
0.149965	2.91177	0.041492	10.9822
5.9947	0.236314	0.04076	8.25721
5.72283	1.12151	0.330168	16.2831
8.86443	1.57309	0.330168	16.2831
4.2275	0.311474	0.330168	16.2831
12.2412	6.21604	0.330168	16.2831
3.10809	11.2128	0.161416	22.6382
1.93694	4.90952	0.304263	4.72374
18.9577	0.871889	2.0834	5.32582
1.99372	0.312798	3.00311	48.8025
6.31581	0.9064	9.88614	0.045607
5.65098	1.3548	0.051995	1.48997
4.28275	9.40453	0.051995	1.48997
2.14996	9.64878	0.443028	2.92407
86.6211	62.3653	0.639282	2.81631
7.48048	6.85139	0.443028	2.92407
0.920399	1.39974	0.59873	2.10933
3.39593	0.999061	0.443028	2.92407
2.33447	2.36262	3.99396	19.1236
0.184574	2.36815	0.134419	26.5035
3.22943	1.66545	0.134419	26.5035
0.586717	1.49794	0.067209	15.6099
1.4785	1.01492	0.134419	26.5035
2.78686	0.349638	6.87312	13.9963
10.1731	9.87375	6.87312	13.9963
1.06149	1.8426	6.87312	13.9963
2.43549	0.607888	0.076379	7.18437
14.0965	11.4999	0.076379	7.18437
11.5039	7.74461	0.03819	6.13361
2.63309	0.004985	0.076379	7.18437
43.2735	2.84661	8.45972	32.3846
18.5254	4.79602	0.035805	3.92566
6.91954	5.77796	0.017903	2.7418
14.9375	4.44193	0.026689	4.47875
11.1292	1.83839	0.174031	6.23555
20.1528	1.81524	0.010703	3.89377
6.85176	0.943745	0.035805	3.92566
2.44409	2.46715	0.107576	1.95456
4.27015	5.87775	2.64956	10.2988
7.09755	7.17604	2.64956	10.2988
5.03671	5.02677	1.74515	16.9035
3.90384	0.009951	3.41401	9.44973
7.38924	4.62608	3.41401	9.44973
31.831	26.6307	0.157706	6.65593
1.34309	2.65291	0.157706	6.65593
21.2681	28.5612	0.157706	6.65593
13.1222	14.2825	0.078853	3.85142
7.56227	5.88831	0.157706	6.65593
8.4774	4.58652	0.157706	6.65593
10.5103	0.028128	0.157706	6.65593
4.8726	0.022351	1.08433	27.7024
7.88936	0.0149	2.60685	5.56201
1.68679	0.01134	1.76895	0.39388
2.37986	0.649205	0.159677	2.72047
10.7781	0.029366	0.159677	2.72047
7.105	0.029003	0.159677	2.72047
27.3103	0.04741	0.159677	2.72047
13.8784	0.008415	0.159677	2.72047
5.13535	0.001426	0.739017	1.06158
46.5671	34.1456	205.658	82.4191
2.18172	3.27807	0.371625	3.80609
4.48921	2.29399	0.371625	3.80609
1.19075	1.03888	5.81845	4.02602
6.19079	1.82801	0.234404	14.4424
10.247	2.16357	0.234404	14.4424
12.0264	9.97393	0.234404	14.4424
10.9403	4.98522	0.234404	14.4424
9.32435	5.73609	0.234404	14.4424
148.66	102.476	0.234404	14.4424
25.3182	11.4239	0.234404	14.4424
7.58884	4.73123	0.234404	14.4424
10.6952	6.68264	0.965563	2.66451
0.389749	2.05184	2.27737	38.5854
0.186299	1.41723	2.27737	38.5854
23.5161	11.7571	2.27737	38.5854
4.08146	2.39849	2.27737	38.5854
9.79615	0.140281	2.27737	38.5854
24.2487	16.5424	0.46561	11.6484
31.6169	17.5447	0.247725	6.87576
31.6169	17.5447	0.029841	2.10312
31.6169	17.5447	2.53242	13.2152
31.6169	17.5447	77.078	32.2037
116.202	92.3304	2.24037	30.8752
139.107	137.692	1.28397	19.2014
23.0167	0.513629	2.24037	30.8752
10.8484	0.495761	1.31747	15.4619
10.8484	0.495761	1.31747	15.4619
11.0995	7.80565	1.31747	15.4619
2.18447	1.77246	4.61372	36.7597
100.267	10.2495	3.3277	4.54347
4.41204	7.39456	0.581089	7.59956
1.80046	1.90442	0.581089	7.59956
45.5398	0.420882	0.581089	7.59956
3.83615	0.340802	0.028195	5.81622
12.9424	7.76832	0.028195	5.81622
5.70757	4.10064	0.355499	3.49489
133.71	103.796	0.355499	3.49489
22.568	19.0881	22.1848	36.9803
16.484	18.834	5.69406	16.8141
12.3678	15.9605	0.212127	5.05657
6.30246	8.72133	10.415	12.3207
6.30246	8.72133	13.7978	88.6906
3.61961	7.67959	2.03695	2.65824
37.3794	9.64349	2.03695	2.65824
4.51615	0.046536	2.03695	2.65824
98.3634	0.354047	2.03695	2.65824
117.413	0.110493	2.03695	2.65824
48.1066	0.083753	2.03695	2.65824
48.1066	0.083753	2.03695	2.65824
48.1066	0.083753	2.03695	2.65824
4.46273	0.137797	2.03695	2.65824
12.2282	5.89597	2.03695	2.65824
9.62364	9.30828	2.03695	2.65824
5.54955	5.17139	11.2333	7.62447
7.24454	4.9259	0.207675	1.28153
24.4958	14.5171	0.106264	4.98672
18.5865	4.89041	0.212529	8.95535
21.43	4.30811	0.212529	8.95535
36.2045	12.8368	1.3232	4.77638
36.0779	13.1667	0.14819	36.6603
2.83062	18.0116	0.074095	18.8913
14.0932	15.1437	0.015965	1.0959
25.8662	30.2631	0.015965	1.0959
12.3565	9.71993	0.015965	1.0959
8.8504	7.38075	0.015965	1.0959
2.30746	7.63453	0.080325	1.07043
26.0122	23.0177	0.080325	1.07043
10.1523	7.24839	0.075574	9.04128
13.7528	13.3763	0.077405	8.42275
6.62493	7.32986	0.037404	34.8188
5.23043	17.2797	2.59682	26.5194
3.53451	5.69028	4.41528	45.1732
21.9401	13.5741	2.54927	7.31285
7.39231	8.58149	5.76998	9.45929
24.9059	11.6952	1.48204	1.54492
23.6741	9.85043	0.061171	3.50397
34.8128	18.9537	0.122342	5.18993
12.0753	6.04474	0.122342	5.18993
41.4968	23.4062	0.122342	5.18993
80.5782	43.6162	0.218525	1.20774
9.48287	0.041541	0.218525	1.20774
21.3539	7.6003	0.218525	1.20774
2.74035	7.13452	0.218525	1.20774
2.45476	4.75017	4.16812	13.6176
0.02295	1.23867	4.16812	13.6176
0.101745	2.26387	4.16812	13.6176
0.118037	6.70077	4.16812	13.6176
0.151346	8.00621	4.16812	13.6176
10.569	4.37324	4.16812	13.6176
1.46462	2.57939	4.16812	13.6176
17.834	10.8337	4.16812	13.6176
37.5732	37.6619	4.16812	13.6176
19.1282	10.9767	4.16812	13.6176
127.547	10.7884	4.16812	13.6176
14.2244	12.7405	4.16812	13.6176
13.1436	5.88554	1.14098	0.966597
25.2211	10.2225	2.65583	0.339279
5.56682	11.0925	0.312823	2.4508
109.15	67.0896	0.312823	2.4508
11.5575	8.97698	0.312823	2.4508
5.60977	0.318652	0.312823	2.4508
8.48556	2.85491	0.312823	2.4508
21.6808	34.0767	0.312823	2.4508
2.37505	6.54334	0.19509	4.42145
44.9886	22.6286	0.19509	4.42145
1.70957	0.77485	0.416654	5.14133
14.072	0.617293	0.972019	7.36823
109.514	47.7522	0.784953	5.92935
2.06336	2.52911	0.913565	6.47612
17.9324	3.35399	5.27604	3.97633
22.2384	24.0294	0.519671	1.63919
36.0078	24.3931	0.104954	1.46707
15.6885	1.2971	0.151366	1.89053
166.053	147.333	0.151366	1.89053
14.2738	10.2096	0.151366	1.89053
11.4832	5.20554	0.151366	1.89053
4.94489	10.8246	0.151366	1.89053
8.18732	3.96619	0.151366	1.89053
16.318	2.99426	0.151366	1.89053
16.318	2.99426	0.021434	1.34445
16.318	2.99426	0.021434	1.34445
16.318	2.99426	0.021434	1.34445
11.0361	2.46191	1.1472	177.953
16.318	2.99426	1.20828	89.6068
8.86578	1.75189	0.229432	12.14
6.50173	5.23461	0.229432	12.14
12.4768	11.4559	0.603408	8.76078
2.10658	1.78375	0.104735	3.95539
60.5147	59.5543	0.104735	3.95539
30.772	29.7772	0.104735	3.95539
6.4581	0.225461	0.104735	3.95539
6.4581	0.225461	0.104735	3.95539
6.43493	4.29564	0.937269	3.48625
13.6243	5.98104	2.23549	2.01958
13.3373	4.64144	0.106226	7.02399
9.22599	12.3385	0.916379	2.78071
7.26323	0.838033	0.916379	2.78071
9.32041	3.02981	0.916379	2.78071
26.1831	0.614232	0.916379	2.78071
4.3273	2.1199	0.537285	8.18666
20.2024	3.72671	0.192031	5.13601
21.488	1.45272	0.192031	5.13601
7.64152	7.95487	0.192031	5.13601
11.8188	14.9943	0.192031	5.13601
229.689	7.54984	2.14195	0.404968
56.7358	69.9356	0.234251	12.5384
129.683	100.99	0.234251	12.5384
108.577	18.1694	0.234251	12.5384
4.87242	8.7913	0.234251	12.5384
18.5599	12.9088	0.234251	12.5384
51.3967	35.6465	0.138466	8.13167
21.7034	13.0289	1.56618	8.62507
131.235	0.964116	0.230256	4.45167
87.3703	2.56895	0.690878	24.0851
2.45391	0.334478	0.840892	42.3118
84.3081	9.69607	0.840892	42.3118
48.3815	21.5694	1.56968	6.70798
1.24864	0.030838	1.56968	6.70798
15.962	17.6266	4.01856	4.78408
9.68302	9.2583	4.01856	4.78408
2.18626	1.16268	0.032002	2.92075
330.094	223.047	0.222811	1.96918
1.086	0.306775	0.222811	1.96918
26.4052	24.8214	0.222811	1.96918
1.58981	0.056166	0.222811	1.96918
1.58981	0.056166	0.222811	1.96918
59.2762	19.6151	0.222811	1.96918
10.425	13.1775	0.222811	1.96918
24.8654	25.9415	0.11889	4.76543
12.2763	8.37814	0.026052	3.8924
36.15	9.02509	0.049724	6.70434
70.197	17.0855	0.049724	6.70434
9.19575	0.343921	0.516622	1.67477
9.19575	0.343921	2.61035	8.67037
12.2654	9.24632	0.187118	5.81497
5.48221	0.119061	0.187118	5.81497
3.62026	0.063948	0.093559	3.59901
16.0018	0.179595	0.187118	5.81497
59.0027	0.552642	0.093559	4.1371
11.194	0.153061	0.070156	2.54165
18.0374	0.338312	0.070156	2.54165
6.40237	0.100357	0.980631	2.21967
4.57644	0.041626	0.070156	2.54165
11.227	0.066886	0.070156	2.54165
4.72866	0.622772	21.7473	124.465
17.7915	0.941932	6.51651	1.99633
34.5933	0.166757	6.51651	1.99633
128.92	0.311597	6.51651	1.99633
28.7932	0.413162	0.420603	8.85145
5.49384	0.364637	0.399816	18.7699
3.55232	0.396768	0.252654	4.60026
35.2022	0.498646	0.489041	11.475
95.0065	0.223136	0.489041	11.475
16.4184	0.307257	1.17808	11.1597
42.0822	0.498136
57.7347	0.401577
24.4028	2.52314
14.3648	13.8211
15.9006	16.0309
11.0972	31.1671
35.929	25.0126
28.8333	18.1155
3.15541	6.6985
6.45948	3.36392
11.282	1.04125
12.8005	2.05317
5.35485	0.130009
10.7622	15.7035
5.45595	4.89552
19.9573	3.4131
11.8246	11.4446
12.667	6.69458
1.26426	0.649662
1.26426	0.649662
1.97759	0.142359
2.32694	0.213427
19.0722	15.1479
7.37887	18.4084
76.0891	43.1853
29.5937	8.69884
0.871123	1.90544
1.06182	0.008425
4.75277	8.21728
21.7508	23.1194
72.3566	31.937
14.4036	30.2802
7.17743	2.78637
57.0018	16.1466
80.8994	16.0912
4.46032	9.68609
2.78601	0.157116
45.0678	10.2323
2.61806	3.51076
70.7232	20.6354
36.1385	1.42473
12.4203	6.34902
2.51314	2.85016
1.83882	1.71713
3.21909	7.05414
7.6019	1.99036
3.02296	3.13242
0.189848	1.82685
1.22488	0.008112
26.1355	14.1738
423.628	228.353
305.785	137.557
5.2546	1.78203
6.33097	8.39902
5.94609	7.09791
8.19155	12.2279
1.30917	0.040066
2.83601	2.48151
63.1519	11.683
23.1455	14.9627
29.3613	4.11936
11.2361	4.20596
34.2058	0.033827
29.1896	0.070874
44.7784	0.034871
74.9772	0.083706
21.9254	4.18593
9.15183	6.2235
5.89429	4.93406
8.7844	15.5452
26.9497	9.31952
8.36231	0.340427
17.2666	0.834054
36.0641	0.04096
9.37766	1.48161
13.5031	7.8567
32.0854	17.037
4.91861	3.80777
40.3689	9.5136
4.34603	8.63797
54.4139	0.056596
917.009	0.4973
917.009	0.4973
1.22082	0.408156
21.926	7.78065
50.2981	0.988144
4.45272	0.185589
77.4241	3.1249
77.4241	3.1249
20.0368	19.2443
22.7749	13.1414
25.7037	31.4471
15.7751	23.5073
16.0695	12.6825
12.0167	13.1742
3.01628	8.30556
6.02243	6.99014
39.8845	41.8421
2.50163	3.71771
12.2383	12.8845
8.83052	8.0445
13.3086	11.915
6.7694	5.77701
5.86057	2.35374
27.6066	3.17414
54.0876	2.61391
20.3808	0.160369
39.8561	25.5878
4.40554	2.98166
1.13405	0.71624
4.341	2.37809
60.372	1.25695
8.05145	0.047001
33.8681	26.9948
1.08605	1.1802
4.84127	0.027307
20.6596	1.24462
215.564	82.375
1.98384	0.899896
15.6177	18.749
7.53917	5.89694
23.256	0.022534
99.7122	5.10883
0.940275	4.40468
17.217	5.33277
6.35399	7.49217
1.7617	0.049383
1.58055	0.237929
73.9875	9.87534

## Sheet: Figure 3F
HOMER Differential compartment						dcHiC Differential compartments
chr1	3000000	3100000	Exclusive			chr1	4700000	4800000	Overlapping.with.HOMER.DE.set
chr1	3100000	3200000	Exclusive			chr1	4800000	4900000	Overlapping.with.HOMER.DE.set
chr1	3200000	3300000	Exclusive			chr1	11300000	11400000	Overlapping.with.HOMER.DE.set
chr1	3300000	3400000	Exclusive			chr1	11400000	11500000	Overlapping.with.HOMER.DE.set
chr1	3400000	3500000	Exclusive			chr1	15700000	15800000	Overlapping.with.HOMER.DE.set
chr1	3500000	3600000	Exclusive			chr1	17200000	17300000	Overlapping.with.HOMER.DE.set
chr1	3600000	3700000	Exclusive			chr1	30800000	30900000	Overlapping.with.HOMER.DE.set
chr1	3700000	3800000	Exclusive			chr1	30900000	31000000	Overlapping.with.HOMER.DE.set
chr1	3800000	3900000	Exclusive			chr1	33600000	33700000	Overlapping.with.HOMER.DE.set
chr1	3900000	4000000	Exclusive			chr1	33700000	33800000	Exclusive
chr1	4000000	4100000	Exclusive			chr1	33800000	33900000	Exclusive
chr1	4100000	4200000	Exclusive			chr1	41200000	41300000	Overlapping.with.HOMER.DE.set
chr1	4200000	4300000	Exclusive			chr1	41300000	41400000	Overlapping.with.HOMER.DE.set
chr1	4300000	4400000	Exclusive			chr1	41400000	41500000	Overlapping.with.HOMER.DE.set
chr1	4400000	4500000	Exclusive			chr1	41500000	41600000	Overlapping.with.HOMER.DE.set
chr1	4500000	4600000	Exclusive			chr1	41600000	41700000	Overlapping.with.HOMER.DE.set
chr1	4600000	4700000	Overlapping.with.dcHiC.DE.set			chr1	41700000	41800000	Overlapping.with.HOMER.DE.set
chr1	4700000	4800000	Overlapping.with.dcHiC.DE.set			chr1	41800000	41900000	Overlapping.with.HOMER.DE.set
chr1	5000000	5100000	Exclusive			chr1	41900000	42000000	Overlapping.with.HOMER.DE.set
chr1	5100000	5200000	Exclusive			chr1	42200000	42300000	Overlapping.with.HOMER.DE.set
[truncated: 3,022 more rows]

## Sheet: Figure 3G-H
Figure 3G							Figure 3H
[truncated: 1,983 more rows]

[truncated: 43 more sheets: Figure 3I , Figure 3J-L, Figure 4A-C, Figure 5A, Figure 5B, Figure 5C, Figure 5D, Figure 5E,G,I,K, Figure 5F,H,J,L, Figure 6A, Figure 6B, Figure 6C, Figure 6D, Figure 6E, Figure 6F, Figure 8A-B, Figure 8D-E, Figure 8F-G, Figure 8H-I, Figure 7A …]
